# Supplementary material for: HIF Regulates Multiple Translated Endogenous Retroviruses: Implications for Cancer Immunotherapy
Source: Cell. Author manuscript; Available in PMC 2025 Apr 11. (PMC11988688; doi:10.1016/j.cell.2025.01.046)
Supplement: 7 — Figure S1. Pharmacologic and Epigenetic Regulation of ERVs, Related to Figure 1 and 2 (A) ERV RNA levels of MGG-152 glioblastoma cells that were treated with 100 μM FG-4592 or vehicle for 72 hours. ERV RNA levels were normalized to ACTB RNA levels and then to cells treated with vehicle. (B) Immunoblot analysis of triple negative breast cancer cells (TNBC) (BT-549), melanoma cells (WM266–4), glioblastoma cells (GBM) (MGG152) and ccRCC cells (RCC4). Where indicated, the cells were treated with 100 μM FG-4592 for 72 hours. S.E. = short exposure. L.E. = long exposure. (C and E) ERV RNA levels in 786-O cells (C) or WM266–4 cells (E) that underwent CRISPR-based gene editing with one of two distinct SETDB1 sgRNAs (#g2 or #g4) (red bars) or a control sgRNA (sgCtrl) (blue bars). In (E) the cells were treated with 100 μM FG-4592 or vehicle for 72 hours. ERV RNA levels were normalized to ACTB RNA levels and then to sgCtrl cells treated with vehicle. (D and F) Immunoblots of cells as in (C and E). (G-L) RT-qPCR validation of HIF2-responsive ERVs in 786-O cells (G-I) or A-498 cells (J-L) that were stably infected with a virus encoding pVHL (VHL) or the empty vector (EV) (G and J), treated with 2 μM PT2399 (PT) or vehicle (Veh) for 72 hours (H and K), or that underwent CRISPR-based gene editing with a HIF2α sgRNA or a control sgRNA (sgCtrl) (I and L). NDRG1 mRNA levels were included as controls. RNA levels were normalized to ACTB RNA levels and then to the EV, Veh or sgCtrl conditions. (G-I) Shown are the 20 ERVs that scored in two out of three high HIF2 versus low HIF2 comparisons by RNA-seq, as indicate by the “+”. (J-L) Shown are the 9 ERVs that scored in all three high HIF2 versus low HIF2 comparisons based on RNA-seq. (M-Q) 6 ERVs that scored as HIF2-responsive ERVs in both 786-O cells and A-498 cells are shown in the Venn Diagram (M) and were validated by RT-qPCR in multiple ccRCC cell lines (N-Q). In (N-Q) the cell lines were treated with either 2 μM PT2399 or vehicle for [file NIHMS2060984-supplement-7.xlsx]

## Sheet: 786-O HIF-Responsive ERVs Raw
	Normalized ERV Counts
ERV_name	EV Rep1	EV Rep2	EV Rep3	VHL Rep1	VHL Rep2	VHL Rep3	PT 72 h Rep1	PT 72 h Rep2	PT 72 h Rep3	sgCtrl Rep1	sgCtrl Rep2	sgCtrl Rep3	sgHIF2a Rep1	sgHIF2a Rep2	sgHIF2a Rep3
1002_chr3:83319277-83332797	0	0	0	0	0	0	0	0	0	0	0	0	0	0	0
1004_chr3:84235663-84243990	0	0	0	0	0	0	0	0	0	0	0	0	0	0	0
1007_chr3:86586074-86592748	0	0	0	0	0	0	0	0	0	0	0	0	0	0	0
1008_chr3:86740321-86746155	0	0	0	0	0	0	0	0	0	0	0	0	0	0	0
1011_chr3:87656755-87665439	0	0	0	0	0	0	0	0	0	0	0	0	0	0	0
1012_chr3:87616309-87627728	0	0	0	0	0	0	0	0	0	0	0	6.92667	0	0	0
1013_chr3:87782825-87790440	0	0	13.6838	0	16.4305	0	0	0	0	0	0	0	0	0	0
1014_chr3:87976887-87993081	90.3902	170.701	148.006	123.482	169.988	209.623	154.052	97.9745	133.4	143.091	134.637	175.838	144.754	160.871	152.183
1017_chr3:90132249-90135838	0	0	0	0	0	0	0	0	0	0	0	0	0	0	0
1023_chr3:93656890-93674598	241.099	346.15	276.59	324.66	261.447	183.367	295.18	439.032	526.507	639.335	408.557	571.751	485.388	560.449	652.37
1024_chr3:94011225-94020003	0	0	0	0	0	0	0	0	0	0	0	0	0	0	0
1025_chr3:94366751-94373634	0	0	30.2776	0	0	0	0	0	0	0	0	0	0	72.0874	0
1027_chr3:95306440-95314289	0	0	0	0	0	0	30.2683	0	0	0	0	0	49.7726	0	0
1031_chr3:96016589-96026155	0	0	0	0	0	0	0	0	0	0	0	0	0	25.9355	0
1032_chr3:96387540-96389912	0	0	0	0	0	0	0	0	0	0	0	0	0	0	0
1033_chr3:96988177-96996219	15.1671	0	25.9146	0	15.5582	0	0	19.7277	28.2746	8.23205	36.9681	29.5049	0	15.4249	0
1035_chr3:97910117-97917591	0	0	0	0	0	0	0	0	0	0	0	0	0	0	0
1036_chr3:97961200-97968147	0	0	0	0	0	0	0	0	0	0	0	0	0	0	0
1041_chr3:100161269-100170423	146.573	91.9026	79.6843	150.175	164.021	161.225	207.63	190.646	99.361	79.5537	119.085	181.448	42.6778	81.308	100.953
1043_chr3:101350889-101360897	134.067	108.079	41.6488	137.362	175.031	176.963	83.0874	126.822	102.244	119.072	19.8045	118.547	136.627	99.1607	107.729
1045_chr3:101410958-101420097	2656	1933.12	2269.03	2926.39	2286.37	2422.35	1689.76	2274.15	2052.68	3346.74	3708.55	3582.99	2885.48	3325.52	2949.3
1046_chr3:102454529-102461050	0	0	0	0	0	0	0	0	0	0	0	0	0	0	0
1047_chr3:102767103-102776388	0	25.8875	0	0	0	0	0	0	0	0	0	0	0	0	0
1048_chr3:102927819-102934665	0	0	0	0	0	0	0	0	0	0	0	0	0	0	0
1049_chr3:103313350-103319695	0	0	0	0	0	0	0	0	0	0	0	0	0	0	0
1051_chr3:104002327-104005155	0	0	0	0	0	0	0	0	0	0	0	0	0	0	0
1054_chr3:104158777-104164639	166.453	0	71.1006	405.04	85.3723	100.701	0	0	96.9693	33.8788	33.8091	161.902	199.922	84.6409	52.5457
1056_chr3:106641599-106647234	21.6446	85.3055	36.9821	88.7061	88.8108	26.1891	84.3174	84.4587	60.525	93.9821	158.269	56.141	103.987	132.075	300.641
1058_chr3:107283062-107291634	270.36	252.364	461.938	583.166	452.486	413.209	374.161	388.669	596.848	316.648	346.826	489.028	273.45	506.495	467.162
1060_chr3:110683337-110688789	335.565	308.589	210.228	550.098	321.269	649.632	326.801	203.684	166.816	48.5681	109.053	29.0125	0	113.756	0
1061_chr3:111242241-111249760	0	0	0	0	0	0	0	0	60.482	0	0	0	0	0	0
1063_chr3:112020702-112027367	36.6004	0	0	0	0	0	0	0	0	0	0	0	0	0	0
1064_chr3:112131867-112142228	35.3182	46.3986	10.0575	36.1861	24.1526	128.201	91.7222	61.2506	98.7605	12.7795	19.1298	7.63391	0	0	0
1066_chr3:112409146-112420424	616.489	575.455	443.51	110.814	155.322	91.605	400.259	337.625	312.518	140.886	166.958	154.292	207.846	230.988	177.541
1067_chr3:112743309-112752255	4172.2	4621.35	3587.62	6090.79	5482.58	5955.55	5271.58	5763.68	4295.6	4602.98	5461.26	4862.68	5895.44	4936.43	4132
1068_chr3:113065480-113073502	152.049	419.478	259.792	202.522	467.909	239.165	429.427	395.537	311.796	354.861	345.896	354.941	292.196	340.194	326.392
1069_chr3:113240604-113248531	0	0	0	0	0	0	0	0	0	0	0	0	0	0	0
1073_chr3:115460955-115476834	192.048	151.38	203.444	157.414	267.92	111.538	179.551	229.811	186.169	133.421	131.067	154.419	159.927	195.312	116.401
1074_chr3:115508810-115518013	6295.61	5014.68	7167.37	5567.65	4364.2	5789.25	4866.23	4620.11	3681.49	1647.35	2390.56	2054.06	1719.25	1334.44	1790.75
1075_chr3:115824209-115830079	685.682	245.673	319.517	404.489	404.966	251.408	526.125	270.26	910.27	169.163	236.341	107.788	133.1	190.183	0
1077_chr3:118561309-118570997	390.305	347.35	290.414	412.796	361.623	365.615	269.756	262.02	410.746	287.01	255.732	367.388	262.117	307.307	333.862
1079_chr3:119402674-119414726	0	0	0	0	0	0	0	0	0	0	0	0	32.4164	0	0
1080_chr3:119696917-119709156	647.818	657.933	519.375	908.81	736.085	663.244	737.667	674.087	891.813	665.35	453.451	891.843	542.66	608.149	717.332
1081_chr3:119757249-119764583	748.399	426.051	980.352	1329.1	682.396	684.18	1004.2	540.796	992.12	487.439	378.339	539.213	878.909	659.637	651.011
1083_chr3:120208361-120215452	240.813	271.169	235.117	299.602	88.2222	332.999	134.014	178.984	192.396	130.703	27.9502	245.383	110.185	192.426	43.4398
1084_chr3:120335693-120342443	0	0	0	129.597	0	87.4548	0	0	0	58.845	44.043	0	57.8751	73.5076	45.634
1086_chr3:120787970-120798354	0	0	0	0	0	0	0	0	0	0	0	0	0	0	0
1090_chr3:121115113-121117505	203.91	0	0	0	104.584	0	0	0	0	0	0	0	0	0	0
1091_chr3:121321939-121334788	9.49331	0	0	9.72661	0	22.9731	0	0	8.84873	5.15256	0	6.15585	60.8117	28.964	11.9874
1094_chr3:124471415-124477030	173.774	363.84	204.126	378.344	133.691	157.694	42.3088	282.531	161.975	188.634	247.073	267.619	347.859	309.272	329.14
1096_chr3:125414207-125417755	0	0	0	0	0	0	0	0	0	0	0	0	0	0	0
1097_chr3:125459065-125464433	0	0	0	0	0	0	0	0	0	0	0	0	0	0	0
1098_chr3:125436139-125441809	0	0	0	0	0	0	0	55.9583	0	0	0	0	0	0	0
1100_chr3:125582639-125588346	363.317	252.689	292.125	262.762	569.988	77.5763	478.709	222.382	278.887	336.388	277.818	124.724	34.2252	43.4697	161.918
1102_chr3:125609343-125618118	792.317	958.715	629.379	882.998	1254.77	773.665	717.476	596.638	1101.3	784.627	734.075	811.216	578.771	819.92	895.159
1104_chr3:125812020-125820958	27.2937	26.8924	0	0	0	0	53.1617	0	0	14.8138	0	0	0	0	0
1108_chr3:127611665-127618484	0	0	0	0	0	0	0	0	0	0	0	0	0	0	0
1109_chr3:128555838-128560870	121.189	143.289	124.239	198.668	298.353	0	188.839	0	225.921	118.397	118.154	235.752	0	197.198	61.2111
1110_chr3:128547065-128553701	238.942	507.078	502.471	225.982	169.687	177.914	286.402	215.161	411.172	558.653	238.931	333.716	353.215	299.081	417.761
1111_chr3:128573351-128579049	128.432	126.544	292.586	109.657	175.658	181.297	229.31	417.625	179.568	267.212	226.083	388.642	582.747	304.768	324.347
1112_chr3:128638139-128648074	1903.01	2141.16	2076.76	1786.25	2065.42	2287.71	1518.52	2203.75	2254.44	1972.45	1675.8	1854.96	1789.2	2060.22	2108.41
1113_chr3:128678654-128684226	109.447	64.7024	130.901	156.991	44.9074	79.4555	21.3176	113.885	40.8061	83.164	71.1369	99.3573	245.38	44.5227	82.92
1114_chr3:128887328-128890677	5462.2	5597.16	3795.32	4551.76	5416.26	4097.6	6206.14	5541.6	4751.9	4150.5	4319.48	3282.17	3790.52	5332.83	4322.25
1115_chr3:129620108-129626087	4610.29	4522.41	5158.5	5935.84	4959.34	5528.9	5165.36	6553.75	4563.46	3498.74	5071.59	4193.23	5618.98	4501.93	6388.18
1116_chr3:129743074-129748306	0	0	0	0	0	0	0	0	0	0	0	0	0	0	0
1117_chr3:129778060-129783814	0	0	0	0	0	0	0	0	0	0	0	0	0	0	0
1118_chr3:129860146-129866481	38.5067	18.9702	32.8964	0	0	0	37.501	0	71.7842	0	0	0	61.6659	0	0
1119_chr3:129895505-129902952	16.3788	0	0	67.1251	0	0	0	85.2146	30.5334	8.88969	0	21.2413	0	0	0
1120_chr3:130163092-130172090	0	0	23.1616	0	13.9054	0	0	17.6319	12.6354	0	0	0	0	0	0
1122_chr3:131229507-131233004	0	68.7224	0	0	0	0	135.853	0	0	0	56.6675	90.4547	0	106.4	264.215
1124_chr3:132014915-132022337	0	0	0	16.8378	0	0	16.0047	0	0	8.91963	0	10.6564	0	16.7132	0
1127_chr3:133148592-133156058	0	48.2907	41.8705	50.2157	83.7916	98.8361	15.9104	106.247	60.9113	133.006	39.8198	95.3427	78.4883	116.303	20.6291
1128_chr3:133738864-133746329	32.6786	64.3962	0	33.4816	50.2817	177.929	63.6502	212.523	60.9195	44.3413	26.5501	10.595	52.3326	83.0849	82.5275
1129_chr3:135654333-135657111	0	0	0	0	0	0	0	0	0	0	0	0	140.596	0	0
1130_chr3:135936283-135942426	0	0	0	0	0	0	0	0	74.0275	0	0	0	0	0	50.1425
1132_chr3:137314428-137321194	0	0	0	0	0	0	0	0	0	0	0	0	0	0	0
1136_chr3:140590984-140598036	17.2961	17.0418	44.3282	0	0	0	16.8443	0	0	9.38755	0	0	0	0	0
1138_chr3:140923858-140930568	0	0	0	0	0	0	0	0	0	0	0	0	0	0	0
1142_chr3:142157745-142161545	256.752	790.552	658.031	624.77	823.036	776.647	937.673	500.93	837.615	923.218	573.652	624.33	411.171	456.952	607.883
1143_chr3:143516521-143524617	120.528	29.6889	51.4836	61.7448	30.9088	36.4584	88.035	0	28.086	32.7086	73.4431	19.5387	48.2543	0	38.0481
1148_chr3:144619563-144627607	0	0	0	0	0	36.6941	0	0	56.5351	0	0	0	0	0	0
1149_chr3:144830272-144837022	36.1396	0	0	0	0	0	0	0	16.8429	0	0	46.8687	0	0	0
1151_chr3:145269015-145274709	42.8408	21.1054	54.8985	0	21.9727	77.7534	20.861	27.8612	19.966	34.8782	52.2097	41.6695	0	65.3533	0
1152_chr3:145428328-145433879	21.9721	0	0	0	0	0	64.1948	0	0	23.851	35.703	0	0	0	0
1153_chr3:145466464-145473733	0	0	0	0	0	0	0	0	0	0	0	0	0	0	0
1154_chr3:146071641-146077252	65.2116	0	0	0	0	26.3011	42.339	0	20.2613	23.596	70.6425	56.3811	34.8107	0	27.4479
1155_chr3:146080077-146084579	0	0	0	0	0	0	0	0	0	0	0	0	86.7677	0	0
1156_chr3:146051255-146057603	0	0	0	0	0	0	0	0	0	0	0	0	0	0	0
1157_chr3:146124933-146129390	0	0	0	0	0	0	0	0	0	0	0	0	0	0	0
1158_chr3:147435529-147443585	0	0	0	0	0	0	0	0	0	0	0	0	0	0	0
1159_chr3:147595054-147602076	0	0	0	0	0	0	0	0	0	0	0	0	0	0	0
1160_chr3:147869316-147875452	0	0	0	0	0	0	0	0	0	0	0	0	0	20.2155	25.0998
1161_chr3:147846145-147854138	0	0	0	0	0	0	0	0	0	0	0	0	0	0	0
1162_chr3:148132024-148137887	0	0	35.5442	0	0	0	40.5195	0	0	0	50.705	0	0	0	105.073
1163_chr3:148269969-148285564	836.935	685.907	888.733	1282.25	914.678	1069.44	769.372	997.027	853.015	883.032	1131.18	786.157	626.306	1050.03	987.674
1164_chr3:148288431-148295933	0	0	0	0	0	0	0	0	15.1548	0	0	0	0	0	0
1166_chr3:149005654-149013303	95.6777	62.8473	40.8689	0	0	0	31.0597	0	0	43.2748	25.9115	0	0	97.3038	0
1168_chr3:149469975-149479085	53.5568	0	45.7538	82.3095	82.4066	48.6012	52.1581	34.8303	0	29.0683	65.2693	17.3642	21.4419	54.4671	67.6271
1170_chr3:150574727-150580391	43.0676	0	0	44.126	0	0	62.9143	0	0	0	0	0	0	0	0
1171_chr3:151183672-151193587	12.3022	24.2427	21.0197	50.4183	50.4778	0	0	32.0028	45.8678	26.7085	19.9902	47.8636	0	0	0
1174_chr3:151383522-151387060	0	0	0	0	0	0	0	0	0	0	0	0	0	0	0
1175_chr3:151420232-151422892	0	0	0	0	0	0	0	0	0	0	0	0	0	0	0
1176_chr3:151523937-151529813	0	0	0	0	0	0	20.2149	0	0	0	0	0	0	0	0
1178_chr3:152277414-152283036	0	0	0	0	0	0	0	0	0	0	0	0	0	0	0
1179_chr3:152314393-152323757	13.0261	25.6691	11.1282	26.6924	40.0858	47.283	12.6859	0	0	14.14	74.0822	25.3399	20.8604	26.4949	16.4482
1180_chr3:152945122-152949895	51.1056	0	43.6597	52.3615	52.4233	0	0	0	47.6356	55.4758	0	16.5695	0	0	0
1182_chr3:153538371-153546921	0	0	24.3751	29.2333	14.6339	0	0	0	0	15.486	0	0	0	14.5085	0
1184_chr3:154084687-154096191	0	0	0	0	0	0	0	0	0	0	0	0	0	0	0
1186_chr3:154991215-154998587	66.1815	0	0	0	0	40.0385	0	43.0407	0	0	0	0	0	0	0
1188_chr3:156338250-156344356	0	0	34.1299	0	40.9806	0	0	51.9632	0	0	0	0	63.9782	0	50.4463
1189_chr3:157297217-157305652	173.526	85.4876	74.1221	59.2636	0	104.98	168.995	300.938	134.787	0	23.4973	18.7536	0	29.4126	36.5191
1194_chr3:161437556-161446091	0	0	0	14.6423	0	0	0	0	26.6416	0	0	0	0	0	0
1196_chr3:161565465-161569750	0	0	0	0	0	0	0	0	0	0	0	0	0	0	0
1197_chr3:161692398-161696558	0	0	0	0	0	0	0	0	0	0	0	0	0	0	0
1198_chr3:161762524-161770370	0	0	0	0	0	0	0	40.4408	0	16.8753	0	0	0	0	0
1199_chr3:161872470-161876977	0	0	0	0	0	0	0	0	0	0	0	0	0	0	0
1200_chr3:162041451-162048666	0	0	0	0	0	0	0	0	0	0	0	0	0	0	0
1201_chr3:162294035-162305799	0	0	0	0	0	0	0	0	0	0	0	0	0	0	0
1202_chr3:162430379-162436031	172.636	127.573	405.58	88.4394	44.2719	26.1104	63.0479	56.1364	80.4573	327.948	403.248	251.875	207.349	43.8926	108.995
1203_chr3:162440439-162444869	0	162.756	0	56.4148	0	33.3112	0	0	25.6615	119.54	89.4709	0	0	27.9987	0
1205_chr3:163409748-163416770	0	0	0	0	0	0	0	0	0	37.7106	0	0	0	0	0
1206_chr3:163522007-163528213	0	0	0	0	0	0	0	0	0	0	0	0	0	0	0
1208_chr3:163625318-163635232	0	0	0	0	0	0	0	0	0	0	0	0	0	0	0
1209_chr3:163735497-163743947	0	0	0	0	0	0	0	0	0	0	0	0	0	0	0
1210_chr3:163933872-163937914	0	0	0	0	0	0	0	0	0	0	0	0	0	0	0
1211_chr3:164051889-164059420	0	0	0	0	0	0	0	0	0	0	0	0	0	0	0
1212_chr3:164059980-164065652	43.0069	42.3746	36.7409	0	0	0	41.8837	0	0	0	0	0	0	0	0
1216_chr3:164531173-164536440	0	0	0	0	0	0	0	0	0	0	0	0	0	0	0
1217_chr3:165338555-165341281	89.4676	0	152.865	0	0	0	0	58.1847	166.786	0	0	0	0	0	0
1219_chr3:166217226-166224213	0	0	0	0	0	0	34.0021	0	0	0	0	0	0	0	0
1220_chr3:166540554-166547460	0	0	0	0	0	0	0	0	0	0	0	0	0	0	0
1223_chr3:166894797-166901694	0	0	0	0	0	0	0	0	0	0	0	0	0	0	0
1224_chr3:166984090-166992405	0	0	0	0	0	0	0	0	0	0	0	0	0	0	0
1225_chr3:167140470-167148955	0	0	0	0	0	0	0	0	0	0	0	0	0	0	0
1226_chr3:167148612-167153743	0	0	0	0	0	0	0	0	22.1563	12.9015	0	0	0	0	0
1227_chr3:168279893-168288819	27.3304	0	0	0	0	0	0	0	0	14.8337	0	0	0	0	17.2553
1229_chr3:170389451-170396071	36.8491	0	0	0	0	0	0	47.9292	34.3471	0	29.9385	0	0	0	0
1230_chr3:170399585-170407173	16.0745	0	68.6623	65.878	82.4446	19.4494	15.6547	41.8157	29.9661	26.1736	0	20.8467	51.4844	0	81.1899
1233_chr3:170533766-170542348	0	14.0039	0	0	0	51.591	27.6834	0	13.2478	15.4283	0	36.8648	0	28.9089	0
1234_chr3:171294462-171299967	0	87.3196	75.7106	45.4003	136.361	80.4224	21.577	57.6352	82.6053	36.0754	54.0019	71.8331	141.923	0	0
1236_chr3:172436804-172448251	0	0	36.4136	0	21.8614	0	41.5105	0	0	46.2686	0	13.8195	51.1943	0	13.4554
1237_chr3:172873006-172879334	0	0	0	0	0	0	0	0	0	0	0	0	0	0	0
1239_chr3:172993603-172999436	0	0	0	0	0	0	0	0	0	0	0	0	0	0	0
1242_chr3:174771189-174773582	0	0	0	0	0	0	99.2508	132.556	0	0	0	0	0	0	0
1244_chr3:175545314-175553994	0	0	24.0101	28.7955	0	34.0057	0	0	0	7.62705	0	27.3365	0	0	0
1245_chr3:175780297-175789161	0	0	0	0	0	0	0	0	0	0	0	0	0	0	0
1246_chr3:176039406-176045151	42.4605	20.9181	0	0	21.7777	51.3755	0	55.2279	79.155	0	17.2488	55.0662	67.9977	0	0
1247_chr3:176223626-176233356	0	0	0	0	0	30.3364	0	0	0	0	0	0	0	0	0
1248_chr3:177374832-177388928	268.26	324	273.532	354.648	390.573	502.581	337.102	382.689	241.98	389.832	295.288	375.958	304.878	308.022	491.714
1249_chr3:177925255-177932433	33.985	33.4853	14.5167	0	34.8612	20.5602	0	0	0	27.6684	82.8345	0	0	17.2813	0
1250_chr3:178772895-178780118	405.279	415.959	476.068	467.144	415.729	612.964	657.825	395.356	692.563	421.606	535.07	503.699	594.943	446.515	405.138
1251_chr3:179233093-179244970	0	0	0	0	0	0	0	0	0	0	0	0	0	0	0
1256_chr3:184732517-184737305	305.673	150.589	261.138	260.988	209.036	369.852	198.46	298.189	451.121	193.557	124.174	495.527	122.379	414.491	225.154
1257_chr3:184822991-184828837	0	0	0	0	0	0	0	0	0	0	0	0	0	0	0
1259_chr3:185090084-185098381	117.608	304.182	301.419	165.685	241.281	213.452	200.439	76.4857	219.246	207.456	167.216	371.777	282.513	179.411	167.069
1260_chr3:185280349-185289375	2324.37	2303.51	2147.35	2935.33	2592.24	2975.91	2605.85	2654.16	2065.78	2149.07	2843.68	2409.8	2791.75	2927.36	2423.1
1262_chr3:186375563-186386951	0	0	0	0	0	0	0	0	0	11.6271	0	0	0	0	0
1264_chr3:186583096-186592832	250.568	308.605	321.092	154.035	269.88	227.383	292.829	391.093	326.977	353.594	325.723	414.32	321.015	344.016	363.856
1265_chr3:186891984-186898847	53.3169	210.132	45.5488	54.6272	0	0	0	69.3486	132.525	9.64604	57.7572	115.243	113.845	0	67.3241
1266_chr3:187181535-187189788	73.897	29.1242	265.148	0	0	0	0	0	13.7759	144.389	228.146	162.92	47.3364	90.1835	0
1267_chr3:189862389-189869851	948.059	1304.55	1117.14	1892.47	1911.47	1206.45	1862.52	1956	1919.74	975.9	1102.27	1250.72	1387.37	1446.26	1609.93
1268_chr3:190637949-190646163	0	29.2624	0	0	0	0	0	0	0	16.1194	0	0	0	0	0
1269_chr3:190705126-190712351	0	0	0	0	0	0	0	0	0	0	0	0	0	0	0
1271_chr3:190903174-190908789	21.7217	21.4023	18.5569	0	0	0	0	0	0	0	0	0	0	0	0
1273_chr3:191379599-191385861	0	0	0	0	0	0	0	0	0	0	0	0	62.3846	0	0
1274_chr3:191609975-191619057	0	26.466	22.9474	0	27.5535	0	0	0	12.5186	0	0	52.2532	0	0	0
1275_chr3:191786977-191794657	0	31.2968	0	0	0	0	0	0	0	0	0	0	0	16.1519	0
1276_chr3:192713425-192719617	39.3958	58.2248	0	0	0	71.501	0	51.2416	18.3604	21.3823	0	25.5458	63.0898	60.098	0
1278_chr3:193317745-193331122	1085.12	1167.99	965.969	1195.87	1028.91	882.654	870.288	1150.47	1257.92	1049.23	859.39	1093.88	759.35	1168.48	886.597
1280_chr3:196246902-196252365	44.6519	0	0	0	0	0	0	0	0	0	0	0	0	0	0
1281_chr3:196969871-196975692	3205.83	2270.96	3436.86	3349.01	2450.24	3295.82	3162.92	3106.89	4003.74	2376.84	2349.26	2336.94	2046.86	2493.18	1640.39
1284_chr4:233817-240110	949.709	592.002	397.39	258.155	536.801	586.28	755.025	403.355	614.238	410.265	267.698	351.902	155.193	256.246	171.316
1285_chr4:393401-403088	113.326	99.2531	129.086	154.815	77.4986	152.355	98.1034	131.024	93.8945	150.354	163.685	81.6501	161.319	140.864	31.7997
1286_chr4:3048064-3058297	35.7599	0	0	12.2129	24.4546	0	0	15.5042	0	0	0	0	0	0	0
1287_chr4:3455650-3461455	42.0217	0	0	0	43.1052	50.8446	0	0	0	22.8076	0	27.2486	0	0	0
1288_chr4:3895112-3898392	0	0	0	0	0	0	0	0	69.3119	0	0	0	0	0	0
1289_chr4:3979064-3988138	26.8846	0	45.9353	0	55.1557	0	0	0	0	7.29591	0	17.4331	0	0	0
1290_chr4:4000879-4007440	0	0	0	0	0	44.9868	36.2094	0	0	20.1799	0	0	59.5421	0	0
1291_chr4:4043850-4050749	88.3979	34.8393	0	0	0	0	0	0	0	9.59571	0	11.4641	0	35.9601	0
1294_chr4:4165673-4172275	0	0	0	0	0	0	0	0	0	0	0	0	0	0	0
1295_chr4:4162483-4166037	0	0	0	0	0	0	0	0	0	0	0	0	0	0	0
1296_chr4:4132411-4135635	0	74.5398	129.26	38.7556	77.6027	0	0	0	0	0	61.4644	49.0559	0	0	0
1298_chr4:8484110-8490436	559.141	664.903	312.96	691.409	415.335	373.262	450.652	401.251	503.204	449.984	751.912	237.545	401.398	352.951	876.459
1299_chr4:8975252-8978813	0	0	0	0	0	0	0	0	0	0	0	0	0	0	0
1300_chr4:8943997-8949591	0	0	0	0	0	52.7621	0	0	0	0	0	0	0	0	0
1302_chr4:9096176-9110176	8.71288	34.3391	44.6607	53.562	35.7501	21.0845	33.9413	0	48.7278	75.6636	42.4733	90.3965	55.8124	35.4439	44.0076
1303_chr4:9123671-9133085	686.715	944.712	785.907	809.793	824.04	877.929	719.254	775.231	833.322	977.509	894.792	697.347	435.742	988.283	687.157
1308_chr4:9478464-9482016	0	0	0	0	0	0	0	0	0	0	0	0	0	0	0
1309_chr4:9452916-9457686	0	0	0	0	0	0	0	0	0	0	0	0	0	0	0
1310_chr4:9507338-9521165	0	0	0	18.0774	0	21.3483	0	22.949	0	33.517	0	0	28.2554	0	0
1312_chr4:9660095-9669161	282.538	185.589	137.927	441.114	289.823	293.022	104.822	297.495	100.325	21.907	0	0	0	0	33.9776
1313_chr4:9640061-9648771	98.0282	82.7888	95.7095	344.356	129.286	169.443	163.66	145.719	65.2659	0	0	0	0	0	0
1315_chr4:9762576-9766632	0	0	0	0	0	0	0	0	0	0	0	0	0	0	0
1316_chr4:10171638-10174618	81.8444	161.282	174.8	167.711	167.909	99.0284	159.414	0	0	44.4216	0	79.6068	131.068	0	0
1317_chr4:10300152-10304622	54.569	0	46.6185	251.595	55.976	0	26.5719	0	101.728	59.2354	88.6705	0	174.777	0	275.621
1321_chr4:11655176-11660896	42.6461	42.0191	36.4327	43.6941	43.7456	51.6	0	55.4692	59.6257	0	69.2966	27.6534	0	130.113	0
1323_chr4:11808074-11814668	0	0	0	0	75.8965	0	0	0	0	20.079	30.0565	0	0	0	0
1324_chr4:12365500-12372035	37.3284	73.5591	47.8346	38.2457	38.2908	67.7487	36.3535	0	0	20.2602	121.311	36.3078	29.8895	18.9814	23.5676
1325_chr4:14171559-14177600	0	79.5733	0	0	0	0	0	0	0	0	32.8075	26.1843	0	0	50.989
1329_chr4:16999370-17005596	78.3614	38.6046	0	80.2871	241.145	0	38.1574	50.9618	36.5204	31.8984	95.4984	0	31.3727	79.6932	0
1334_chr4:19889180-19894701	0	43.5333	0	0	0	0	0	0	0	0	0	0	0	0	0
1335_chr4:20194383-20199906	0	0	0	0	0	0	0	0	0	23.9719	35.8839	0	0	0	0
1336_chr4:20631393-20637601	19.6471	0	33.5692	0	40.3074	0	76.5361	0	0	10.6636	47.8876	12.74	94.3908	0	74.4263
1339_chr4:22601186-22607089	0	0	0	0	0	0	0	0	0	22.429	0	0	0	42.0266	0
1342_chr4:23724000-23729450	962.306	882.007	860.338	1284.03	1193.72	974.806	1394.86	2095.8	1939.95	1348.26	1890.95	2060.64	2401.2	2662.87	3136.7
1343_chr4:24325046-24330621	87.5101	64.6676	112.14	44.8303	22.4416	79.4128	170.449	0	61.1762	83.1192	124.423	28.3725	70.0708	44.4987	110.5
1347_chr4:24502598-24509650	276.737	306.752	236.417	177.211	124.194	125.565	218.976	134.981	161.217	75.1004	84.3143	145.801	193.889	0	218.4
1349_chr4:24967399-24973288	0	0	0	0	0	50.1195	0	0	0	0	0	0	0	0	0
1350_chr4:25240287-25248777	1436.69	1387.25	1521.93	1560.31	1517.94	1216.83	923.449	766.159	1245.4	1411.39	1225.62	1471.94	1403.46	1066.61	1070.34
1351_chr4:27976493-27983002	18.7387	18.4632	0	19.1992	38.4437	0	0	48.7464	104.798	10.1706	30.449	0	60.0177	19.0572	0
1352_chr4:28304715-28311792	0	0	0	0	0	0	0	0	0	0	0	0	0	0	0
1356_chr4:31606835-31613155	0	0	0	0	0	0	0	0	0	0	0	0	0	0	0
1359_chr4:32324529-32330391	0	0	0	0	0	0	0	0	0	0	0	0	0	0	0
1362_chr4:33731964-33738540	37.0957	0	0	0	0	0	0	0	0	0	0	0	0	37.7261	0
1365_chr4:35102175-35110604	434.125	826.968	939.548	207.57	29.6879	210.109	1099.25	978.745	809.297	39.2707	70.5419	75.0677	278.089	206.035	73.0902
1366_chr4:35019753-35024031	1083.33	1264.03	974.206	1694.14	1579.17	1345.28	1499.27	1631.56	1567.81	912.927	1134.95	887.34	1278.34	1246.71	719.97
1368_chr4:35141695-35150702	27.0846	53.3728	46.2769	0	27.7829	0	105.509	70.4572	0	0	0	0	0	0	0
1370_chr4:35340471-35347202	0	0	0	0	0	0	0	0	0	0	0	0	0	0	0
1371_chr4:35857050-35866552	0	0	0	0	0	0	0	0	0	0	0	0	0	0	0
1372_chr4:36433707-36446686	0	0	16.0579	9.62919	0	0	9.15279	0	0	5.10096	0	0	0	0	0
1374_chr4:36907374-36914977	32.0855	63.2275	13.7054	82.185	82.2819	97.0554	15.6238	20.8666	44.8604	0	39.1024	31.2083	128.457	32.6308	60.7723
1376_chr4:37547379-37554100	181.477	214.571	62.0147	148.75	204.772	43.9161	106.043	94.4181	135.324	285.644	88.466	94.1418	116.25	18.4562	45.8309
1378_chr4:39486766-39491862	95.734	0	61.3394	73.565	98.2024	57.9171	69.9254	93.39	22.3085	12.9901	116.67	108.636	38.3279	194.722	0
1379_chr4:39540879-39545735	1054.88	1163.1	1244.49	952.134	927.494	1458.7	1223.01	1045.38	1357.83	1417.72	1673.28	1270.33	1206.66	1455.95	856.293
1383_chr4:42283016-42292063	0	0	0	0	0	0	0	0	0	0	0	0	43.1825	0	0
1385_chr4:43470832-43474847	0	0	0	0	0	0	0	0	0	0	0	0	0	0	0
1386_chr4:43446329-43452626	0	0	0	0	0	0	0	0	0	0	0	0	0	0	0
1387_chr4:44822293-44830681	0	0	0	0	0	0	0	0	0	0	0	0	0	0	0
1388_chr4:44988731-44999595	0	0	0	0	0	0	0	0	0	0	0	0	0	0	0
1389_chr4:45044065-45051041	0	0	0	0	35.8705	0	0	0	0	0	0	0	112.001	0	0
1390_chr4:45322103-45333852	0	0	0	0	0	0	0	0	0	0	0	0	0	0	0
1392_chr4:45533387-45538840	0	0	0	0	0	0	0	0	0	0	0	0	0	0	0
1393_chr4:45609763-45614835	0	0	0	0	0	0	0	0	0	0	0	0	0	0	0
1396_chr4:46518578-46528535	0	0	0	0	0	0	0	0	0	0	0	0	0	0	0
1398_chr4:46861723-46869673	0	0	0	0	0	0	0	0	0	0	0	0	0	0	0
1405_chr4:54102978-54121834	659.855	815.879	674.249	589.905	729.956	868.845	655.222	706.807	765.8	582.857	478.291	599.866	600.877	506.592	645.329
1406_chr4:54349197-54360381	43.626	42.9845	93.1745	67.0471	67.1262	26.3928	63.7299	127.673	0	142.07	115.194	42.4332	0	66.5511	137.718
1407_chr4:54886215-54891726	1084.45	719.603	1361.31	1043.07	862.683	990.796	1142.34	662.083	639.494	900.904	809.146	1004.57	389.864	900.308	503.026
1412_chr4:56804401-56814391	268.618	144.365	52.1548	50.0398	125.247	147.735	59.4551	158.813	22.7617	46.389	49.6004	95.0087	97.7667	86.9219	30.8353
1413_chr4:59172250-59175785	0	0	0	0	0	0	0	0	0	0	0	0	0	0	0
1414_chr4:59158457-59162044	0	0	0	0	0	0	0	0	0	0	0	0	0	0	0
1417_chr4:59324188-59332313	0	0	0	0	0	0	0	0	27.9858	0	0	0	0	0	0
1419_chr4:62629289-62635256	61.3216	0	17.4624	83.7714	62.9027	0	79.6268	132.934	19.0527	22.1885	49.8214	26.5089	98.2025	103.94	51.6212
1420_chr4:63027233-63032741	0	0	0	0	0	0	0	0	0	0	0	0	0	0	0
1422_chr4:63283668-63290415	0	0	61.7757	0	37.0878	43.7468	0	0	0	19.6237	0	0	0	36.7701	45.6543
1424_chr4:63836735-63842264	0	0	0	0	0	0	0	0	0	0	0	0	0	0	0
1425_chr4:63918812-63928164	52.1711	25.702	22.285	53.4532	0	31.5625	0	0	24.3144	0	0	0	0	0	0
1426_chr4:64050410-64058685	14.7401	43.5701	12.5925	0	0	0	28.7103	0	0	0	0	0	0	0	0
1427_chr4:64439940-64444192	200.781	0	73.5121	440.819	205.958	69.4107	279.34	149.231	160.413	186.815	139.823	148.794	275.604	262.535	217.311
1428_chr4:64862186-64867037	0	0	0	0	0	0	0	0	0	0	0	0	0	0	0
1429_chr4:65007974-65011195	0	0	0	0	0	0	0	0	0	0	0	0	0	0	0
1434_chr4:65428451-65435501	0	0	0	0	0	0	0	0	0	0	0	0	0	0	0
1435_chr4:65577658-65585187	0	0	0	0	0	0	0	0	0	0	0	0	0	0	0
1436_chr4:65591537-65601337	0	0	0	0	0	0	0	0	0	6.75547	0	0	0	0	0
1437_chr4:66673433-66681393	0	0	0	0	0	0	0	0	0	0	0	0	0	0	0
1438_chr4:68132443-68147046	0	0	7.1361	0	0	0	0	0	0	0	0	10.833	13.377	8.4951	0
1439_chr4:68316211-68328922	201.524	208.016	336.127	196.644	246.095	139.335	214.952	149.783	214.675	291.676	155.934	348.47	61.4718	322.063	218.115
1440_chr4:68895049-68901769	72.6017	214.603	0	148.772	18.6184	0	106.058	94.4322	135.344	137.918	221.198	23.5389	0	184.589	320.864
1442_chr4:69463940-69469131	0	0	0	0	0	0	0	0	0	0	0	0	0	0	0
1443_chr4:69443959-69447014	0	0	0	0	0	0	0	0	0	0	0	0	0	0	0
1444_chr4:69435790-69442416	0	0	0	0	0	0	0	0	0	0	0	0	0	0	0
1445_chr4:69538287-69543078	0	0	0	0	0	0	0	0	0	0	0	0	0	0	0
1446_chr4:69610728-69616309	43.708	86.1308	37.3399	44.7821	0	0	127.7	198.977	40.7403	83.0299	159.8	155.881	209.987	177.804	220.763
1448_chr4:69767502-69771751	0	0	0	0	0	0	0	0	0	0	0	0	0	0	0
1449_chr4:69921569-69930801	251.034	299.415	191.884	297.814	162.635	239.795	180.141	309.331	172.413	215.132	364.972	282.724	592.441	349.358	367.034
1450_chr4:70057564-70064885	166.606	98.494	241.965	170.701	410.165	141.111	292.059	411.735	170.823	334.579	108.289	162.051	320.171	491.37	294.527
1452_chr4:70691553-70697205	0	0	0	0	0	0	0	0	0	0	0	0	0	0	0
1454_chr4:71401997-71422130	66.6475	95.5164	82.8176	24.831	111.871	87.9717	82.6087	55.1648	163.777	78.9237	68.9163	172.868	77.6229	110.913	53.5544
1455_chr4:71897480-71902991	796.736	566.96	586.118	521.535	181.617	267.783	280.196	518.152	165.031	576.578	431.545	559.688	283.538	517.677	503.026
1458_chr4:72504007-72511517	32.4828	0	13.8751	66.5621	33.3203	39.3028	0	126.75	0	17.6303	0	21.0631	52.019	66.0697	123.05
1459_chr4:72670396-72676102	0	0	0	0	0	0	0	0	0	0	34.7333	0	0	0	0
1461_chr4:73791625-73798906	0	0	0	34.3276	0	0	0	0	0	0	0	0	0	0	0
1463_chr4:74222862-74235989	37.1691	54.934	31.7537	95.2064	57.1912	44.9731	54.2976	96.6908	69.2908	85.7386	52.8473	162.688	89.2859	85.0519	140.802
1464_chr4:74531173-74537568	0	0	0	0	39.129	0	0	0	0	0	0	0	0	0	0
1465_chr4:74815343-74818486	0	0	0	0	0	0	0	0	0	0	0	0	0	0	0
1466_chr4:74949219-74959758	92.5913	11.4037	39.5505	83.0084	0	28.0079	67.6299	0	0	25.1273	18.8067	0	0	47.0825	0
1467_chr4:75300394-75306013	0	0	0	0	0	0	0	0	0	23.5624	0	0	69.5222	0	0
1469_chr4:75470192-75475811	0	0	0	0	0	0	0	0	0	23.5624	0	0	69.5222	0	0
1472_chr4:76963972-76971888	0	30.3639	0	31.5743	31.6116	37.2873	60.0243	0	57.4491	0	25.0376	0	49.3514	31.3408	77.8263
1474_chr4:78313421-78321358	0	0	26.2574	0	0	0	0	0	0	16.6819	24.9714	19.9301	0	0	0
1475_chr4:78551737-78558169	0	0	0	0	0	0	0	0	35.3509	20.5846	30.8134	24.5928	0	0	0
1476_chr4:79634688-79640875	78.8553	135.968	67.3663	40.3966	0	47.7058	38.3979	25.6415	55.1258	0	16.0167	25.5665	63.1408	20.0489	0
1477_chr4:80469047-80481757	19.1943	0	16.3977	0	19.6891	0	18.693	0	0	15.6267	0	0	0	9.76024	0
1478_chr4:81097153-81101874	0	0	0	0	0	0	0	0	0	0	0	0	0	78.8198	0
1481_chr4:83394470-83404304	570.564	623.281	731.152	673.544	483.488	915.477	712.698	564.661	508.701	276.017	443.406	514.75	258.225	327.974	454.203
1483_chr4:84123070-84129553	0	37.0745	32.1455	77.1048	96.4947	0	0	0	0	71.4795	30.5711	48.7987	60.2583	114.802	0
1484_chr4:84426933-84431555	0	0	0	0	0	0	0	0	0	0	0	0	0	0	0
1488_chr4:87383347-87386575	75.5584	111.671	258.199	154.831	232.52	0	220.755	0	211.284	225.554	245.553	48.9951	121.002	384.213	286.227
1489_chr4:87395903-87401673	295.936	333.24	650.106	498.129	563.766	358.071	452.897	219.954	315.249	562.175	583.918	479.742	67.7032	601.932	747.367
1491_chr4:88318752-88328884	0	0	0	0	24.6984	0	0	0	0	13.0683	0	0	0	0	0
1493_chr4:88842955-88848484	44.119	43.4703	56.5365	67.8049	45.2566	26.6911	64.4502	0	82.2468	23.9459	53.7675	0	141.307	67.3033	111.42
1494_chr4:89263608-89270458	0	0	0	0	0	0	0	0	0	0	0	0	0	0	0
1495_chr4:89363785-89375033	216.889	299.18	240.875	422.216	133.489	157.456	168.98	141.052	90.9731	359.039	237.889	365.662	138.933	496.294	191.708
1496_chr4:90885935-90891530	0	85.9153	148.986	0	44.7228	0	127.38	0	0	141.981	35.4222	56.5423	34.9102	44.3397	55.0528
1497_chr4:91367681-91376524	0	0	0	0	0	0	0	0	0	0	0	0	0	0	0
1500_chr4:92096705-92108458	20.757	20.4518	8.8664	21.2671	10.6461	25.1152	0	26.9984	0	11.266	0	13.4597	0	21.1098	0
1501_chr4:92010275-92019209	0	0	0	0	0	0	0	0	0	0	0	0	0	0	0
1503_chr4:92274357-92280533	236.987	369.713	286.817	627.262	283.614	191.163	192.332	410.995	497.016	600.256	497.402	396.986	695.785	542.283	748.119
1505_chr4:92544767-92555617	0	44.3076	38.417	92.1478	69.1924	13.6026	10.9486	14.6226	20.9577	48.8142	27.4016	58.3191	0	11.4333	14.1957
1506_chr4:92573809-92582414	42.5247	69.8324	72.6579	101.663	130.863	120.057	27.6094	18.4371	79.2746	61.5481	57.5827	64.341	0	57.6632	53.6966
1507_chr4:92618804-92622863	0	0	0	0	0	0	0	0	0	0	0	0	0	0	0
1508_chr4:92689704-92699209	0	0	0	0	0	0	0	0	0	0	0	0	0	0	0
1509_chr4:92959865-92967647	0	0	0	0	0	0	0	0	0	0	0	0	0	0	39.5831
1510_chr4:92945136-92952323	0	0	0	0	0	41.069	0	0	0	0	0	0	54.3566	0	0
1513_chr4:93192642-93198799	0	0	0	0	0	0	0	51.5329	36.9296	0	0	0	0	0	50.0285
1514_chr4:93359331-93365350	81.0559	0	34.6231	41.5239	83.1458	147.111	39.4695	52.7142	207.769	98.9857	115.246	0	129.806	41.2167	102.351
1516_chr4:95006830-95011209	55.7028	54.8838	0	0	57.139	67.3981	54.248	72.4519	51.9206	0	0	36.1199	0	0	0
1518_chr4:95070656-95083336	19.2397	94.7839	32.873	88.7061	19.7357	11.6396	74.9488	62.562	107.6	52.2123	54.7102	6.23788	15.4055	29.35	48.5885
1519_chr4:95304075-95310432	0	0	0	0	0	0	37.3712	24.9559	0	0	0	0	0	0	0
1520_chr4:95213015-95220731	237.118	295.933	324.112	372.515	162.154	191.268	153.95	205.611	338.894	274.554	244.022	338.264	253.152	208.995	199.608
1523_chr4:98018057-98023755	0	0	0	0	0	0	0	0	0	0	0	0	0	0	0
1527_chr4:99934596-99943050	822.398	753.443	702.577	975.652	769.602	611.007	590.152	975.851	1237.25	931.879	316.5	692.323	762.483	807.029	546.556
1528_chr4:100092609-100111426	77.7909	38.3236	49.8427	99.6282	119.695	78.4365	69.446	101.182	60.4242	84.4431	89.5363	84.0712	134.958	105.484	90.0422
1531_chr4:100286942-100292414	0	0	0	0	0	0	0	0	0	0	0	57.813	0	0	0
1532_chr4:100406964-100413276	0	0	0	0	0	0	0	0	0	0	0	0	0	0	0
1535_chr4:101914063-101918509	0	0	0	0	0	0	0	0	0	0	0	0	0	0	0
1536_chr4:102551997-102559593	0	0	0	0	0	38.8579	0	0	0	0	0	0	0	32.6609	0
1537_chr4:102590248-102599514	0	0	0	0	0	0	0	0	0	0	0	0	0	0	0
1538_chr4:102821121-102828009	0	0	0	0	0	0	0	0	0	19.2221	0	0	0	36.0175	0
1539_chr4:103156424-103167082	0	45.1057	29.3317	46.9038	58.6989	27.6953	33.4374	29.772	74.6734	43.4818	55.7903	14.8424	18.3279	11.6392	86.7085
1542_chr4:104144900-104152436	0	0	0	0	0	0	0	0	0	0	0	0	0	0	0
1543_chr4:104470653-104481864	21.7605	64.3215	0	22.2952	44.643	0	21.1921	70.7589	60.8489	11.8106	17.6795	0	0	11.0651	0
1544_chr4:104862639-104869665	0	0	0	0	0	0	0	0	0	0	0	0	0	0	0
1545_chr4:104892216-104900288	0	0	0	0	0	0	0	0	0	0	0	0	0	0	0
1549_chr4:107031311-107036810	576.676	764.88	833.725	727.197	568.793	912.448	1080.03	692.377	1447.17	565.798	450.506	589.674	674.871	338.352	812.198
1550_chr4:107806064-107824482	26.492	13.0513	50.9225	47.5003	20.3813	40.0678	32.2502	25.8434	18.5199	21.5681	26.9047	42.9462	74.2441	33.6778	25.0889
1552_chr4:108250809-108255638	0	0	0	0	0	0	0	0	0	0	0	0	0	0	0
1553_chr4:108300863-108309709	0	0	0	0	0	0	0	0	12.8525	0	0	0	0	0	34.8226
1555_chr4:108505853-108518467	9.67016	0	0	9.9078	0	0	37.6704	0	0	0	0	0	0	0	0
1556_chr4:108654136-108662511	0	0	0	0	0	0	0	0	0	0	0	0	0	0	36.7807
1557_chr4:108645411-108650857	0	0	0	0	0	0	0	0	0	0	0	0	0	0	0
1559_chr4:110233961-110242550	0	0	0	0	0	0	0	0	0	0	0	0	0	0	0
1561_chr4:110777133-110782108	0	48.3101	125.662	0	50.2952	88.9883	0	0	0	26.6119	59.7537	0	0	0	61.9122
1563_chr4:111200263-111205093	0	0	0	0	0	0	0	0	0	0	0	0	80.8766	0	0
1566_chr4:113128649-113135149	0	0	0	0	0	0	0	0	0	0	0	0	0	0	0
1568_chr4:114968272-114977789	0	50.5129	87.5946	275.764	78.8828	62.0306	99.8556	33.341	95.5715	0	20.8261	16.6217	0	78.207	80.9191
1570_chr4:115507891-115517530	531.488	698.231	367.566	427.86	350.48	505.276	492.959	362.109	672.329	357.152	370.126	303.61	709.286	373.217	367.517
1574_chr4:116893246-116903055	37.3055	61.2617	10.6234	25.4815	12.7558	0	24.2208	0	34.7725	40.4957	80.8248	88.6981	39.8282	37.9396	15.7021
1575_chr4:116871787-116877638	20.8457	0	0	0	0	0	0	0	0	0	0	0	0	0	0
1576_chr4:116936000-116941770	0	0	0	0	0	51.153	0	0	0	0	0	0	0	0	0
1577_chr4:118173263-118178945	0	21.15	18.3381	0	0	77.9176	0	0	20.0081	11.6506	17.44	55.6767	0	43.6609	0
1579_chr4:118511116-118518569	0	48.3749	0	0	0	0	15.9382	0	0	0	0	0	0	0	0
1580_chr4:118848493-118867785	44.2608	62.3001	75.6243	51.8269	142.692	45.9032	80.0519	49.3453	111.979	61.773	25.6859	98.4016	50.6291	51.4435	31.9365
1584_chr4:120914792-120920833	121.141	39.7867	172.485	165.491	269.24	97.7172	78.6516	236.35	131.735	120.542	164.037	104.737	290.999	225.867	50.989
1588_chr4:125392498-125398219	426.386	210.059	291.41	174.746	174.952	257.955	332.2	221.838	238.461	115.712	138.569	82.9458	136.566	173.453	215.362
1589_chr4:126483814-126489816	101.607	80.0903	104.164	124.924	208.453	73.764	39.5813	158.59	94.7078	88.2364	115.572	79.0631	227.803	165.334	102.64
1590_chr4:127064964-127071698	0	71.3856	92.8424	0	55.7391	0	70.5587	0	0	98.308	0	46.98	0	0	0
1591_chr4:127052402-127058615	0	0	0	0	0	0	0	0	0	0	0	0	0	0	0
1592_chr4:127107346-127114819	0	0	0	0	0	0	0	0	0	0	0	0	0	0	0
1593_chr4:128192593-128198626	40.4339	0	0	0	0	0	0	0	0	0	0	0	0	0	0
1594_chr4:128431789-128438257	75.43	37.1605	32.22	0	0	0	36.73	0	0	20.4701	0	0	0	19.178	0
1595_chr4:129181483-129188841	33.1537	65.3325	113.293	33.9685	34.0085	40.1146	0	0	61.8053	161.95	134.681	128.989	159.28	202.303	62.7956
1596_chr4:129560079-129567771	63.4286	78.12	81.2809	0	65.064	57.5595	92.6581	41.2504	103.463	206.558	0	164.519	101.577	112.887	120.139
1598_chr4:131488560-131496307	0	0	0	0	0	0	0	0	0	0	0	0	0	0	0
1599_chr4:131688564-131697419	27.5495	27.1444	0	28.2265	14.1299	50.0006	0	0	0	7.47633	11.1914	0	22.0593	14.0089	17.3936
1600_chr4:131764536-131769287	0	0	0	0	0	0	0	0	0	0	0	0	0	0	0
1601_chr4:131773207-131781559	0	0	0	0	0	0	0	0	0	0	0	0	0	0	0
1602_chr4:131862211-131870880	0	0	0	0	0	0	0	0	0	0	0	0	0	0	0
1603_chr4:131927858-131936544	0	0	0	0	0	0	0	0	0	0	0	0	0	0	0
1605_chr4:133039316-133047095	47.0395	30.8986	53.5813	32.1303	32.1682	56.9159	106.892	0	14.6152	34.0413	165.61	142.344	25.1102	79.7316	0
1606_chr4:133272477-133277068	0	0	0	0	0	0	0	0	0	0	0	0	0	0	0
1610_chr4:133733781-133739925	0	0	16.9594	0	0	0	0	0	0	0	0	0	0	0	0
1611_chr4:133806045-133808105	0	0	0	0	0	0	0	0	0	0	0	0	0	0	0
1613_chr4:134184726-134190081	0	0	0	0	0	55.1164	0	0	0	0	0	0	0	0	0
1615_chr4:134505609-134513813	0	0	0	0	0	0	0	0	0	0	0	0	0	0	0
1617_chr4:134868171-134876850	0	27.6948	0	0	0	0	0	0	0	0	0	0	0	0	0
1619_chr4:134914417-134918736	0	0	0	0	0	0	0	0	0	0	0	0	0	0	0
1620_chr4:134933367-134939536	0	19.4806	0	0	0	71.7675	0	0	18.4289	0	0	25.641	0	40.2147	0
1621_chr4:135445906-135455259	0	0	0	0	0	0	0	0	0	0	0	0	0	0	0
1622_chr4:135598284-135607562	26.2936	64.7675	22.4627	40.4096	40.4573	111.35	76.8207	51.2996	24.5083	57.0841	96.1314	51.1494	63.1612	66.8512	66.4027
1624_chr4:136089501-136095620	19.9329	78.5591	0	0	0	48.2359	38.8246	0	0	21.6374	0	0	63.8423	0	0
1627_chr4:136876484-136881843	0	0	0	0	0	0	0	0	0	0	0	0	0	0	0
1629_chr4:137531561-137539804	0	0	0	0	0	0	0	0	0	0	0	0	0	0	0
1632_chr4:138399608-138407984	0	0	0	0	0	0	0	0	0	0	0	0	0	0	0
1636_chr4:139543514-139548166	0	0	0	0	0	0	0	0	0	0	0	68.0014	0	0	0
1637_chr4:139848968-139856009	0	0	0	0	17.7697	41.9204	0	0	113.028	18.8044	28.1487	33.6989	0	0	0
1638_chr4:140363546-140370971	1839.86	1311.05	1613.9	1228.66	1179.56	973.942	1455.84	683.737	1332.14	1462.23	1027.68	1533.9	1631.05	1052.51	1597.21
1639_chr4:141135678-141140939	0	0	0	0	47.5615	0	0	0	0	12.5827	37.6706	15.0328	74.2522	23.577	0
1641_chr4:142859323-142861993	0	0	0	0	0	0	0	0	0	0	0	0	0	0	0
1643_chr4:144099099-144101612	485.239	1004.02	663.266	795.462	398.2	704.543	472.566	189.343	587.98	210.693	512.509	346.113	777.078	444.137	367.632
1645_chr4:146172237-146177925	0	0	0	0	0	0	0	0	0	0	0	0	0	0	0
1646_chr4:146619975-146625954	0	0	34.8547	125.405	41.851	49.3652	0	212.267	0	22.1439	33.1476	92.595	196.011	41.4924	51.5176
1647_chr4:146753953-146763180	740.289	703.355	643.725	785.57	1220.43	751.765	720.956	550.22	837.887	1076.24	547.755	762.91	1100.84	752.871	951.468
1648_chr4:147447516-147457216	125.749	136.29	182.627	154.607	206.386	228.227	244.93	114.492	117.211	156.978	143.033	203.852	241.654	191.829	127.028
1650_chr4:150023029-150030012	0	0	0	0	0	0	0	0	0	0	0	0	0	0	0
1653_chr4:152733055-152739236	0	0	0	0	20.2417	0	0	51.3328	0	0	0	25.5913	0	0	0
1654_chr4:153662508-153668299	63.185	62.256	35.9861	21.5792	43.2094	50.9675	61.5348	27.3946	176.684	45.7254	17.1118	27.3144	0	42.8392	0
1658_chr4:154611469-154615072	67.6965	66.7012	0	138.72	138.884	81.91	0	88.052	63.1	146.971	55.0008	0	108.411	0	170.963
1659_chr4:154976487-154984543	30.2815	29.8363	181.087	155.128	155.311	183.197	147.453	118.16	84.6763	82.1775	61.5064	215.993	48.4939	30.7962	76.4739
1661_chr4:155757154-155761174	0	0	0	0	0	0	0	0	0	0	0	0	0	0	0
1662_chr4:155840658-155846772	19.9492	39.3117	0	0	0	24.1377	38.8563	0	18.5946	21.6551	32.4158	25.8717	31.9473	0	25.1901
1663_chr4:156027780-156035401	16.0049	0	41.019	0	0	0	0	0	29.8363	26.0602	0	20.7564	0	0	0
1664_chr4:157024852-157030341	0	0	0	0	0	0	0	0	0	0	36.1062	0	0	0	28.0579
1665_chr4:157521348-157527187	0	0	0	0	64.2814	0	0	54.3389	155.762	34.0122	0	54.1799	133.807	0	0
1667_chr4:159213923-159220197	0	0	0	0	0	0	0	0	0	0	0	0	0	0	0
1669_chr4:159578949-159586991	30.3342	29.8882	64.7865	93.2391	93.349	128.461	29.542	19.7277	28.2746	16.4641	49.2908	19.6699	0	30.8498	76.6071
1672_chr4:161189136-161203659	184.781	289.648	236.788	344.222	292.934	233.74	351.731	284.041	117.433	232.493	177.423	212.407	269.013	170.838	371.201
1673_chr4:161583559-161592946	0	0	0	0	0	0	0	0	0	0	0	0	0	0	0
1675_chr4:162173057-162179002	0	0	0	0	0	0	0	0	0	0	0	0	0	0	0
1676_chr4:163630443-163635903	0	0	0	0	0	0	0	0	20.8215	0	36.2979	0	0	0	0
1678_chr4:164095215-164101511	0	38.1755	0	0	0	0	0	0	0	0	0	0	0	0	0
1679_chr4:164014322-164024940	34.4634	101.87	9.81407	70.6207	94.2721	27.7996	156.629	149.421	149.909	24.9404	37.3336	59.5933	55.1909	93.4645	29.0117
1680_chr4:164108287-164116555	0	0	0	0	0	0	0	0	0	0	0	0	0	0	0
1685_chr4:165916842-165926213	0	25.6499	11.1199	0	13.3519	0	0	0	12.1325	21.1941	21.1505	25.3209	0	0	0
1687_chr4:167441852-167447781	0	0	0	0	0	49.7814	0	0	0	0	0	13.3394	65.8879	20.9211	0
1688_chr4:167637276-167644651	148.848	97.7729	84.7741	50.8353	50.8952	40.0222	32.2134	21.5116	77.0785	17.9529	13.437	10.7243	158.913	16.8197	41.7673
1690_chr4:168337851-168345370	0	0	0	0	0	0	0	0	0	0	0	0	0	0	0
1691_chr4:168358082-168363315	186.456	137.786	119.468	71.6394	0	310.206	226.984	0	195.521	88.5504	132.553	136.019	373.247	71.1095	147.151
1692_chr4:168797447-168804652	0	0	0	0	0	0	0	0	15.7794	0	0	10.9773	0	0	0
1693_chr4:168844117-168851861	31.5014	31.0382	13.4559	0	0	0	0	0	0	0	0	0	0	0	0
1696_chr4:168940335-168949792	0	0	0	0	0	0	0	0	0	0	0	0	0	0	0
1698_chr4:171044938-171056038	0	0	0	0	0	0	0	0	0	0	0	0	0	0	0
1700_chr4:171113554-171115664	0	0	0	0	0	0	0	0	0	0	0	0	0	58.7695	0
1702_chr4:171598911-171603758	25.1628	24.7928	42.9933	0	51.6231	30.4459	0	0	23.4543	13.6573	81.7751	0	0	0	0
1703_chr4:171606515-171611460	0	0	0	0	0	0	0	0	0	0	0	31.9865	0	0	0
1708_chr4:172906207-172911219	48.6691	0	83.1563	49.8651	0	0	47.398	63.3033	68.0468	39.6232	79.0835	0	77.9404	0	0
1710_chr4:173289969-173298182	0	0	0	0	0	0	0	0	0	0	0	0	0	0	0
1711_chr4:173876804-173883510	0	0	0	0	0	0	70.8532	0	0	0	0	0	0	0	0
1712_chr4:174019874-174027185	66.7336	65.7525	0	102.56	68.4543	0	129.982	0	124.405	126.77	27.1093	64.9092	0	101.802	42.1328
1716_chr4:175904068-175911525	392.563	193.396	363.315	167.588	234.9	316.657	254.874	255.301	182.954	257.455	239.207	296.98	130.972	116.444	268.502
1717_chr4:176381404-176388186	71.9381	35.4402	30.7285	36.853	0	0	0	0	83.8171	39.0449	0	23.3238	0	0	0
1718_chr4:176365399-176372985	0	0	0	0	0	0	0	0	0	0	0	0	0	0	0
1719_chr4:177265628-177269963	225.072	55.4407	144.21	490.032	375.172	272.328	219.194	292.748	104.895	152.699	91.4312	182.432	90.1095	85.8365	497.354
1720_chr4:177213114-177221441	0	0	0	15.008	30.0515	0	0	38.1051	0	0	0	18.9968	46.9158	59.5881	0
1721_chr4:179128274-179134919	36.7105	36.1708	15.681	0	37.6571	22.2091	0	0	34.2179	29.8873	89.4777	0	0	18.6672	0
1722_chr4:180086456-180091747	46.1032	0	0	0	23.646	27.8915	0	0	42.9729	50.0457	0	0	0	0	0
1723_chr4:180323219-180334089	0	0	0	0	0	13.5776	0	0	0	0	0	0	0	0	0
1724_chr4:180641665-180649474	15.6196	0	0	0	0	18.8991	15.2117	0	29.1181	0	12.6903	0	25.0138	15.8851	0
1725_chr4:183735463-183743165	0	31.2075	27.0585	32.4515	97.4693	57.4848	30.8459	82.3937	44.2839	111.74	38.5998	61.6144	50.7224	112.74	139.98
1727_chr4:183920854-183927328	0	0	0	0	0	0	0	0	0	0	0	0	0	0	0
1728_chr4:185657329-185666394	94.1897	92.8048	114.952	206.795	193.236	113.966	65.5213	87.5081	62.7102	175.276	142.119	130.878	258.58	136.844	67.9628
1729_chr4:185836932-185842148	0	0	0	0	0	0	0	0	0	0	0	0	0	0	0
1731_chr4:185967779-185972686	0	0	21.2338	0	0	0	0	0	0	0	0	0	0	0	0
1734_chr4:186964732-186970751	40.5279	39.9321	17.3116	0	20.7864	0	0	0	0	21.9968	32.9274	26.2799	0	20.6084	0
1735_chr4:187162302-187168738	0	0	0	0	0	0	0	0	0	0	30.7943	0	0	38.5467	95.7201
1737_chr4:190400142-190406557	0	0	0	38.961	0	0	37.0334	0	0	0	0	24.6579	0	0	0
1739_chr4:190846436-190854462	91.1841	29.9478	51.9325	93.4249	140.303	0	88.8027	79.068	28.3309	305.193	86.4308	216.801	243.375	216.379	268.659
1740_chr4:190900973-190911481	23.2161	125.811	59.5008	59.4666	154.796	14.0453	135.659	196.28	227.218	56.7032	94.311	67.7442	185.895	141.664	219.865
1741_chr4:191027412-191034708	0	0	0	34.2571	0	0	32.5622	0	0	0	13.5825	21.6809	0	0	0
1742_chr5:242330-248034	5345.71	5688.48	5315.82	5038.91	4386.83	6545.71	5851.65	5729.35	5461.09	5651.97	5211.82	5795.77	4759.81	5023.39	5022.09
1744_chr5:702586-709322	0	0	0	37.1046	0	43.8183	0	0	67.5115	39.3115	29.423	0	0	0	0
1745_chr5:1577456-1585504	303.116	552.52	595.592	279.509	248.745	220.055	369	374.546	197.775	3323.27	4469.8	4078.47	1480.53	924.804	1282.21
1746_chr5:3947774-3954321	0	0	0	0	0	0	0	0	0	0	0	0	0	0	0
1747_chr5:5515636-5525368	0	12.3493	10.7075	0	12.8567	15.1651	24.4124	0	58.4127	20.408	20.3661	8.12726	0	63.7329	15.8263
1748_chr5:7055294-7063815	959.079	761.624	623.68	923.982	778.235	814.044	975.853	502.708	867.273	1134.33	825.735	946.781	985.728	888.032	668.786
1749_chr5:7263666-7272205	57.1377	0	24.4065	117.084	102.569	34.5672	111.291	111.478	119.831	38.7649	116.056	55.5756	114.378	116.218	72.1488
1753_chr5:8996812-9009455	86.8318	95.0613	90.6653	39.5403	59.3804	0	112.752	62.745	98.9219	47.1286	117.579	68.8175	92.7037	58.8718	121.827
1756_chr5:10716252-10725049	2232.35	2172.21	2274.31	2528.72	3584.21	2399.08	2687.18	2164.17	3269.8	2603.86	1487.01	1915.08	2198.27	1748.55	2538.7
1757_chr5:12488478-12493133	0	0	0	0	0	0	0	0	0	0	0	0	0	0	0
1758_chr5:12663700-12668616	49.6193	0	42.3899	101.677	101.797	0	0	64.5392	46.2502	67.3281	0	0	0	0	0
1759_chr5:12853852-12857786	0	0	0	0	0	0	0	0	0	0	50.3743	0	0	0	0
1761_chr5:13195848-13202058	39.2816	135.464	0	0	0	47.5292	76.5115	153.279	73.2289	21.3204	0	0	0	39.9493	0
1763_chr5:15059583-15065586	0	0	0	0	0	0	0	0	0	0	0	0	0	0	0
1764_chr5:16420078-16426199	39.8527	39.2667	0	0	61.3203	24.1101	58.2178	25.9179	55.7201	64.891	48.5682	25.8421	0	20.265	25.1613
1766_chr5:18535821-18544124	0	0	0	0	45.2075	0	0	0	0	15.9466	0	19.0517	47.0514	0	0
1767_chr5:18667054-18676262	145.714	26.1039	90.5337	95.0058	54.3531	64.112	51.6031	34.4597	74.0838	71.8975	226.012	85.8971	233.351	161.662	66.9074
1768_chr5:18783876-18786431	0	0	0	0	0	0	0	0	0	0	0	0	0	0	0
1770_chr5:19301649-19305707	0	0	0	0	0	0	0	0	0	0	0	0	0	0	0
1773_chr5:19700559-19709854	26.2455	0	44.8432	0	0	0	0	0	0	0	0	0	0	0	0
1774_chr5:20336982-20347977	0	0	0	0	0	0	0	0	0	0	0	0	0	0	0
1778_chr5:22094109-22103254	0	0	0	0	0	0	0	0	0	0	0	0	0	0	0
1779_chr5:22930137-22935229	0	0	0	0	0	0	0	0	0	0	0	0	0	0	0
1782_chr5:24296964-24314559	0	0	0	0	0	0	0	0	0	0	0	0	0	0	0
1783_chr5:24387403-24401047	0	0	0	0	0	0	0	0	0	0	0	0	0	0	0
1785_chr5:24649797-24654517	0	0	0	0	0	0	0	0	0	0	0	0	0	0	0
1788_chr5:28047433-28050951	0	0	0	0	0	0	0	0	0	0	0	0	0	0	0
1790_chr5:29390084-29396551	0	0	0	0	0	0	0	0	0	0	0	0	0	0	0
1791_chr5:30198292-30203047	0	0	0	0	0	0	0	0	0	0	0	0	0	0	0
1793_chr5:30485216-30496057	225.031	465.616	653.631	668.626	438.582	639.853	668.419	643.928	524.378	519.082	667.325	598.267	558.576	572.138	355.187
1795_chr5:31390182-31399107	164.001	80.7946	140.106	112.021	112.153	165.362	93.1685	248.866	50.9551	89.0124	155.451	124.069	131.318	236.283	138.057
1797_chr5:32548561-32560530	61.1474	40.1656	26.1192	41.7667	240.442	86.3169	59.5505	106.045	94.9927	66.3763	0	46.2588	65.2824	82.9156	51.4746
1798_chr5:32662907-32667555	0	129.27	89.6671	0	0	126.997	0	0	97.8328	0	0	0	0	0	0
1799_chr5:32672679-32678208	0	0	0	0	0	0	0	0	0	0	0	0	0	0	0
1805_chr5:34461164-34468535	0	0	0	0	0	40.0439	0	0	0	35.9253	53.7772	0	79.4998	33.6577	0
1806_chr5:34783817-34787036	1704.82	1829.06	1456.43	1475	2720.31	1191.82	1623.4	1429.01	3284.06	1912.29	615.599	1179.17	1152.73	1078.8	1817.84
1811_chr5:36326516-36332837	0	0	0	0	0	0	18.792	0	0	20.946	0	0	0	0	0
1812_chr5:37086510-37094092	884.795	1331.45	1071.98	906.539	1353.16	973.242	1253.36	1213.61	1604.45	1047.77	797.283	1189.2	772.877	1128.88	1279.75
1813_chr5:37264736-37272712	91.7556	60.271	52.2581	31.3368	94.1214	111.021	89.3593	79.5636	28.5085	249.005	74.5479	79.3307	146.941	62.2101	231.723
1814_chr5:37778378-37786119	63.0272	31.0502	80.7664	64.5761	64.6522	38.1302	0	0	88.1216	8.55211	0	0	0	0	0
1818_chr5:40103037-40112293	0	0	45.0321	54.0075	0	0	25.6677	34.281	0	0	0	0	0	0	0
1822_chr5:41993714-42000056	0	0	0	39.4094	0	0	0	100.06	0	0	0	0	61.5978	39.1179	97.1387
1823_chr5:42111471-42121352	0	0	0	0	0	0	0	0	0	0	0	0	0	0	15.5877
1824_chr5:42813609-42819913	77.392	0	49.5871	79.2939	198.468	70.2309	37.6854	25.1657	54.1029	21.0025	47.1585	37.638	0	19.6768	73.2931
1826_chr5:43315800-43321684	0	163.392	212.504	63.7147	212.633	150.486	80.7498	53.9234	193.214	123.758	235.779	215.062	66.3917	210.811	104.698
1827_chr5:43320925-43333557	28.9691	19.0288	131.992	98.9369	39.6214	46.7353	112.85	0	54.0044	41.9285	62.7635	25.0463	123.712	39.282	0
1829_chr5:43786583-43798281	83.4185	30.822	17.8162	10.6836	32.0885	63.0831	30.465	13.5627	19.4386	28.2975	25.4154	60.8534	16.6986	31.8136	65.8337
1830_chr5:44110605-44120215	0	0	21.6867	0	0	0	0	0	0	0	0	0	0	0	0
1831_chr5:44788664-44794368	598.719	42.1369	347.081	569.616	526.42	465.703	874.625	667.497	737.446	951.666	677.536	721.005	547.891	1043.82	1269.02
1832_chr5:44983898-44995096	0	0	0	0	0	0	0	0	0	0	0	0	0	0	0
1834_chr5:45795325-45803492	0	0	0	0	0	0	0	0	0	0	0	0	0	30.3777	0
1836_chr5:46000498-46009896	0	0	11.0879	0	0	0	12.64	0	0	0	0	0	0	0	0
1841_chr5:49665924-49673752	0	0	0	0	0	0	0	0	0	16.9141	0	0	0	0	0
1842_chr5:49740365-49748223	0	0	0	0	0	0	0	0	0	0	0	0	0	0	0
1844_chr5:51600362-51606059	0	0	0	0	0	0	0	0	0	0	0	0	0	0	0
1846_chr5:52494469-52509169	0	0	0	0	0	0	0	0	0	0	0	0	0	0	0
1847_chr5:52514174-52528937	33.0504	97.6934	105.882	50.7939	110.183	109.972	144.843	107.471	130.927	130.053	73.8435	42.8624	119.088	126.046	125.2
1849_chr5:53796038-53800312	0	0	0	0	0	0	0	0	0	0	0	0	0	0	0
1850_chr5:54379414-54387063	0	0	0	0	0	0	0	0	0	8.65496	0	0	0	16.2173	0
1852_chr5:56312279-56318138	0	0	0	0	0	0	0	0	0	0	0	0	0	0	0
1855_chr5:58597616-58611459	149.799	156.278	143.029	117.367	289.244	223.898	111.56	206.303	197.121	105.217	136.024	194.271	352.784	143.383	311.547
1857_chr5:59954308-59962244	245.915	333.161	761.561	220.463	488.745	409.127	389.175	199.911	429.783	291.97	274.72	448.484	147.681	406.403	135.853
1864_chr5:62858554-62866638	0	14.8665	0	0	0	0	0	0	0	0	0	0	0	0	0
1866_chr5:63449194-63457767	0	0	0	0	0	0	0	0	0	0	0	0	0	0	0
1870_chr5:68931983-68951138	1375.53	1286.29	1354.65	1481.1	1802.94	1772.21	1600.08	1300.44	1768.87	1558.83	1433.17	1754.99	1570.53	1781.02	1584.12
1872_chr5:69504266-69525902	1296.74	1255.45	1334.18	1369.04	1775.49	1514.42	1548.39	1143.99	1739.46	1456.59	1300.9	1612.25	1309.19	1771.75	1430.95
1874_chr5:69808287-69827411	1205.54	1106.11	986.302	1097.92	1387.11	1373.76	1254.81	821.349	1492.3	1325.94	989.819	1410.4	1205.34	1433.61	1111.49
1875_chr5:69952729-69960618	0	0	0	0	0	0	0	0	0	0	0	0	0	0	0
1876_chr5:70504867-70525426	1222.26	1169.22	988.427	1112.48	1485.06	1442.99	1282.8	864.348	1526.41	1387.97	1152.12	1481.25	1396.77	1381.82	1228.7
1878_chr5:70867754-70874228	376.8	259.882	241.426	212.333	521.796	319.139	146.784	416.584	403.899	306.766	168.375	415.365	543.079	555.646	190.317
1879_chr5:72222089-72231912	12.4175	61.1744	74.2579	25.4452	25.4752	0	108.838	32.3025	0	6.73966	80.7096	48.3119	39.7715	50.514	0
1881_chr5:75278363-75293832	0	15.5392	0	32.3172	16.1777	0	0	20.5132	0	0	0	30.6797	12.6282	0	0
1882_chr5:75653070-75659165	40.0227	78.8684	102.574	123.019	82.1092	145.277	77.9548	52.057	93.263	65.1677	32.5169	90.8331	128.187	40.7029	0
1884_chr5:76177041-76185385	0	14.4033	0	29.9549	0	0	0	0	27.2513	23.8024	0	18.9581	0	0	0
1885_chr5:76205053-76208801	0	0	0	0	0	0	0	0	0	0	0	0	0	0	0
1889_chr5:80187059-80197329	249.418	163.834	233.372	182.534	182.749	172.449	161.936	154.483	143.918	135.373	164.044	169.434	228.244	169.105	89.984
1891_chr5:81249173-81256423	0	0	0	0	0	0	0	0	0	0	0	0	0	0	0
1892_chr5:81563365-81569525	2237.42	2536.18	2418.9	2048.97	2721.64	2587.4	1889.74	2755.67	2251.61	1848.43	1383.47	1925.89	2346.45	2537.23	1850.15
1894_chr5:82264927-82271811	0	0	30.2732	18.1535	0	42.8764	0	69.1371	33.0301	0	28.7905	34.4674	0	36.0385	0
1896_chr5:83994577-84000990	38.0384	0	64.9926	0	0	0	74.0899	0	35.4556	20.6456	0	0	0	0	0
1899_chr5:85757815-85760028	0	0	0	0	0	0	0	0	0	0	89.5315	0	0	112.071	0
1901_chr5:85860992-85866838	0	0	0	0	0	0	0	54.2739	0	22.6477	118.656	135.288	66.8232	21.2181	52.6895
1903_chr5:86806148-86816195	72.8438	11.9621	31.1153	62.1949	49.8146	117.517	11.8236	31.5823	56.5815	39.5365	9.8638	62.9798	116.655	49.3879	45.9905
1905_chr5:92159201-92171590	0	29.103	50.4676	10.0877	20.1993	11.913	19.1773	0	0	26.7193	15.9986	12.7688	0	10.0131	62.1621
1906_chr5:95041787-95049010	151.98	16.6384	86.5578	207.62	225.186	40.8643	98.6737	395.356	157.401	82.488	82.3185	142.35	324.514	326.299	255.876
1908_chr5:95500514-95507881	132.453	97.8791	84.8662	135.708	101.901	120.197	64.4968	43.0699	138.892	152.766	134.516	64.4158	0	50.514	83.6252
1909_chr5:96644592-96653851	26.3475	0	0	0	27.0269	31.8794	0	34.2699	24.5586	28.6006	0	17.0848	168.775	13.3977	0
1912_chr5:97415328-97428887	26.9887	35.4559	7.68552	18.4347	18.4564	43.5404	17.5226	0	8.38541	14.6483	73.091	23.3341	14.4069	9.14914	11.3597
1914_chr5:97770452-97775106	52.4121	0	44.7758	0	0	0	51.0433	0	0	0	0	0	0	0	0
1916_chr5:98347822-98352658	50.44	24.8492	86.182	0	25.8702	61.0303	49.1227	0	47.0152	13.6883	0	0	0	153.892	0
1918_chr5:99319122-99325105	0	0	0	0	0	0	0	0	0	0	0	0	0	0	0
1921_chr5:100318541-100325928	132.094	32.538	98.7425	0	50.8126	119.872	32.1611	85.9067	138.516	53.7713	53.6608	10.7069	52.8851	67.1697	166.798
1922_chr5:100651179-100656312	23.761	0	0	48.6899	0	0	0	0	0	12.8965	19.3049	15.4076	0	24.1649	0
1924_chr5:101670585-101686564	0	0	0	0	0	0	0	0	0	0	0	0	0	0	0
1925_chr5:103399335-103406182	0	35.1038	15.2184	0	36.5463	0	0	0	16.6043	9.66858	0	0	0	0	0
1926_chr5:103367411-103373015	43.5287	0	0	0	0	26.334	0	0	0	0	35.3654	0	69.7083	0	0
1928_chr5:103927583-103935087	0	0	0	0	0	0	0	0	0	0	0	0	0	0	0
1932_chr5:106313618-106322399	55.5632	68.4329	118.67	170.786	213.734	168.073	81.1682	0	0	30.1573	33.8572	18.0147	0	0	52.6205
1936_chr5:107902671-107909913	0	0	0	0	0	0	0	0	0	0	0	0	0	0	0
1937_chr5:107910425-107916485	0	0	0	20.6215	0	0	0	0	0	0	0	0	0	0	0
1939_chr5:109869499-109881304	30.9984	30.5426	17.6547	21.1735	21.1984	0	20.1259	0	19.2624	28.041	58.765	53.6016	0	21.0168	0
1942_chr5:111256392-111262398	0	40.0185	0	0	0	0	79.1098	0	0	0	0	0	32.5216	0	0
1944_chr5:111782351-111786111	0	0	0	0	0	0	0	0	0	0	0	0	0	0	0
1945_chr5:111859790-111868330	0	14.0728	0	0	0	0	0	18.5774	0	7.75207	0	0	0	0	0
1946_chr5:111915868-111921111	0	0	0	0	0	0	0	0	0	0	0	0	0	0	0
1947_chr5:112948196-112958882	0	22.4938	0	0	0	0	0	0	0	0	0	0	0	0	0
1948_chr5:113048701-113050165	0	0	0	0	0	0	0	0	0	0	0	0	0	169.368	0
1950_chr5:113106714-113112854	0	0	0	0	0	0	0	0	0	0	0	0	0	0	0
1951_chr5:113474835-113484066	39.6412	78.1167	56.4426	67.6922	67.7721	47.9642	51.4745	68.7477	0	50.2029	53.6782	34.2732	21.1609	94.0681	83.4259
1953_chr5:114373711-114376902	0	0	0	0	0	0	0	0	0	0	0	0	0	0	0
1954_chr5:114325607-114335619	0	0	0	0	0	0	0	0	0	0	0	0	0	0	0
1959_chr5:116381935-116387506	0	0	0	44.8625	0	0	0	0	40.8134	0	0	28.3929	0	0	0
1960_chr5:118283779-118288514	51.5157	50.7582	198.045	237.517	264.22	124.664	301.022	201.017	384.143	139.802	292.981	66.8096	164.998	261.956	260.199
1961_chr5:118760260-118766478	0	0	0	0	0	0	0	0	54.851	10.6465	0	0	0	0	0
1962_chr5:120031098-120038953	15.5281	0	39.7972	0	0	37.5768	30.2452	0	14.4738	33.712	63.0801	90.6216	49.7346	0	0
1964_chr5:121193174-121196630	0	0	0	0	0	0	0	0	0	0	0	0	0	0	0
1966_chr5:121811647-121814827	76.6986	75.5709	0	0	157.352	0	112.043	99.7609	142.982	0	62.3146	74.6017	0	156.004	145.273
1968_chr5:121952630-121960017	0	0	0	0	0	0	0	0	0	0	0	0	0	0	0
1972_chr5:123639564-123645528	0	40.3003	34.9424	41.9068	0	74.234	79.6668	106.4	38.1245	22.1996	0	0	0	41.5968	51.6472
1973_chr5:123832728-123838433	85.5164	0	73.0569	0	0	0	0	0	0	0	69.4787	0	0	0	0
1975_chr5:124302020-124307919	0	0	0	0	0	0	0	0	0	0	0	0	0	0	0
1976_chr5:124997779-125004122	0	75.7853	0	0	0	0	37.4537	0	0	0	31.2457	0	0	39.1117	0
1978_chr5:125250418-125264832	1193.23	1058.95	939.857	1153.19	1276.08	952.27	890.097	913.603	1025.45	831.362	797.567	1086.53	1179.06	748.764	876.246
1979_chr5:125557110-125565674	28.4855	0	0	0	0	34.4663	0	0	26.5514	0	0	0	0	14.4848	0
1981_chr5:126004750-126011979	219.344	99.7473	115.315	69.1491	155.769	204.152	131.456	329.19	94.362	201.47	109.667	295.404	108.082	137.275	42.6107
1982_chr5:126174254-126181186	1073.32	953.52	871.846	919.419	721.964	894.17	873.931	663.698	770.834	983.654	786.258	889.947	704.448	536.834	533.233
1988_chr5:129877454-129885791	0	0	0	0	0	0	28.4968	38.0594	40.9113	0	0	0	46.8596	0	0
1989_chr5:129969236-129977931	0	0	0	0	0	0	0	0	0	0	0	0	0	0	0
1992_chr5:130907491-130917873	1245.39	1146.04	953.528	1023.2	1265.44	938.238	995.461	1176.69	1839.8	1141.45	925.918	1150.39	1072.46	824.454	1142.34
1994_chr5:135066076-135073027	0	0	0	0	0	0	34.1781	0	0	0	0	0	0	0	0
1995_chr5:135637022-135643342	19.299	0	0	0	39.5932	0	0	50.204	35.9773	10.4747	31.3594	12.5143	0	19.627	0
1997_chr5:135880645-135887501	0	0	15.1984	0	0	0	0	0	0	28.9677	0	0	0	54.2784	0
1999_chr5:135876630-135879312	90.9348	0	0	0	0	0	88.5599	0	0	0	36.9405	0	145.626	0	0
2000_chr5:135900906-135906905	20.3315	20.0326	0	0	41.7115	0	0	0	0	11.0351	0	0	65.1192	0	0
2003_chr5:138882528-138891987	0	25.4113	22.0329	0	0	0	0	0	0	13.998	0	0	41.3018	0	0
2006_chr5:140282059-140292410	0	0	0	0	0	0	0	0	0	0	0	0	0	0	0
2007_chr5:142468156-142474576	303.975	224.629	97.3826	175.188	175.395	45.9747	148.018	148.266	389.587	41.2462	231.533	160.152	304.248	231.856	287.876
2010_chr5:143988892-143996463	0	0	0	0	0	0	0	0	0	0	0	0	0	0	0
2012_chr5:146634356-146641236	0	0	0	0	36.371	0	0	0	33.0493	0	0	0	0	0	0
2013_chr5:147095400-147113641	2755.15	2925.49	2513.7	2939.34	2949.66	2079.47	2572.48	2313.68	2742.61	2377.36	2526.41	2649.47	2420.28	2427.93	2482.57
2014_chr5:147247841-147254089	19.5214	57.7031	166.772	180.01	40.0494	70.8602	190.115	50.7824	54.5877	74.1675	95.1622	177.218	156.311	138.972	49.2999
2015_chr5:150621924-150630817	0	0	0	0	0	0	0	0	0	14.8888	0	0	0	0	0
2017_chr5:152096795-152110390	53.8345	35.362	45.991	55.1575	73.6301	151.988	52.4286	70.0219	50.1793	53.5683	51.0282	34.9085	143.687	54.7495	79.3074
2019_chr5:152826711-152835501	27.7532	0	0	56.8704	28.4687	33.5802	27.0284	0	0	0	22.5484	17.9963	0	0	0
2021_chr5:154015540-154024046	0	84.7741	0	29.3845	0	0	0	0	0	0	0	0	0	0	36.2143
2022_chr5:154258150-154265675	2447.56	2938.61	2354.06	2158.96	3242.25	2961.45	3441.28	2846.19	2326.7	2340.15	1791.01	2102.12	2933.22	1615.48	2005.8
2025_chr5:156084725-156093754	2256.06	2435.86	3035.29	3944.77	2951.67	3628.75	3289.12	3320.99	2002.14	2984.23	3962.26	2698.07	2423.04	3379.77	2524.65
2026_chr5:157306943-157314876	0	0	0	0	0	0	0	0	0	0	0	0	0	0	0
2029_chr5:158793340-158800664	33.3076	32.8179	28.4548	102.378	0	80.6017	32.4377	64.9842	0	36.1559	27.0611	21.598	0	33.8737	42.0581
2030_chr5:159543071-159558145	445.068	486.363	525.399	588.662	448.243	460.185	559.537	242.083	399.763	513.872	401.048	566.705	336.935	617.226	531.34
2031_chr5:160358941-160364898	0	0	0	0	0	0	0	0	0	0	0	0	0	0	0
2033_chr5:160673602-160680837	0	0	0	0	0	0	0	0	0	0	0	0	0	0	0
2035_chr5:161700725-161708166	49.1759	129.208	182.048	100.769	67.2585	39.6673	127.711	42.6417	76.3949	133.453	106.543	148.809	105.003	83.3529	0
2038_chr5:162761358-162767591	0	0	117.021	40.0985	0	0	0	101.809	36.4794	21.2417	0	0	0	0	98.8371
2039_chr5:162740046-162746476	56.9067	56.07	64.8208	19.4351	58.374	22.9516	36.947	24.6726	17.681	30.8865	107.881	159.903	0	77.1652	47.9047
2042_chr5:165555087-165563174	0	0	0	0	0	0	0	0	0	0	0	19.5605	0	0	0
2043_chr5:166164251-166171688	0	0	0	0	0	0	0	0	0	0	0	0	0	0	0
2044_chr5:166720109-166730381	11.8747	0	0	36.4996	0	43.1038	0	15.4453	11.0685	32.2254	28.9433	7.70005	0	0	0
2045_chr5:170186473-170194868	0	28.6316	0	0	0	0	0	56.6947	13.5429	7.88595	0	18.8429	0	0	18.3465
2046_chr5:170427088-170435720	268.481	348.07	398.369	637.024	521.816	461.63	344.038	385.968	553.187	414.151	413.299	357.35	384.696	186.819	463.915
2048_chr5:171824497-171828613	888.917	1021.82	1037.85	1457.22	1154.99	1111.41	1442.84	1348.9	2154.26	1350.9	1155.54	1364.17	1803.15	1205.37	2918.37
2049_chr5:175418933-175433070	0	0	0	0	0	0	0	22.4458	0	9.3663	0	11.1901	27.6358	0	0
2054_chr5:178474879-178483364	0	0	0	0	0	0	0	37.3956	0	0	0	0	92.0846	29.2393	36.3039
2055_chr5:179835151-179847673	38.9648	19.196	33.2878	0	39.9695	47.1458	9.4868	88.6918	36.3192	31.7226	39.5718	56.8493	15.5999	29.7203	24.6008
2059_chr6:2310643-2318026	297.373	260.445	381.07	592.435	321.987	559.704	514.857	365.301	446.571	699.406	483.208	546.348	370.396	537.649	646.691
2061_chr6:3167454-3174151	182.128	0	124.474	37.3207	112.094	88.1468	0	284.269	67.9046	0	118.377	0	0	0	45.9951
2063_chr6:4385285-4390682	45.1979	0	0	0	0	0	0	0	0	0	0	0	0	45.9661	0
2064_chr6:6065140-6068633	0	0	0	0	0	0	0	0	0	0	0	0	0	0	0
2065_chr6:6026668-6033857	50.8995	33.4341	28.9891	34.7669	139.232	82.1151	33.0468	110.341	63.258	27.626	0	132.021	163.024	17.2549	21.4239
2070_chr6:9722370-9729319	0	0	29.9901	35.9675	0	42.4754	0	68.4905	32.7212	19.0534	0	0	0	0	0
2073_chr6:11103284-11112424	800.716	986.179	1048.88	738.354	999.323	871.951	675.83	746.395	1156.84	861.945	585.496	1194.2	512.918	529.311	741.457
2074_chr6:11788438-11792407	0	0	0	0	0	0	0	0	0	0	0	0	0	0	0
2076_chr6:12667517-12673243	42.6014	0	0	43.6483	0	0	0	0	79.4176	0	17.306	0	136.447	0	0
2077_chr6:13881338-13887955	0	0	0	0	37.8164	44.6062	0	0	0	0	0	0	0	0	0
2078_chr6:14294874-14303075	118.985	29.3088	25.4123	60.9544	76.2828	35.9917	72.4233	0	97.0426	96.8697	48.3352	57.8659	47.6366	0	0
2080_chr6:16259246-16265126	228.172	224.817	106.324	212.527	170.222	200.785	101.006	215.84	193.345	123.842	101.117	390.066	332.184	210.955	0
2081_chr6:16223780-16232012	0	0	0	0	0	0	0	0	0	16.0842	0	0	0	0	0
2082_chr6:16456108-16464856	1031.8	989.15	1203.08	1028.58	1887.96	1568.98	1140.64	834.244	1988.46	1089.76	804.31	1048.79	893.165	935.892	1373.29
2083_chr6:16885590-16893928	29.2575	28.8273	12.4974	29.9765	30.0118	70.8007	28.4934	38.0548	0	47.6391	47.5412	37.9435	46.8539	0	0
2084_chr6:17319199-17327587	0	0	0	14.8989	0	0	0	0	0	0	0	18.8587	0	0	0
2086_chr6:18752948-18760532	0	63.3859	109.918	32.9563	65.9904	0	156.629	41.8377	0	122.208	39.2003	41.7153	51.5115	0	40.6164
2089_chr6:19273190-19277751	0	0	0	0	0	0	0	0	0	0	0	0	0	0	67.5307
2090_chr6:19399710-19407149	32.7928	0	0	0	0	39.6779	0	0	0	53.3955	79.9286	42.5283	262.577	83.3753	82.8159
2091_chr6:19539757-19548150	29.0658	0	0	0	0	35.1684	28.3067	37.8055	54.1845	15.7757	70.8445	56.5423	93.0939	59.1196	165.158
2092_chr6:21356152-21367293	10.9486	64.7256	18.7068	78.5235	56.1544	13.2473	53.3132	85.4441	30.6156	65.3666	53.3718	120.691	122.734	22.2693	41.4749
2093_chr6:23161191-23168684	0	0	0	0	0	0	0	0	0	0	0	0	0	0	0
2094_chr6:23108265-23116732	0	0	0	0	0	0	0	0	0	0	0	0	0	0	0
2095_chr6:24667939-24680651	508.568	491.636	319.705	285.111	442.936	638.567	504.631	324.503	500.869	635.387	475.56	690.662	368.802	536.729	484.662
2098_chr6:26288302-26296359	575.277	671.233	284.53	760.035	419.289	732.697	206.409	511.965	253.998	410.836	430.491	373.033	290.927	184.754	172.045
2100_chr6:27146043-27154305	118.106	160.009	353.145	272.27	0	107.178	143.777	192.024	68.8044	280.451	287.871	488.229	756.558	360.341	298.27
2101_chr6:27155290-27164062	27.8101	164.407	130.67	28.4935	28.5272	67.2982	162.503	180.861	181.453	241.506	158.163	72.1328	133.608	84.8483	280.93
2103_chr6:28651075-28660727	25.2749	0	0	0	0	0	0	0	0	0	0	0	0	0	0
2104_chr6:28732647-28744318	0	0	0	0	0	0	0	0	0	11.3452	0	13.5543	0	21.2581	0
2107_chr6:29213254-29220585	1763.62	1475.39	2046.79	1772.86	1177.61	1348.79	1798.58	1990.94	1938.53	469.577	351.459	215.774	319.734	253.81	483.206
2108_chr6:29843427-29848825	45.1895	0	38.6055	46.3	23.1773	109.355	0	117.555	0	73.5807	18.3574	87.9081	144.736	91.9151	0
2112_chr6:31296534-31305329	568.617	710.569	616.1	454.705	426.788	369.172	324.156	469.01	400.738	308.621	450.711	341.735	88.8392	253.879	175.122
2113_chr6:31200691-31204335	0	0	0	0	0	0	0	0	0	0	54.3821	0	0	0	0
2115_chr6:31985186-31992169	611.343	619.564	328.285	411.612	394.18	401.551	442.28	340.785	358.181	379.212	368.972	328.462	251.749	373.04	661.674
2116_chr6:31952448-31959431	611.343	619.564	328.285	411.612	394.18	401.551	442.28	340.785	358.181	379.212	368.972	328.462	251.749	373.04	661.674
2118_chr6:32439618-32449121	0	0	0	0	0	0	0	0	0	0	0	0	0	0	0
2119_chr6:32461595-32468790	0	0	0	0	0	0	0	0	0	0	0	0	0	0	0
2120_chr6:32527720-32535095	0	0	0	0	0	0	0	0	0	0	0	0	0	0	0
2121_chr6:33015760-33026982	413.043	364.131	371.436	445.467	323.345	381.4	243.471	409.999	91.1838	235.981	370.906	197.351	417.765	210.032	507.831
2122_chr6:33085510-33092789	16.7567	0	0	0	0	0	0	21.7953	0	54.569	0	0	53.6696	0	0
2123_chr6:33308627-33320215	0	0	0	0	0	0	0	0	0	0	0	0	0	10.7052	0
2124_chr6:35529634-35535600	0	0	0	41.8927	0	0	0	0	38.1117	0	0	0	65.4793	0	0
2126_chr6:38584305-38592220	400.672	242.942	250.139	126.313	379.387	484.796	330.176	260.574	502.744	234.195	375.612	409.703	98.7153	391.809	214.049
2128_chr6:39961135-39966768	0	0	0	0	0	0	0	0	0	0	0	0	0	0	0
2129_chr6:40829128-40836465	0	32.7597	0	0	34.1059	40.2294	32.3803	0	0	18.0459	0	0	0	0	0
2131_chr6:42861385-42871210	49.6597	122.324	0	25.44	0	60.0862	120.907	0	0	26.9531	80.6932	16.1007	79.5268	25.2519	62.7061
2134_chr6:45204186-45209536	296.367	471.707	408.994	163.504	654.787	275.84	310.829	296.523	339.992	309.337	611.227	266.09	219.052	579.623	201.507
2135_chr6:47275915-47283729	124.877	276.842	80.012	239.898	272.205	434.401	182.423	487.277	174.597	118.611	114.14	151.828	474.957	253.999	256.237
2136_chr6:47602613-47615665	56.074	55.2496	39.9202	57.4521	57.5198	101.771	72.8128	85.0906	34.8445	76.0864	53.151	78.7814	74.8324	47.5226	59.0047
2137_chr6:48841313-48847362	0	0	0	0	0	0	0	0	0	0	0	0	0	0	0
2139_chr6:49469836-49478291	0	0	0	0	0	0	0	0	0	0	0	0	0	0	0
2140_chr6:49855419-49860232	0	0	0	0	0	0	0	0	0	0	0	0	0	0	0
2144_chr6:51803023-51809230	58.9509	96.8069	33.5746	20.1332	0	166.432	95.6855	76.6767	18.3161	42.6613	47.8953	50.9682	157.343	79.9371	49.6255
2147_chr6:52780116-52784053	0	0	0	0	0	0	0	0	0	33.6264	0	0	0	0	0
2151_chr6:55877965-55881417	0	0	0	0	0	0	0	0	0	0	0	0	0	0	0
2152_chr6:56934085-56945794	1198.01	1354.89	1148.06	1056.68	1122.04	1020.99	1400.07	1666.64	1505.08	1504.01	956.413	1269.97	1101.08	1207.78	1144.43
2153_chr6:57619999-57630927	0	0	0	0	22.8995	0	0	14.5182	0	12.1165	9.06866	36.1893	0	22.7033	0
2156_chr6:58737930-58746526	0	0	0	0	0	0	0	0	0	0	0	0	0	0	0
2157_chr6:58719113-58730209	120.923	108.314	56.348	168.947	135.317	79.8064	53.5294	57.1937	92.2192	29.8326	62.5196	78.4112	105.627	55.8991	0
2159_chr6:61942915-61951499	0	0	0	0	0	0	0	0	0	0	0	0	0	0	0
2160_chr6:61956656-61962521	0	0	0	0	0	0	0	0	0	0	0	0	0	0	0
2161_chr6:62032958-62044696	0	0	0	0	0	0	0	0	0	0	0	0	0	0	0
2162_chr6:62062192-62077514	0	7.84412	20.4038	8.15682	0	38.5308	0	0	0	0	0	10.3247	0	0	10.0527
2164_chr6:62310091-62316179	0	0	0	0	0	0	0	0	0	0	0	0	0	0	0
2166_chr6:63295950-63301626	0	0	0	0	0	26	0	0	0	0	0	0	0	21.8535	0
2167_chr6:63501651-63507382	42.5642	20.9692	0	0	0	0	0	0	39.6742	11.551	17.2909	110.401	0	129.863	53.7466
2169_chr6:63787419-63796555	0	0	0	41.0376	0	0	0	0	0	0	0	0	0	0	0
2170_chr6:64031223-64045749	8.3974	0	0	0	17.2278	0	0	0	0	0	13.6451	0	0	0	0
2171_chr6:64660153-64666426	0	0	0	0	0	0	0	0	0	0	0	0	0	0	0
2172_chr6:64733900-64742685	55.5379	0	0	0	28.485	0	27.0437	36.1187	0	37.6795	22.5612	45.0163	0	28.2409	0
2174_chr6:65036016-65049301	0	0	15.688	0	0	0	0	0	34.2334	0	0	11.9077	0	0	0
2175_chr6:65008154-65012286	0	0	0	0	0	0	57.49	38.3909	110.047	0	0	38.2785	0	0	0
2177_chr6:65717182-65724457	0	0	0	0	0	0	0	0	0	0	0	0	0	0	0
2180_chr6:66871542-66884103	58.2658	28.7045	16.5922	29.8488	39.8454	23.4997	28.372	50.5237	27.1548	21.0828	7.88978	18.8909	31.1029	49.38	49.0488
2181_chr6:67414665-67415607	0	0	0	0	0	0	0	0	0	0	0	0	0	0	0
2184_chr6:68229765-68242443	0	0	0	0	0	0	0	0	0	0	0	0	0	0	0
2187_chr6:68590926-68599261	14312.1	14620.7	13964.6	17407.6	16002.1	12855	15947.8	16464.6	12426.4	8983.2	11307	8530.86	11202.1	14600	13822
2188_chr6:68579214-68584812	43.5753	107.337	37.2265	0	89.3977	158.173	0	56.6779	40.6166	82.7778	35.4033	28.256	139.566	44.3159	110.047
2192_chr6:69309359-69318137	138.956	177.986	166.194	242.03	413.361	336.261	175.925	180.738	207.233	203.632	225.792	207.24	311.539	325.03	263.192
2193_chr6:69915903-69924098	0	0	0	0	0	36.018	0	0	0	0	72.5559	19.3027	0	30.2739	37.5885
2194_chr6:70179765-70185602	0	0	0	0	0	0	0	0	0	0	0	0	66.9262	0	0
2196_chr6:71146359-71158225	277.552	263.342	105.384	315.969	495.603	298.512	270.303	320.896	412.014	172.961	83.5185	279.962	263.396	303.178	376.43
2199_chr6:72457400-72463534	39.7682	0	0	20.3728	40.7936	0	19.3648	155.178	37.068	0	0	0	0	20.2221	0
2201_chr6:72895529-72902900	0	0	28.2734	33.9086	50.9228	0	96.6928	64.5699	0	0	0	21.4603	0	0	0
2204_chr6:74613588-74620673	0	0	0	0	35.3188	0	0	0	0	0	0	22.3265	0	0	0
2208_chr6:75177897-75184053	39.6261	136.652	236.969	81.1999	0	0	154.365	51.5412	129.275	32.261	0	25.6952	0	0	0
2209_chr6:77197236-77206380	0	0	0	0	0	0	0	0	0	0	0	0	0	0	0
2211_chr6:78213991-78223631	0	0	0	0	0	0	0	0	0	0	0	0	0	0	0
2212_chr6:78301211-78307217	0	0	0	0	0	0	0	0	0	0	0	0	0	0	0
2213_chr6:78367924-78376119	0	0	25.4309	121.998	0	36.018	57.9811	19.3594	27.7468	16.1568	60.4633	0	95.3429	15.1369	0
2214_chr6:78426847-78436056	3086.15	3171.28	2919.4	5279.04	3845.06	4583.51	3598.92	4048.57	3160.56	3400.38	4143.09	3298.09	3521.1	3852.54	3595.88
2216_chr6:78842190-78850428	0	0	0	0	0	0	0	0	0	0	0	0	0	0	0
2218_chr6:79293463-79298853	0	44.5912	38.6628	46.3687	116.059	54.7586	132.224	58.8646	42.1837	0	0	73.3654	0	0	28.5731
2219_chr6:79563832-79568868	435.935	477.25	496.561	496.275	794.977	703.285	471.722	409.511	970.69	1012.15	728.037	722.398	620.552	640.386	672.787
2223_chr6:80819229-80823356	591.032	174.703	656.397	575.279	515.331	429.075	374.138	307.499	220.361	561.377	480.191	459.899	378.6	120.216	485.099
2224_chr6:81185201-81198060	132.803	140.197	56.727	145.786	97.3051	160.686	101.62	49.3529	35.3674	77.2283	30.8278	49.2085	91.1466	106.119	83.8463
2225_chr6:81217518-81225520	0	0	0	0	15.6359	0	0	0	0	0	0	0	0	0	0
2226_chr6:81358435-81362894	0	0	0	56.048	56.1141	132.378	0	0	0	44.5361	0	0	0	83.45	0
2228_chr6:81767941-81774458	0	0	0	0	0	0	0	0	0	0	0	0	0	0	0
2230_chr6:82046851-82061539	49.8288	114.558	113.517	42.5444	127.784	80.3877	32.3516	64.8116	77.4091	99.1646	87.7152	113.088	119.696	152.027	167.786
2232_chr6:82592765-82599275	0	36.9207	0	0	0	45.3392	0	48.739	17.4637	71.1831	60.8886	48.5963	0	38.1086	47.3161
2236_chr6:84156090-84159020	0	0	0	0	0	0	0	0	0	0	0	0	0	0	0
2239_chr6:85422012-85427661	0	0	0	0	0	0	0	0	0	0	0	0	0	0	0
2240_chr6:85796109-85808351	0	0	0	0	0	0	0	0	0	0	0	0	0	0	0
2242_chr6:86564421-86577333	85.023	176.854	112.988	48.3958	87.2152	68.5829	64.4019	49.1504	70.4445	71.7839	115.13	128.642	15.1287	192.151	262.435
2248_chr6:87182707-87191382	0	0	0	0	0	0	0	0	0	0	0	0	0	0	0
2249_chr6:87208663-87211082	0	0	0	0	0	0	0	0	0	0	0	0	0	0	0
2251_chr6:87381713-87391045	0	0	0	0	0	0	0	0	0	14.1885	0	0	0	0	0
2255_chr6:89114284-89129499	168.36	205.381	260.265	229.997	148.03	155.207	210.81	135.562	269.021	178.406	234.491	103.973	205.423	114.148	182.221
2256_chr6:89371970-89380600	3816.13	3704.32	5131.69	1259.86	1101.87	1624.63	1101.18	1507.46	1620.42	2347.4	2675.58	2282.07	1222.26	1322.41	1427.76
2259_chr6:91379736-91385314	43.7315	43.0885	18.68	89.6124	134.577	0	85.1788	56.881	61.1433	11.8678	0	56.7146	70.0332	0	0
2261_chr6:94370318-94377585	0	0	0	0	0	0	0	0	0	0	0	0	0	0	42.3879
2262_chr6:94534905-94547275	19.7218	0	33.6968	20.2064	0	23.8626	0	0	9.19135	10.7041	32.0464	12.7884	0	10.0285	24.903
2263_chr6:95262917-95269328	152.201	37.4908	16.2532	58.478	19.5157	46.0393	0	49.4915	35.4667	30.978	0	61.6833	182.805	19.3485	0
2266_chr6:98227169-98237585	70.2635	34.6152	20.0088	35.9951	36.0376	0	11.4047	0	10.9154	6.356	38.0576	37.968	18.7537	59.548	73.9357
2267_chr6:98614491-98621261	0	0	0	0	0	0	0	0	0	0	0	0	0	0	0
2268_chr6:99467178-99474335	0	0	0	0	34.9635	0	0	0	0	0	0	0	0	0	0
2269_chr6:99709616-99714922	0	45.297	0	0	0	0	0	0	42.8514	0	37.3512	0	0	0	58.0507
2272_chr6:101392486-101400132	0	0	0	0	0	0	0	0	0	0	0	0	51.0939	0	0
2273_chr6:101671464-101680852	0	0	0	0	0	0	0	0	0	0	0	0	0	0	0
2275_chr6:102550262-102556750	0	0	0	0	0	0	0	0	0	0	0	0	0	0	0
2276_chr6:102740602-102748568	45.9354	0	13.0809	15.6881	0	55.58	0	0	28.5443	24.9317	12.4402	39.7151	98.0833	62.2881	19.3345
2277_chr6:103079295-103086132	0	0	0	0	0	0	0	0	0	0	0	0	0	0	0
2281_chr6:106678828-106683293	1147.23	1103.45	1096.76	951.535	1344.93	727.103	1170.47	1136.91	1222.1	1274.99	932.082	1292.99	787.379	944.497	862.28
2282_chr6:107255612-107268628	0	0	8.00612	0	38.4526	22.6783	0	0	0	5.08646	15.228	42.5381	30.0157	66.7156	71.0014
2284_chr6:110209875-110214405	0	53.0547	0	0	0	0	0	0	0	0	0	0	0	0	0
2285_chr6:110172994-110183056	0	0	0	0	0	0	0	31.5353	33.8983	6.57959	9.84909	0	0	0	0
2287_chr6:110820376-110827271	35.3797	0	0	18.1246	0	0	0	0	0	0	0	0	0	0	0
2288_chr6:111239076-111249330	0	70.324	0	24.3758	36.6068	57.5726	34.7547	61.8897	155.23	32.282	38.6588	61.7085	0	0	30.0415
2289_chr6:111452131-111463051	67.0208	0	0	45.7786	0	0	21.7568	0	41.6468	18.188	36.3012	43.459	71.553	34.08	0
2292_chr6:113584502-113588409	0	0	0	0	0	0	0	0	0	0	0	0	0	0	0
2294_chr6:114332160-114339172	104.368	239.945	208.045	213.866	374.707	378.844	237.166	181.001	210.777	132.175	155.458	157.912	111.426	88.4517	0
2295_chr6:114743602-114749500	82.7185	0	53	42.3756	42.4256	50.043	20.1395	0	19.2755	78.568	0	0	0	42.0622	52.225
2296_chr6:115351890-115364142	19.9117	78.4758	34.0213	20.401	112.338	48.1847	38.7834	38.8484	83.5188	37.8253	0	6.45578	0	10.1251	25.1428
2297_chr6:115318973-115325444	37.6975	74.2865	96.6152	77.2478	96.6737	91.2249	55.0695	49.0326	52.7068	20.4606	61.2555	0	0	76.6764	0
2298_chr6:115553236-115562559	0	0	0	0	0	0	0	0	0	0	0	0	0	0	0
2301_chr6:116412185-116421581	129.817	191.863	210.716	292.616	173.113	282.732	189.64	84.4257	350.908	422.755	337.508	345.132	623.68	435.677	262.275
2303_chr6:117979950-117986363	798.806	599.666	552.437	506.651	468.23	322.174	518.629	865.831	691.385	361.298	339.952	308.32	670.076	696.328	240.158
2305_chr6:118901015-118911818	598.429	489.504	704.16	520.586	579.111	519.148	549.811	411.213	568.321	324.801	293.555	497.869	687.114	505.252	370.694
2306_chr6:118895219-118899454	518.367	226.998	442.843	531.106	797.599	209.068	476.783	299.659	617.385	468.912	444.551	429.5	599.539	468.602	436.367
2307_chr6:118938265-118947973	766.437	755.168	708.439	1081.36	1198.63	988.168	832.075	817.127	1463.93	811.519	428.744	920.651	523.153	562.236	666.349
2310_chr6:119715222-119720202	0	48.2616	0	0	0	0	0	0	0	53.1704	79.5916	0	0	0	0
2312_chr6:120085944-120093140	0	0	0	0	0	0	0	0	0	0	0	21.9821	54.2886	0	0
2313_chr6:120782027-120789229	169.359	233.616	419.583	242.929	382.196	163.934	445.326	220.283	189.431	110.305	385.273	131.783	488.19	310.027	192.467
2314_chr6:121246190-121252265	0	19.782	17.152	0	0	72.8778	0	52.2283	18.714	10.897	16.312	52.0755	0	122.511	0
2315_chr6:121362530-121370497	0	0	26.1585	47.0583	62.8185	0	29.8201	99.5668	0	66.4763	24.8774	59.5652	49.0355	31.1402	115.992
2317_chr6:121512836-121520509	381.514	266.266	217.286	65.1483	244.594	96.1701	61.925	124.058	355.61	241.581	154.983	257.697	330.942	484.998	140.509
2318_chr6:121938465-121947667	79.5322	52.2419	33.9723	27.1622	95.1799	16.0384	51.6367	68.9643	86.4874	50.3611	0	60.1672	42.4552	53.9226	0
2319_chr6:122300255-122317723	20.9495	13.761	23.863	7.15479	21.4897	16.8987	20.4024	27.2488	6.50903	7.58033	0	4.52817	0	35.5093	17.6355
2320_chr6:122826016-122835365	26.0939	0	66.8763	106.941	26.7667	0	50.8249	33.94	24.3222	14.1627	63.6009	16.9203	41.7877	13.2687	82.3731
2321_chr6:122911620-122921804	0	0	0	0	24.5723	0	0	0	0	0	0	0	0	0	0
2322_chr6:123062943-123070382	0	0	28.015	0	0	0	0	0	0	0	0	0	0	0	0
2323_chr6:123160014-123166893	124.117	69.8811	60.5905	72.6668	163.693	64.3613	69.0716	46.1249	33.0541	19.2472	14.4057	34.4924	56.79	72.1293	0
2324_chr6:123877989-123883802	0	41.3469	35.8499	0	0	0	40.868	0	0	0	0	0	0	0	0
2325_chr6:123903475-123909162	64.3402	42.2628	91.6101	0	0	0	41.7733	55.791	19.9905	58.2018	69.6986	152.976	103.037	21.8113	0
2328_chr6:125211553-125218908	66.3345	32.6796	113.339	33.9823	102.067	200.655	96.9031	64.7103	92.7457	117.011	67.3677	64.5209	106.23	185.52	167.523
2329_chr6:126021449-126028626	67.9794	100.47	87.1125	156.713	69.7322	0	66.2041	44.21	79.2047	64.5685	69.0383	77.141	244.945	0	0
2331_chr6:127169991-127175601	43.4821	42.8428	0	44.5507	0	0	42.3465	0	20.2649	11.8001	105.983	84.5867	139.268	0	27.4528
2334_chr6:130513426-130520240	35.8002	35.2738	0	36.68	36.7232	0	34.8652	0	16.6847	9.71539	29.0863	23.2143	57.3316	0	0
2337_chr6:131659917-131669325	0	0	22.1523	53.1351	26.5989	15.6873	0	0	60.4242	14.0738	21.0674	16.8142	0	13.1855	0
2338_chr6:131644436-131650285	41.7057	41.0925	0	0	106.952	25.2311	0	0	38.8739	33.9541	50.8264	27.0436	0	0	0
2339_chr6:131615512-131621410	0	0	0	169.503	84.8513	0	0	53.7954	77.102	33.672	0	0	66.2341	42.0622	0
2340_chr6:131722593-131735334	19.1476	0	0	0	9.82062	0	0	0	17.8475	0	15.5567	12.416	0	0	0
2342_chr6:132221824-132228863	0	0	0	0	17.7748	20.9662	0	45.0766	32.3029	37.6195	0	11.2362	110.999	0	0
2344_chr6:134919378-134926274	0	34.8544	0	0	0	0	68.9014	46.0112	65.9453	9.59988	28.7404	22.9383	0	35.9758	44.668
2345_chr6:137381427-137388271	17.8216	52.6788	30.4502	18.2596	18.2811	86.2538	52.0686	46.3607	33.2231	0	0	23.1125	28.5402	36.2491	22.5037
2346_chr6:137484171-137491859	0	0	0	0	0	0	0	0	0	0	0	0	0	0	0
2348_chr6:138038413-138046083	15.9026	78.3441	67.9283	32.5869	32.6253	134.691	15.4873	0	44.4686	43.1563	0	0	0	32.3458	0
2349_chr6:140576576-140584217	79.8149	62.9131	95.4605	32.7105	0	0	0	41.5257	74.3956	34.6561	51.8772	175.968	127.818	32.4686	0
2350_chr6:140650925-140657195	0	0	0	0	0	0	0	0	0	0	0	0	0	0	0
2352_chr6:141008441-141023430	309.245	497.139	340.665	400.225	375.654	374.174	309.094	296.381	462.714	415.195	290.921	300.79	260.65	438.646	359.661
2353_chr6:141496648-141505090	231.177	142.361	111.091	207.251	133.39	157.339	182.926	150.344	134.675	180.367	211.3	299.809	208.246	146.941	72.9777
2356_chr6:141774077-141781814	31.5299	31.0663	0	64.6094	16.1714	38.1499	0	0	58.7781	34.2261	0	40.8905	0	0	0
2357_chr6:142276709-142286528	149.07	146.878	127.351	190.917	152.914	120.246	36.2942	80.789	81.0533	87.6513	90.8353	120.829	179.045	176.871	78.4306
2358_chr6:142336786-142343226	94.6973	111.966	275.061	174.644	77.7112	183.328	110.669	49.2686	105.921	123.354	153.876	196.498	151.652	38.5227	47.8303
2359_chr6:142858015-142862681	0	0	0	107.124	0	0	0	0	0	0	0	33.8987	0	0	0
2360_chr6:143398845-143407522	604.463	983.393	660.505	460.888	836.344	510.262	492.846	548.524	904.094	1037.64	1073.57	984.453	1103.08	1172.29	852.017
2363_chr6:144438101-144442196	0	0	0	0	0	0	0	0	0	0	0	0	0	0	0
2365_chr6:145244528-145253584	26.9381	0	0	0	0	0	0	35.038	0	0	0	34.9355	43.1396	41.0939	17.0076
2366_chr6:145425200-145429797	0	52.2816	0	54.3658	0	0	51.676	0	0	0	0	0	0	0	0
2368_chr6:145889033-145895089	20.1402	0	0	0	0	0	0	0	75.0908	21.8624	0	0	0	0	76.294
2370_chr6:146768312-146777626	26.192	51.6137	11.1879	0	0	15.8456	0	0	12.2068	14.2159	21.28	0	125.834	0	0
2371_chr6:148960908-148966646	42.5123	125.662	272.388	43.557	152.63	0	186.309	27.6476	39.6258	173.054	34.5396	96.4834	0	129.705	107.362
2372_chr6:151170374-151177828	1423.62	983.491	1188.24	922.104	1124.61	1227.54	892.418	1064.18	1021.91	1643.05	1994.19	1443.05	1965.37	1913.77	1652.99
2373_chr6:151177981-151184023	201.868	139.23	34.4914	165.463	186.366	170.977	334.214	183.797	112.897	514.958	360.823	170.169	355.607	677.488	331.373
2375_chr6:152359037-152363578	0	0	0	0	0	0	0	0	0	14.5774	0	0	0	0	0
2377_chr6:152811764-152818311	186.3	201.917	302.397	515.371	401.317	157.791	254.008	169.622	295.206	232.566	469.22	193.287	179.008	227.359	94.0975
2378_chr6:153725648-153739982	0	0	0	0	0	0	0	0	0	0	0	0	0	0	0
2380_chr6:154244343-154259208	0	32.341	42.062	33.6303	101.01	39.7153	79.916	32.02	68.8387	0	13.334	10.6421	26.2825	25.0361	20.7235
2381_chr6:158121395-158127496	0	0	0	0	0	0	38.9391	0	0	10.8506	0	0	0	81.3257	0
2382_chr6:158577824-158590392	456.161	344.263	422.866	407.707	318.585	540.193	330.823	328.221	298.536	189.639	220.791	276.913	341.942	246.763	281.873
2383_chr6:158717669-158724516	765.995	403.694	471.771	730.064	657.833	646.62	659.247	370.723	797.006	725.143	405.245	554.458	798.775	779.013	854.765
2384_chr6:159032735-159042210	12834.9	14586.8	11800.7	13097.5	16440.7	18006.3	17376.7	18402.1	17459.1	13534.1	9549.25	14174.4	15791.9	13930.2	16239.3
2386_chr6:159301427-159310195	389.519	781.291	606.112	655.651	627.884	841.612	839.981	687.587	635.375	581.389	632.939	423.973	668.346	523.47	790.477
2387_chr6:160649683-160655355	0	0	73.4819	0	88.2315	0	0	0	60.1302	46.6846	69.8829	0	0	0	0
2388_chr6:160707642-160713346	0	126.411	255.744	43.8166	87.7366	25.8724	83.2976	0	139.517	116.057	69.4909	69.3274	0	108.731	54.0009
2390_chr6:161198478-161201135	0	0	0	0	0	0	0	0	0	0	0	0	0	0	0
2393_chr6:164757983-164765839	31.0523	0	0	0	0	0	0	0	57.8879	0	0	0	0	0	0
2394_chr6:165073155-165078983	0	0	0	0	64.4027	0	0	27.2207	39.014	0	0	0	134.059	21.2837	26.4261
2395_chr6:165221019-165227782	126.245	124.389	215.704	388.043	203.501	174.573	316.153	187.664	386.641	78.3092	131.875	187.114	173.292	201.757	0
2396_chr6:165470900-165479926	0	0	0	0	55.4489	0	0	0	0	14.6694	0	0	0	0	0
2399_chr6:165873144-165875719	757.696	746.556	1415.97	1067.44	534.347	974.081	968.504	615.954	662.109	1542.17	884.923	1044.06	1061.73	385.287	1195.94
2400_chr6:165938772-165944023	1927.85	2128.37	2222.42	2141.82	2668.52	1770.55	1900.13	1238.66	2294.91	2748.26	1585.18	2439.95	1339.08	1086.61	1437.14
2403_chr6:167307981-167313520	726.65	1041.41	865.328	180.487	655.036	479.573	557.56	143.204	779.934	1039.77	858.727	1227.95	528.946	627.03	417.069
2405_chr6:169517487-169525498	0	0	0	0	0	0	0	0	0	0	0	0	0	0	0
2407_chr6:170903946-170905684	0	0	0	0	143.915	0	0	0	0	0	0	0	0	0	0
2409_chr7:4630561-4639990	2936.53	2893.36	2718.67	4267.85	3543.04	3631.35	3514.96	4088.73	3098.89	3096.37	4077.97	2919.16	3749.7	3762.66	3430.32
2410_chr7:4622242-4631501	2898.23	2881.58	2622.27	3900.78	3310.79	3841.47	3194.6	3786.82	2799.68	2767.11	3821.03	2938.59	3185.64	3429.8	2728.1
2411_chr7:5060668-5068203	987.438	1483.3	1299.93	613.657	1776.72	1136	1418.83	1284.35	1810.61	1880.18	815.407	1742.44	959.16	1465.17	1185.53
2413_chr7:6880399-6885574	0	0	40.2688	24.1474	48.3518	0	0	0	0	0	0	0	0	0	0
2415_chr7:6987333-6998373	0	0	0	0	0	26.737	0	0	0	0	53.86	21.4933	53.0815	0	0
2416_chr7:6910858-6915356	0	0	0	0	0	0	0	0	0	0	0	0	0	0	0
2417_chr7:6943413-6951928	0	0	0	0	14.694	34.6646	0	0	0	0	0	18.5774	0	0	0
2419_chr7:9056408-9065204	0	0	0	0	0	0	0	0	0	0	0	0	0	0	0
2420_chr7:9391825-9398860	34.6757	0	88.8706	17.7639	17.7849	20.9781	33.7701	0	32.3213	28.2307	0	44.9702	0	0	43.7856
2421_chr7:9491462-9503855	0	0	0	20.1689	0	0	0	0	0	0	0	0	0	0	0
2424_chr7:11633869-11639805	0	0	0	0	0	0	0	0	38.3043	22.3043	0	0	65.8102	0	0
2425_chr7:12106182-12114702	0	0	0	0	0	0	0	0	0	0	0	0	45.8532	0	0
2427_chr7:12329248-12335743	0	0	0	0	38.5266	0	0	0	0	40.77	0	0	0	0	0
2428_chr7:12629614-12635935	38.5919	0	0	0	0	46.6947	0	0	35.9716	0	0	0	0	0	0
2432_chr7:17453687-17460387	0	71.7478	62.209	0	37.348	44.0537	0	0	67.8742	59.2841	118.324	188.874	116.614	74.0561	0
2433_chr7:19693444-19700550	0	0	0	0	0	0	0	0	0	0	0	0	0	0	0
2434_chr7:20160332-20166180	0	0	0	0	0	0	0	0	0	0	0	27.0483	0	0	0
2435_chr7:20585399-20595274	123.521	182.557	52.7621	151.867	88.6939	89.6731	168.413	16.0662	115.134	107.267	40.1423	96.115	59.3431	50.248	124.777
2436_chr7:21540519-21547968	343.862	322.672	573.536	167.768	285.542	316.997	494.349	511.151	381.564	746.533	492.231	637.068	314.67	249.79	661.638
2437_chr7:21586937-21595965	0	26.6243	0	0	27.7183	32.6951	78.9477	35.1467	25.1869	124.662	131.724	78.8486	86.5467	109.923	0
2439_chr7:22742977-22748933	204.783	242.126	139.957	125.889	126.038	346.89	319.095	106.543	95.4392	244.524	216.292	92.9525	65.5892	208.263	51.7165
2440_chr7:22953033-22957328	170.376	111.914	97.035	58.1876	0	68.7159	165.926	221.606	158.808	61.6484	23.0706	184.131	0	231.029	71.7121
2441_chr7:23112827-23125870	37.4085	18.4292	15.9791	28.7458	57.5595	0	18.2158	0	43.5856	40.6074	30.393	0	29.9536	0	59.0454
2443_chr7:23894242-23901611	0	0	0	0	0	0	0	0	0	0	0	0	0	0	0
2444_chr7:24436110-24440687	53.2936	52.51	0	0	54.6677	64.4831	0	69.3183	24.8375	72.3137	43.299	103.673	0	0	0
2445_chr7:24828999-24835419	892.927	935.956	1119.9	1362.57	935.438	1379.24	777.096	815.465	1009.38	721.808	447.63	776.12	578.071	637.605	479.793
2446_chr7:26063813-26069433	86.8095	85.5332	37.0808	66.7071	89.0478	78.777	126.814	56.456	40.4576	35.3373	17.6323	14.0727	104.265	0	54.8079
2448_chr7:27036226-27041267	0	0	0	49.5783	0	0	0	0	0	26.2635	0	0	0	0	61.1018
2449_chr7:29675991-29685847	1967.77	1816.89	2326.01	1940.04	1802.69	1692.1	1759.69	1674.1	1603.45	2149.47	1709.34	2134.66	2021.55	2076.73	2344.08
2450_chr7:29824608-29832090	0	0	27.854	0	33.445	78.8998	0	0	30.3905	0	26.4898	21.142	0	0	41.17
2452_chr7:30519654-30523820	58.5501	0	50.0195	0	0	0	57.021	0	0	63.5569	190.279	37.9662	0	119.09	73.9321
2453_chr7:30612061-30619273	3771.46	3016.14	3756.56	3413.62	3365.6	2864.86	3590.61	3409.65	3152.81	3579.93	4644.35	4627.94	3331.34	4712.75	4719.58
2454_chr7:31507644-31511988	0	0	0	0	0	0	0	0	0	0	0	0	89.9229	0	0
2457_chr7:32871638-32883277	869.853	949.999	1047.53	1105.98	967.534	1179.29	745.071	831.516	674.032	1342.41	1464.53	1440.7	1443.36	1257.68	1018.98
2458_chr7:33198442-33214219	332.459	617.051	455.754	649.571	674.13	439.681	436.721	563.158	843.176	570.707	458.558	636.711	581.937	660.492	478.378
2459_chr7:34339749-34345184	157.087	110.555	38.3428	91.9698	92.0783	135.763	21.8549	58.3774	125.504	73.0799	91.1621	116.413	71.8755	68.4671	28.3366
2463_chr7:38199852-38202344	97.8653	0	167.213	0	0	0	0	127.292	91.2204	53.1171	79.5118	63.4598	0	199.057	0
2466_chr7:39793088-39804002	480.58	264.287	448.753	320.626	481.507	351.594	413.607	508.79	697.968	594.468	444.934	565.278	644.331	318.254	465.712
2468_chr7:40181369-40187798	170.747	186.929	226.908	311.01	214.071	459.104	369.528	296.118	353.674	247.131	323.692	307.553	303.822	270.12	239.561
2469_chr7:40199345-40212311	0	0	48.2219	28.9165	38.6009	45.5315	91.6196	24.4728	78.92	56.1668	30.5734	48.8024	30.1315	114.811	95.0336
2471_chr7:41586605-41599260	0	94.9712	49.4069	39.5028	118.648	69.9756	56.3226	100.297	44.9219	41.8523	31.3247	37.5012	30.8719	117.632	48.6845
2472_chr7:42675154-42685514	0	0	0	0	0	0	0	0	0	0	0	0	0	0	0
2474_chr7:42909412-42916003	92.5281	72.9342	94.8565	151.683	37.9655	89.5642	36.0447	48.1401	17.2491	60.2643	45.1053	71.9987	0	75.2806	140.204
2476_chr7:43892607-43906351	275.13	306.063	333.611	200.052	273.12	418.805	242.014	507.928	322.63	240.853	187.479	235.955	198.982	216.624	190.516
2477_chr7:43850262-43860956	91.2494	44.9539	97.4433	23.373	93.6022	55.2041	66.6497	89.0152	106.317	117.625	55.6025	73.9622	109.597	69.6002	28.8055
2480_chr7:46075341-46084750	0	38.3195	33.225	13.2824	39.8941	31.3713	37.8756	16.8618	36.2507	84.4341	73.7279	33.6249	0	26.3682	49.1087
2482_chr7:46501104-46511133	0	0	0	24.9226	0	0	0	0	0	0	0	0	0	0	0
2483_chr7:47636223-47640486	0	0	0	0	0	69.2316	55.7238	0	0	62.1111	46.4875	37.1025	183.262	0	0
2487_chr7:50102762-50110618	15.5262	0	0	0	15.9265	0	0	0	0	16.8539	12.6144	30.2034	0	0	39.2103
2489_chr7:50637492-50651587	86.5416	144.958	81.3261	97.5352	239.687	73.2983	101.138	56.2818	145.198	108.033	147.655	168.351	166.309	149.621	207.627
2492_chr7:52401836-52407903	0	0	0	20.5977	0	0	0	0	0	0	0	0	0	0	0
2495_chr7:53964117-53976969	0	0	0	0	0	0	0	0	0	0	0	0	0	0	0
2496_chr7:54022760-54030609	0	0	0	0	0	0	0	0	0	0	0	0	0	0	0
2498_chr7:54517320-54520929	0	0	0	0	0	0	0	0	0	0	0	0	0	0	0
2500_chr7:56213068-56216695	0	0	0	0	0	0	0	0	0	0	0	0	0	0	0
2501_chr7:56385141-56392953	31.2272	0	0	0	32.0324	37.7837	30.4117	0	29.1069	0	25.3709	0	0	31.7579	0
2518_chr7:64140373-64146939	7690.5	7431	8506.1	9725.65	9965.78	7574.51	9190.2	8577.39	9055.63	9084.14	11032.5	9395.47	7853.57	8728.01	10461.5
2519_chr7:64295273-64300536	1877.11	1598.34	1168.07	854.774	927.097	1317.87	1534.69	1537.26	1166.44	1609.98	1732.19	1472.66	1595.82	1296.24	1258.29
2521_chr7:64450833-64460314	3254.93	2966.23	2780.7	3519.46	3299.26	3533.6	3169.92	2476.6	3165.83	3931.29	3282.11	4513.24	3090.45	3545.76	4532.43
2522_chr7:64406276-64411540	46.3396	91.3166	39.5881	0	71.3016	56.0691	0	60.2734	64.7899	188.634	94.1229	120.194	148.42	47.1272	117.028
2523_chr7:64768025-64776437	1841.51	1557.27	1560.82	1396.5	1546.89	2228.15	1341.53	1753.99	1365.07	2353.13	2415.05	2501.05	1695.13	1828.57	1684.47
2525_chr7:64868198-64887101	161.327	89.0149	126.796	105.787	152.248	195.199	106.837	92.3279	30.0746	122.586	167.772	133.902	103.342	65.6276	130.375
2533_chr7:75410830-75418829	0	0	0	15.6234	31.2836	0	0	0	0	0	0	0	48.8394	0	0
2534_chr7:76969254-76975197	307.846	202.213	455.856	588.768	484.201	372.481	159.897	373.717	573.887	512.395	300.136	505.703	460.129	459.181	466.467
2542_chr7:82266383-82275114	69.8517	55.0598	47.7396	42.941	28.6611	135.228	95.2385	18.1711	0	30.33	45.4015	45.2947	111.863	56.8312	88.2029
2543_chr7:83088984-83094701	42.6684	42.0411	18.2259	0	65.6529	0	83.1082	0	159.085	23.1586	17.3332	69.1698	68.3307	108.484	26.9391
2547_chr7:85367220-85375654	0	0	0	0	0	0	0	0	0	0	0	0	0	0	0
2548_chr7:85717049-85722733	0	0	0	0	0	0	0	0	0	0	0	0	0	0	0
2550_chr7:86952164-86960217	530.124	223.856	168.215	372.447	233.054	329.877	206.512	177.307	381.185	337.053	221.506	422.326	679.167	323.48	554.643
2552_chr7:88169270-88177131	15.5163	30.5763	0	31.7952	0	75.0963	30.2221	0	28.9255	33.6863	0	0	99.3933	31.56	0
2554_chr7:91077110-91083929	35.7739	35.2479	30.5618	0	73.3926	0	0	0	33.3449	38.8331	58.1299	57.9931	171.869	109.146	135.517
2556_chr7:92097544-92107320	62.3857	122.937	234.504	204.54	307.172	468.002	218.723	259.662	407.049	392.779	283.842	347.899	479.552	329.919	283.592
2557_chr7:92107347-92114322	454.661	689.194	537.81	627.085	753.389	507.805	510.908	682.352	766.083	825.732	866.657	907.14	672.101	480.173	971.568
2565_chr7:93269247-93274865	868.404	663.118	649.145	800.771	467.667	341.489	676.58	395.333	546.373	553.815	740.822	858.74	521.51	640.294	383.792
2566_chr7:94353547-94358621	0	47.3677	0	0	0	0	0	62.5299	0	0	0	0	0	0	0
2568_chr7:94971158-94981747	0	0	0	0	0	0	0	0	0	0	0	0	0	0	0
2574_chr7:97578215-97589655	1823.28	2626.42	1612.29	1671.45	1629.67	2141.59	1588.75	1761.3	1689.54	3310.23	2780.77	3719.71	3107.69	2450.67	3029.32
2577_chr7:99320795-99327517	72.5802	143.026	77.5068	148.728	74.4515	43.9095	35.3423	141.606	0	98.4834	103.195	117.66	174.349	73.8137	206.208
2579_chr7:100436319-100444821	315.625	268.577	343.177	176.39	191.314	295.1	111.775	223.925	374.43	233.601	116.561	204.664	344.627	233.447	217.388
2580_chr7:100521404-100531265	49.4784	0	0	0	0	0	0	0	11.5297	0	0	0	39.6182	0	0
2581_chr7:102611035-102623583	19.442	0	16.6094	19.9198	59.83	23.5241	56.8029	25.288	54.3659	36.9331	47.3877	12.607	0	9.88624	73.6494
2582_chr7:104388995-104393267	856.464	478.194	756.069	1023.76	585.698	898.116	556.064	668.395	478.987	712.773	927.792	851.561	594.348	667.783	1009.37
2585_chr7:106167618-106173928	38.6592	171.409	0	217.851	277.592	140.328	188.248	201.134	108.103	304.247	62.8182	162.943	216.686	58.9744	97.6312
2587_chr7:106470121-106478749	14.1371	83.5755	48.3095	43.4536	58.0064	0	13.7679	36.7759	26.3544	130.441	344.576	174.174	181.117	230.038	339.172
2589_chr7:106733939-106749271	47.7359	54.8731	27.1873	97.818	57.1278	38.5057	38.741	144.875	88.9894	86.3633	25.8557	87.7026	38.223	0	60.2769
2590_chr7:107024313-107031482	578.47	486.146	406.979	540.39	628.29	885.199	579.932	486.852	761.213	489.421	456.161	452.33	490.437	536.393	558.574
2592_chr7:107980246-107984282	0	0	0	0	0	146.249	58.8572	0	0	0	0	39.1888	193.567	0	228.939
2593_chr7:108309720-108317205	717.008	867.026	807.442	717.932	802.358	847.833	1095.03	869.016	1017.68	778.322	767.895	792.506	626.313	812.057	987.684
2594_chr7:108939536-108949903	0	0	0	0	0	0	22.9173	0	10.967	12.7721	0	15.259	75.3694	11.9659	0
2595_chr7:109231878-109237611	21.2747	0	0	0	0	25.7415	0	55.3434	19.8302	11.547	34.5697	41.3861	0	0	0
2596_chr7:109429544-109442993	154.187	160.856	162.716	139.391	186.073	153.638	150.16	271.331	169.08	132.913	103.164	194.081	174.297	239.823	183.242
2598_chr7:112281340-112296899	0	0	0	0	0	0	0	0	0	0	0	0	0	0	0
2599_chr7:112871915-112879363	0	32.2716	0	0	50.3965	79.26	31.8978	42.6016	91.5878	35.554	26.6107	42.4769	131.13	0	82.7159
2602_chr7:114019782-114023846	120.038	295.684	102.549	245.977	246.267	181.552	204.581	312.265	391.608	162.879	243.817	505.945	384.467	244.157	530.511
2603_chr7:116095778-116102433	513.175	613.979	563.666	525.786	639.208	576.57	606.867	405.256	649.164	378.004	521.169	653.642	792.466	820.124	717.423
2604_chr7:117754218-117761744	0	127.749	27.6911	99.6309	66.4989	274.535	126.269	210.801	60.4258	87.9639	210.679	63.0551	207.634	181.305	204.647
2605_chr7:118824211-118831221	0	0	0	0	0	0	0	0	0	0	0	0	0	0	0
2607_chr7:119206498-119211980	0	0	0	0	0	0	0	0	0	0	0	0	0	0	0
2608_chr7:119691566-119702798	0	0	0	22.2535	0	0	0	0	0	70.7313	88.2324	56.3359	139.131	132.534	109.704
2609_chr7:119649233-119655855	0	0	0	0	0	0	0	0	0	0	0	0	0	0	0
2611_chr7:120417843-120422774	0	0	0	0	0	0	0	0	0	0	0	0	0	50.3092	0
2612_chr7:120524951-120531295	0	37.8867	0	0	0	0	0	0	0	0	0	0	0	0	0
2613_chr7:120955434-120962355	52.8702	138.914	60.2228	108.339	36.1556	63.9708	137.305	0	0	76.5217	100.228	34.2831	112.891	53.7687	111.267
2614_chr7:121204875-121209319	0	0	0	0	0	0	0	0	0	0	44.5946	0	0	0	0
2618_chr7:122457235-122467767	474.846	319.517	286.932	498.381	487.089	672.637	496.282	195.833	431.809	496.594	470.481	510.679	797.529	435.803	467.977
2620_chr7:124369211-124375412	177.024	96.9006	16.8036	80.6107	0	261.79	57.4669	51.1673	73.3352	85.4052	95.8834	102.035	0	60.0108	149.021
2621_chr7:124597365-124607843	0	22.9403	59.6711	47.7095	0	28.171	22.6745	60.5667	21.7017	56.8655	0	105.682	37.2855	47.3566	29.3993
2623_chr7:124900169-124904691	53.9417	0	0	0	0	65.2672	52.5329	0	50.2791	0	65.7383	0	0	82.2877	34.0565
2624_chr7:124949996-124953167	0	0	0	0	0	0	0	0	0	0	0	0	0	0	0
2626_chr7:125091525-125098504	0	34.44	0	0	0	0	0	0	0	0	0	0	0	0	44.1369
2627_chr7:125556196-125564916	55.9519	0	23.8999	0	28.6973	33.8498	0	36.3879	0	30.3683	22.7294	18.1407	0	28.4514	0
2628_chr7:125550019-125555795	21.1163	0	0	0	0	25.5499	20.5649	0	39.3651	34.3831	0	0	67.6329	0	53.3279
2630_chr7:129218030-129226464	28.9245	56.9985	0	59.2706	29.6703	34.9975	0	112.865	26.9606	78.4949	0	37.5116	0	29.4161	0
2631_chr7:129952218-129959790	386.602	63.4863	261.468	330.086	363.523	194.905	596.134	251.424	390.382	69.9436	0	41.7814	0	65.5288	0
2636_chr7:134233256-134243118	210.262	194.984	253.592	430.858	355.243	478.887	216.816	257.398	195.986	281.946	211.025	248.624	79.2284	402.514	515.385
2637_chr7:134858785-134869218	12895.7	12222.3	13164.3	7965.91	6404.23	7341.9	5556.45	6052.38	4936.64	9886.51	13849.4	10378.7	6234.81	6884.43	6141.43
2639_chr7:135005623-135009551	62.0968	0	0	0	0	0	0	0	0	0	0	0	0	0	0
2640_chr7:135948065-135949183	0	0	0	0	0	0	0	0	0	0	0	0	0	0	0
2641_chr7:136257488-136264274	0	0	0	0	0	0	0	0	0	0	0	0	0	0	0
2643_chr7:136947314-136953444	0	0	0	0	40.8202	0	0	0	18.5461	0	0	0	0	0	0
2644_chr7:138023531-138029155	0	0	0	0	0	0	0	0	0	0	0	0	0	0	0
2645_chr7:138049466-138054038	0	0	0	0	0	0	0	0	0	0	0	0	0	0	0
2646_chr7:138013985-138019276	0	45.4254	0	0	23.646	0	0	0	0	0	0	0	0	0	0
2647_chr7:138124165-138135339	21.8325	86.046	0	89.4761	89.5817	0	21.2623	0	81.4004	65.1736	0	0	0	22.2036	0
2648_chr7:138241503-138250894	1272.88	1087.8	1120.72	1384.01	1332.35	2373.07	1492.63	1115.01	956.43	1684.87	1698.99	1937.14	1809.64	2087.08	1508.89
2649_chr7:138685988-138691777	0	0	0	0	0	0	0	0	0	0	0	0	0	0	0
2650_chr7:139146365-139153410	121.193	102.352	147.908	70.9548	142.077	209.483	151.75	90.0764	145.239	150.35	182.862	179.626	110.904	35.215	153.032
2651_chr7:140355292-140369321	60.8641	94.2374	103.993	133.628	124.867	63.1227	194.759	79.1652	64.836	99.1032	105.964	214.248	111.394	141.482	32.9375
2653_chr7:141275447-141284246	443.597	382.44	509.236	582.326	654.112	989.603	783.021	540.919	646.058	677.152	540.608	602.259	332.996	704.9	700.171
2654_chr7:141452088-141455902	1566.83	1575.3	1966.85	1277.72	1213.62	1663.66	1619.34	1996.37	1341.23	1857.02	1376.91	1347.75	1433.82	1268.27	1211.31
2658_chr7:142802210-142807597	90.5635	44.616	0	185.578	0	136.973	176.397	235.59	84.4144	98.308	128.764	146.813	0	92.1028	0
2662_chr7:143234797-143240598	126.152	41.4324	0	43.0841	43.1349	101.759	40.9525	0	39.1955	68.4699	34.1646	54.5347	0	0	0
2663_chr7:143483049-143490835	31.3315	30.8708	80.2997	48.1522	48.209	113.729	0	81.5049	14.6021	136.043	25.4556	40.6332	25.0876	15.932	19.7814
2664_chr7:144116050-144120302	57.3661	0	0	58.7759	0	0	0	0	0	15.5679	0	74.397	0	58.3411	0
2666_chr7:145748023-145755884	0	0	0	0	0	0	0	0	0	0	0	0	0	0	0
2667_chr7:145937616-145946276	0	0	24.0655	0	0	0	54.8681	0	13.1285	7.64466	0	9.1332	45.112	0	0
2668_chr7:147298297-147306047	314.77	46.5213	67.2272	129.002	193.731	38.0859	122.62	184.238	205.378	179.386	127.869	163.288	100.817	112.042	178.859
2670_chr7:148003388-148012707	0	0	0	0	0	0	0	0	0	0	0	0	0	13.3114	0
2671_chr7:149337557-149348360	124.202	111.251	67.5222	138.823	92.6578	218.588	208.928	161.548	242.062	171.593	174.298	80.5377	126.574	160.762	156.832
2673_chr7:150004329-150010375	10752.5	8566.94	10047.6	7792.31	6746.12	5272.37	8526.64	10469.5	7089.01	17529.8	23159.3	14742.6	17057.8	19080.2	18824.8
2674_chr7:150258693-150262935	0	0	0	0	0	0	0	0	0	0	0	0	0	0	0
2675_chr7:150280229-150307070	54.5365	17.9116	58.2384	37.2512	69.9283	49.4902	22.1301	41.3787	46.5974	49.3334	44.3088	70.7273	72.7805	46.2195	51.6481
2676_chr7:151737104-151740374	447.53	146.983	509.768	687.791	459.068	270.746	290.561	1067.18	764.762	890.632	363.6	459.477	597.241	758.559	847.654
2677_chr7:151724590-151733030	1372.94	911.327	1444.52	1776.86	1482.46	1748.63	1379.3	1184.24	1926.31	1506.03	1596.87	1696.19	1203.48	1410.97	1587.64
2679_chr7:153102836-153110891	0	0	12.9364	0	0	36.644	0	0	0	0	0	0	0	0	0
2681_chr7:155031756-155034448	90.5972	0	0	46.4118	0	109.619	0	117.839	0	0	0	0	145.085	0	0
2683_chr8:3093309-3100970	15.9213	31.3744	0	0	32.6636	19.2641	0	0	0	8.6414	77.6127	0	0	0	0
2687_chr8:5292893-5299704	0	0	0	0	0	0	0	0	0	0	0	0	0	0	0
2688_chr8:5680104-5688630	0	0	0	0	0	0	0	0	0	0	0	0	0	0	0
2689_chr8:5653209-5659474	0	0	0	0	0	0	0	0	0	0	0	0	0	0	0
2690_chr8:5710041-5714962	0	0	0	0	0	0	0	0	0	0	0	0	0	0	0
2691_chr8:5732015-5737533	0	0	0	0	0	0	0	0	0	0	0	0	0	0	0
2692_chr8:6782403-6793851	0	0	0	0	0	0	0	0	0	0	0	13.8183	0	0	0
2696_chr8:6926530-6938516	0	20.0543	0	0	0	0	0	0	0	0	0	0	0	0	0
2698_chr8:7098885-7111269	0	0	0	20.1836	0	35.7534	0	0	0	0	0	12.7739	0	0	0
2699_chr8:7010302-7017357	1071.9	749.518	1078.19	619.975	780.316	857.664	892.371	854.513	628.478	628.699	477.578	773.538	332.241	439.564	742.245
2703_chr8:7259812-7266137	0	0	0	0	0	0	0	0	0	0	0	0	0	0	0
2704_chr8:7355397-7364785	3391.11	3533.28	3119.03	5311.51	3985	5407.93	3631.54	4850.16	3269.86	3596.48	4570.8	3631.19	3370.74	3831.94	3560.14
2706_chr8:7443355-7455790	0	0	0	0	0	0	0	0	0	0	0	0	0	0	0
2710_chr8:7564040-7570577	55.9754	18.3841	0	57.351	0	45.152	72.6847	0	34.7832	91.1431	151.593	133.088	0	75.9024	47.1207
2715_chr8:7760737-7766826	0	0	0	0	0	0	0	0	0	0	0	0	0	0	0
2716_chr8:7891347-7903787	0	0	0	20.0927	0	11.8641	0	0	0	0	0	12.7164	0	0	0
2718_chr8:7985321-7991503	1874.33	1535.73	2039.48	1313.95	1254.78	1623.31	1152.87	1411.42	1765.45	1991.77	1057.96	1650.37	1200.64	1264.1	1220.74
2720_chr8:8054727-8064174	400.261	597.924	617.705	595.302	993.34	624.902	704.168	537.408	1179.43	833.937	566.471	879.104	765.054	407.063	717.364
2721_chr8:8029355-8038841	1002.97	1076.91	1329.2	922.218	1226.68	933.5	1127.05	1036.95	1785.84	1200.4	793.978	1050.59	1111.97	666.932	665.705
2724_chr8:8916391-8922711	19.299	133.107	49.4616	118.64	0	70.0531	75.18	50.204	89.9432	62.848	172.477	37.5428	30.9061	58.8811	73.1076
2726_chr8:9658781-9660844	0	0	0	0	0	0	0	0	0	64.1574	0	0	0	0	0
2727_chr8:9657357-9671658	17.059	16.8082	29.1472	17.4782	52.4966	0	0	0	0	9.2589	41.5794	11.0618	27.3189	17.349	0
2729_chr8:10428574-10436042	0	0	0	16.7341	50.2615	0	0	0	15.2238	8.86469	0	0	0	16.6103	0
2730_chr8:11759373-11768177	0	0	0	0	28.4235	0	0	0	0	15.0393	0	71.8706	0	0	0
2731_chr8:11789351-11794226	0	24.6504	0	0	0	0	0	0	0	0	0	0	0	0	0
2732_chr8:11895481-11899032	0	0	29.34	0	70.4586	0	0	0	0	0	0	0	0	0	0
2734_chr8:12073978-12083338	1224.97	1540.8	1491.82	1522.11	1898.2	1135.28	1078.76	1305.16	2101.4	1386.31	1037.59	1292.89	1001.73	914.465	1201.23
2735_chr8:12142046-12145597	0	0	0	0	70.4586	0	0	0	0	0	0	0	0	0	0
2736_chr8:12316539-12325980	684.751	916.551	1048.56	1098.7	1338.55	750.359	692.033	840.233	1300.6	883.553	692.793	896.418	1013.82	748.947	717.82
2737_chr8:12342057-12351823	1024.17	1341.39	1301.76	998.155	1383.69	1057.86	1070.41	942.238	1781.21	1294.79	852.397	1150.05	1140.1	533.492	693.934
2740_chr8:12564387-12570885	0	0	0	0	0	0	0	0	0	0	0	0	0	0	0
2741_chr8:12545899-12549440	0	0	0	0	0	0	0	0	0	18.6929	0	0	0	0	0
2744_chr8:17764720-17774133	12.9583	0	0	0	0	0	0	0	0	0	0	0	0	0	0
2745_chr8:17962228-17966820	0	0	0	0	54.4892	0	0	0	0	14.4155	0	0	0	54.0224	0
2748_chr8:20015047-20023131	0	29.733	25.78	0	0	0	0	0	56.2554	16.3786	0	0	0	0	38.1045
2749_chr8:23273621-23279631	121.766	419.914	294.737	207.93	353.899	417.44	237.172	263.965	340.494	341.461	329.767	355.31	195	371.506	333.137
2750_chr8:24093278-24100406	34.2233	33.7202	0	0	0	0	0	44.5139	0	0	0	0	0	0	43.2144
2754_chr8:27349440-27355287	41.7199	82.2131	0	0	0	0	0	0	0	22.6438	0	27.0529	0	0	0
2755_chr8:29164229-29170617	38.1872	37.6258	0	0	117.515	23.1025	37.1899	49.6696	0	10.3632	0	24.7621	30.5772	38.8363	144.659
2756_chr8:30003522-30009373	41.6914	0	35.6171	0	42.7664	0	0	0	0	0	0	0	0	0	0
2758_chr8:30586602-30591003	0	54.6095	0	0	85.2801	67.0613	269.885	0	51.6612	30.082	90.0604	17.9697	88.7585	225.466	69.9853
2761_chr8:35789601-35796681	0	0	0	0	0	0	0	0	0	0	0	0	0	0	0
2763_chr8:35809117-35817550	0	0	0	0	0	0	0	0	0	0	0	0	0	0	0
2764_chr8:36317027-36329333	158.595	107.431	127.02	111.713	132.181	215.88	106.186	206.282	221.74	193.676	96.6391	179.969	206.358	241.935	300.39
2765_chr8:37854076-37861886	0	30.776	0	0	0	0	0	0	29.1144	8.47656	38.0661	20.2542	25.0106	31.7661	0
2766_chr8:37939517-37949458	0	120.897	52.4118	75.4297	100.692	59.3852	0	63.8381	0	66.5967	19.9379	47.7385	0	24.9572	30.9873
2770_chr8:39335856-39345381	0	0	0	0	0	0	0	0	11.9364	13.901	0	0	41.0156	0	0
2772_chr8:39733745-39742966	0	0	0	0	0	0	0	0	0	0	0	0	0	0	0
2773_chr8:39704130-39710530	0	0	0	0	0	0	0	0	0	0	0	0	0	0	0
2776_chr8:41448452-41455845	362.965	422.651	352.366	236.654	372.323	439.172	498.093	364.807	568.992	411.912	415.533	235.361	264.211	587.258	395.823
2777_chr8:42415026-42423410	0	0	0	0	0	35.2062	0	0	0	0	0	18.8676	0	0	0
2781_chr8:43406468-43416380	0	0	0	0	0	0	0	0	0	0	0	0	0	0	0
2782_chr8:43549422-43557724	0	0	0	0	0	0	0	0	0	0	0	0	0	0	0
2787_chr8:43737413-43741865	0	0	0	0	0	0	0	0	0	0	0	0	0	0	0
2788_chr8:43747992-43754011	0	0	0	0	0	0	0	0	0	0	0	0	0	0	51.1753
2793_chr8:47189653-47196684	0	0	0	0	0	0	16.8946	0	0	0	0	0	0	0	0
2794_chr8:47175658-47183522	0	61.1293	0	31.7831	31.8206	37.5338	0	80.6966	0	0	0	0	0	31.548	0
2795_chr8:47392690-47405764	0	0	0	0	0	0	0	0	0	0	0	0	0	0	0
2797_chr8:47492196-47501023	0	0	0	0	0	0	0	0	0	0	0	0	0	0	0
2798_chr8:47563116-47566994	0	0	0	0	0	0	0	0	0	0	0	0	0	0	0
2800_chr8:47788354-47794313	0	0	0	0	0	0	0	0	0	0	0	0	0	0	0
2804_chr8:48901677-48911810	24.0752	0	20.5675	24.6669	24.696	58.2601	23.4465	0	0	26.134	19.5602	0	0	0	0
2806_chr8:49157075-49163077	0	0	0	0	0	0	0	0	0	0	0	0	0	0	25.6601
2807_chr8:49145386-49155313	0	0	0	0	0	0	0	0	0	0	0	7.96763	0	0	0
2809_chr8:49874848-49878995	0	0	0	0	0	0	0	0	0	0	0	0	94.1936	0	0
2812_chr8:50007259-50016992	0	0	21.4127	0	0	0	0	0	0	0	0	0	0	0	0
2813_chr8:50339695-50348086	0	0	0	0	0	0	0	0	0	0	0	0	0	0	0
2814_chr8:50332317-50338892	0	0	31.6958	0	0	0	0	0	0	0	30.1434	0	0	0	0
2815_chr8:50562325-50569539	0	0	0	0	0	0	0	0	0	0	0	0	0	0	0
2817_chr8:52201375-52211730	47.1182	127.67	30.1899	0	24.1665	57.0111	91.7753	30.643	43.919	0	0	0	37.7284	0	29.7485
2819_chr8:53866945-53875136	0	0	0	0	0	0	0	0	0	0	0	0	0	0	0
2820_chr8:53893555-53896106	0	0	0	0	0	0	0	0	0	0	0	0	0	0	0
2821_chr8:53981508-53989840	0	0	0	0	0	0	0	0	0	0	0	0	0	0	0
2822_chr8:54048890-54055936	0	0	0	0	0	0	0	0	0	0	0	11.225	0	0	43.7172
2823_chr8:54279703-54292177	97.7868	77.0793	16.7079	100.19	50.1541	59.1591	66.6631	38.157	72.9178	137.994	79.448	82.4316	219.239	59.6693	49.3908
2824_chr8:54371997-54381514	25.6333	25.2565	43.7973	26.2633	0	108.554	87.3736	66.6819	23.8929	13.9127	20.8261	33.2434	41.0501	52.138	32.3676
2825_chr8:54347836-54355646	62.4704	153.88	80.053	240.021	224.284	37.7933	76.0486	40.6272	29.1144	67.8125	25.3774	40.5083	150.063	127.064	0
2826_chr8:54395391-54401410	60.7919	159.728	0	145.334	83.1458	196.149	197.347	263.571	75.5523	153.978	32.9274	91.9798	0	144.259	102.351
2827_chr8:54529655-54536645	0	0	0	0	0	0	0	0	0	0	0	0	0	0	22.0337
2828_chr8:54643824-54649791	1410.4	1047.28	1396.99	1277.51	1970.95	1830.18	1512.91	1488.86	1600.42	1664.14	1361.79	1723.08	1014.76	1101.76	1393.77
2829_chr8:54982848-54987353	1326.56	986.958	948.256	832.137	1027.51	1244.76	1028.26	1091.6	1564.53	837.548	549.886	754.863	476.905	660.785	752.07
2830_chr8:56618761-56628435	529.565	546.626	527.81	439.231	478.55	350.888	773.602	590.399	458.351	588.537	532.692	498.735	565.376	705.264	573.163
2832_chr8:58369148-58374915	0	0	0	0	0	0	0	0	0	0	0	0	67.7384	0	53.4111
2836_chr8:60690603-60701040	0	0	0	0	0	0	0	0	0	0	0	0	0	0	0
2837_chr8:61217917-61224884	0	0	0	0	0	42.3656	0	0	0	19.0041	0	0	0	0	0
2838_chr8:61333123-61337570	164.554	0	187.438	56.1992	168.796	265.471	0	0	204.508	193.511	0	142.271	87.8406	139.459	138.523
2839_chr8:61406020-61412484	339.645	111.55	80.5999	251.327	445.18	228.309	808.56	441.772	87.9398	225.31	337.27	244.71	1208.71	479.746	428.875
2841_chr8:64056264-64066918	0	0	0	23.4607	0	0	0	0	0	0	0	0	0	0	0
2844_chr8:64832212-64838327	0	0	0	0	0	0	0	0	0	0	0	0	0	0	0
2845_chr8:65034110-65040356	0	0	0	0	0	0	0	0	0	0	0	0	0	0	0
2846_chr8:65677483-65689796	148.598	224.5	143.874	121.8	121.944	119.865	308.73	373.674	406.292	64.5221	80.4868	134.9	31.7293	100.749	50.0366
2847_chr8:66032458-66045383	2699.12	2371.18	2523.56	2891.16	2981.7	2260.96	2738.93	3105.63	2612.62	2386.98	2277.28	2613.09	2115.89	2399.47	2168.87
2848_chr8:66775470-66782705	0	0	0	0	0	0	0	0	0	0	0	0	0	0	0
2849_chr8:68615243-68621906	549.171	847.717	1063.42	693.955	413.109	420.834	410.035	238.1	750.761	427.228	401.562	451.065	410.415	279.252	392.953
2850_chr8:69801014-69807625	0	0	63.0464	0	0	0	0	0	0	0	0	0	0	0	0
2852_chr8:69883648-69890199	111.712	91.7243	95.4356	38.1523	38.1973	45.0555	0	48.434	52.0633	30.3161	0	24.1461	0	18.935	0
2855_chr8:72576900-72582685	0	0	0	0	0	0	0	0	0	0	0	0	0	0	0
2856_chr8:72587172-72595473	0	86.8674	37.6592	30.1101	60.2912	71.1163	71.5509	0	95.8737	31.9009	11.9383	19.0563	47.0628	44.831	0
2858_chr8:73008595-73017011	260.877	399.842	445.736	282.138	490.606	350.723	451.669	414.724	567.383	527.04	471.006	676.653	557.037	471.664	439.219
2860_chr8:73300084-73307813	31.5625	0	0	0	0	0	61.4764	0	0	0	0	0	0	0	0
2862_chr8:74818435-74826250	62.4304	0	0	0	32.0201	0	91.2	0	29.0958	50.8268	0	30.3618	0	0	0
2863_chr8:75957072-75960409	0	0	0	0	0	0	0	0	0	0	0	0	0	0	0
2864_chr8:79067914-79075170	0	0	0	0	34.4865	0	0	0	0	18.2473	0	0	0	0	0
2865_chr8:79095735-79100112	55.7282	0	0	0	0	0	54.2728	0	0	30.2469	0	0	0	0	0
2866_chr8:79556996-79566326	0	0	0	0	0	0	0	0	12.1859	0	0	0	0	0	0
2867_chr8:80298339-80303920	0	43.0654	74.6798	89.5643	89.6699	105.77	42.5665	28.4252	81.4806	23.7228	35.5111	28.342	34.9978	44.4509	55.1908
2869_chr8:81651999-81656749	0	0	0	0	0	0	0	0	0	0	0	0	0	0	0
2871_chr8:82826109-82830977	0	0	0	0	0	0	0	0	0	27.1967	0	0	0	0	63.2728
2872_chr8:82810251-82816178	0	0	0	0	42.2181	0	80.1641	53.5323	38.3624	0	33.4384	0	0	0	0
2873_chr8:83975836-83986129	0	0	0	0	0	0	0	0	0	0	0	0	0	0	0
2875_chr8:84455931-84462863	0	0	0	0	0	0	0	0	0	0	0	0	0	0	0
2876_chr8:84418105-84423008	0	0	0	0	0	0	0	0	0	0	0	0	0	0	0
2878_chr8:85549682-85556392	0	0	0	0	0	0	0	0	0	0	0	0	0	0	0
2879_chr8:85975066-85981385	0	76.0731	0	19.7764	19.7997	46.7094	0	0	71.966	0	0	0	0	0	0
2885_chr8:87937013-87947957	0	0	0	0	0	0	21.7091	0	0	0	0	0	0	0	0
2886_chr8:88056612-88067916	10.7907	21.2641	18.4371	0	0	0	21.0178	0	0	0	0	0	0	0	0
2890_chr8:89620298-89623733	0	0	0	36.3757	0	0	0	0	0	0	0	0	0	0	0
2891_chr8:89754222-89761247	0	0	0	0	0	0	33.8182	0	0	0	0	0	0	0	0
2895_chr8:90461032-90467472	75.7579	0	0	0	38.8556	0	36.8897	98.5373	105.921	82.2362	0	24.5622	0	0	0
2897_chr8:91101561-91108109	0	36.7065	0	0	38.2148	45.0761	0	48.4561	34.7248	40.44	15.1338	0	0	0	47.0416
2898_chr8:91421914-91428763	0	0	0	0	0	0	0	0	0	0	0	0	0	0	0
2899_chr8:92959695-92969705	0	12.0063	20.8202	0	0	0	23.7345	0	56.7906	13.2275	9.90025	31.6063	0	0	0
2900_chr8:93248771-93254946	0	0	0	0	0	0	0	0	0	0	0	0	0	0	0
2902_chr8:93376554-93394262	681.965	902.705	753.267	1072.79	862.07	683.458	811.745	707.827	744.815	841.23	464.524	786.157	717.05	672.539	835.034
2903_chr8:93405667-93413373	0	0	0	0	0	0	0	41.1755	0	17.1819	0	0	0	0	0
2907_chr8:95333633-95342851	52.9294	78.2268	45.2178	0	27.1471	0	0	34.4223	24.6678	43.0917	43.0031	17.1608	84.763	0	83.5436
2909_chr8:98187250-98192981	106.411	20.9692	163.632	0	218.308	103.002	82.9052	193.77	297.556	34.653	172.909	165.602	204.491	64.9315	107.493
2910_chr8:98212968-98218906	61.621	222.622	105.286	0	84.2798	49.706	60.0117	53.4331	19.1457	44.5936	33.3765	93.2343	98.682	0	0
2912_chr8:98839826-98847845	1703.59	1828.41	2170.08	1433.77	2527.65	2447.76	2370.14	1839.93	2509.48	1973.1	1396.46	1952.91	2192.29	1423.16	1882.26
2914_chr8:100955910-100961832	41.1917	0	228.736	84.4079	190.142	99.6805	0	80.3662	230.369	100.607	66.9333	26.7103	131.931	104.729	52.0134
2916_chr8:103991601-104003946	59.2852	58.4135	33.765	40.4947	121.627	23.9109	125.096	102.815	64.4698	75.0806	112.389	83.2929	15.8235	50.244	49.9069
2917_chr8:105298134-105304321	177.424	97.1198	84.2079	40.3966	0	47.7058	38.3979	51.283	73.5011	42.7992	48.0501	51.1329	252.563	80.1955	74.6789
2921_chr8:107801057-107807085	0	0	0	82.9238	0	0	0	0	0	0	0	0	0	41.1552	0
2924_chr8:108609884-108619109	0	0	0	0	0	0	0	0	0	0	0	0	0	0	0
2926_chr8:110313306-110319688	1414.26	1148.66	849.007	1605.66	1137.05	1248.71	1302.87	1143.48	2137.67	995.801	807.425	1586.27	581.512	855.201	675.709
2930_chr8:113208212-113213617	0	88.9349	115.667	0	0	0	87.9047	0	42.0667	122.476	0	58.5295	0	0	0
2932_chr8:114482429-114493531	10.987	0	28.1588	33.7711	33.811	13.2939	10.7001	0	10.241	11.9266	8.92654	7.12444	0	33.5213	0
2933_chr8:114522951-114528651	0	0	0	0	0	0	0	0	59.8349	23.2276	34.7698	0	0	21.7615	81.0582
2934_chr8:114529757-114539423	265.002	161.637	183.269	219.797	271.834	229.029	282.66	262.617	188.197	253.417	164.041	302.762	181.878	179.67	79.6719
2937_chr8:115293822-115298742	49.579	97.7001	0	0	50.8573	0	0	0	0	53.8187	0	16.0745	0	0	93.9063
2938_chr8:115252397-115261980	25.4568	50.1651	86.9914	52.1648	78.3396	61.6034	24.792	33.1114	23.7283	0	0	8.25361	122.302	51.779	16.0724
2939_chr8:115908007-115915295	0	0	0	0	0	0	0	0	0	0	0	0	0	0	0
2940_chr8:116224482-116230431	0	80.8037	17.5152	126.037	21.031	49.6141	19.9669	0	210.213	155.789	16.6574	53.1782	0	20.8508	155.332
2941_chr8:116825408-116830207	0	0	0	0	52.1393	0	0	0	94.7552	27.5877	0	0	81.399	0	32.0912
2946_chr8:120885899-120890876	98.0226	48.2907	125.611	150.647	75.4124	207.556	95.4626	0	182.734	26.6012	39.8198	95.3427	392.442	448.598	371.324
2948_chr8:123842328-123848957	1508.76	1432.19	1933.41	678.662	1056.94	957.297	985.547	741.894	960.415	2946.01	2018.11	3412.27	1443.82	954.326	1347.54
2952_chr8:126999371-127006982	272.44	347.386	410.729	344.814	246.586	349.032	343.362	375.204	224.066	226.152	247.388	145.486	76.9932	228.176	546.376
2953_chr8:127020746-127024399	0	0	0	34.2055	0	0	32.5132	0	0	18.12	54.2482	43.2965	0	0	0
2955_chr8:128443946-128453151	53.0042	65.2811	0	27.1534	81.5562	32.0664	77.4298	68.9418	61.7566	14.3842	21.5319	25.7775	0	107.81	0
2957_chr8:129620941-129629882	27.2845	0	0	0	0	0	0	0	12.716	0	0	17.6924	43.6944	27.7482	0
2959_chr8:129926681-129932563	0	0	0	0	0	0	0	0	0	0	0	0	0	0	0
2962_chr8:132321826-132328515	145.876	161.698	264.823	429.701	280.57	353.009	159.825	142.305	169.964	346.392	637.039	295.6	438.021	463.611	506.551
2963_chr8:132752992-132759408	57.0309	112.385	48.7217	194.775	331.508	184.014	111.083	98.9058	336.671	154.77	216.232	209.56	334.881	270.668	264.051
2964_chr8:132833082-132838531	22.3833	22.0542	57.3664	0	45.9209	54.1658	0	58.2274	41.7271	85.0409	90.9279	58.057	0	45.5275	113.055
2965_chr8:133087862-133098249	35.2298	0	10.0323	0	0	14.2089	11.4366	15.2743	21.8918	19.1212	19.0819	15.2296	37.6121	0	14.8284
2966_chr8:136779418-136785270	0	0	178.055	0	64.1386	50.4363	0	54.2182	77.708	0	0	54.0595	66.7547	0	0
2969_chr8:137922109-137924017	0	0	0	0	0	0	0	0	0	0	0	0	0	0	0
2970_chr8:138295368-138299167	0	0	0	0	0	0	0	0	0	0	0	0	0	0	0
2971_chr8:138421808-138426791	0	0	0	0	0	0	0	0	0	0	19.8859	15.8713	0	49.7843	0
2972_chr8:138836874-138842692	41.9279	0	35.8191	42.9582	0	0	0	0	58.6215	0	0	0	0	0	0
2976_chr8:140471350-140482803	777.475	493.207	600.509	971.175	611.797	953.6	570.471	706.491	416.943	560.713	856.647	835.64	716.345	649.882	874.144
2977_chr8:140559143-140562614	0	0	0	0	0	0	0	0	0	0	0	0	0	0	0
2978_chr8:143802196-143805989	1736.27	1203.86	1538.24	1021.24	659.644	1595.06	845.463	1170.99	839.16	1657.88	1436.78	1480.31	1390.26	1406.08	771.406
2981_chr8:146096936-146103212	2487.59	1704.22	1975.73	2767.75	2731.15	2610.13	1873.75	2173.9	2536.06	2046.33	2178.97	2217.95	1556.14	1976.46	1619.64
2982_chr8:146084300-146094055	1487.98	1379.86	1516.87	1678.28	2154.84	1119.57	1327.34	1480.01	1678.32	1520.21	1280.04	989.188	1061.29	1220.79	1563.11
2983_chr8:146180481-146185188	155.466	0	0	53.0956	53.1582	62.7026	100.937	0	120.759	28.1268	0	100.81	0	52.7028	0
2984_chr8:146281055-146292082	3141.54	2801.07	2466.47	2652.06	1906.29	2743.78	2456.21	1942.37	2062.14	2065.32	2336.69	1922.33	2267.48	2452.45	2570.09
2985_chr8:146246630-146254228	0	31.6346	82.2863	98.6869	82.3361	38.8477	93.8043	146.162	59.8533	52.2783	52.1708	62.4577	102.833	32.6523	0
2986_chr8:146254332-146257548	75.8403	0	64.7906	0	77.7957	0	0	0	0	0	0	0	0	0	0
2989_chr9:2275784-2281525	0	0	0	0	0	0	41.3804	0	0	0	0	55.1046	0	0	0
2991_chr9:2509233-2514932	128.41	126.522	73.1338	43.8551	0	155.37	125.056	167.021	279.278	92.9269	139.104	249.798	68.5465	108.827	351.314
2993_chr9:3809395-3816769	115.786	179.275	98.9165	152.526	33.9347	180.124	48.3267	0	77.089	89.7768	228.46	107.258	132.446	67.2881	125.319
2997_chr9:6078721-6087859	26.6964	0	0	0	27.3847	0	51.9983	0	0	0	43.3795	0	42.7525	27.1501	0
2998_chr9:7785527-7791624	700.167	1064.37	734.876	717.373	779.781	1282.86	818.257	1170.9	652.627	347.447	503.846	544.82	832.944	732.412	707.29
3002_chr9:10884595-10889539	0	0	0	0	0	0	0	0	0	0	0	0	0	0	0
3003_chr9:11253556-11261878	0	0	0	0	0	0	0	0	0	0	0	0	0	0	0
3004_chr9:12166461-12176163	0	0	0	0	0	0	0	0	0	0	0	0	0	0	0
3005_chr9:12948344-12954651	0	0	0	118.884	39.6748	0	75.3349	0	0	20.9925	0	62.7002	30.9698	39.3349	0
3016_chr9:21922275-21931724	309.814	292.539	485.237	608.402	423.735	452.958	427.44	335.809	373.005	490.447	482.447	393.42	248.073	420.105	521.609
3017_chr9:22434276-22441740	359.512	161.012	181.487	267.889	167.628	39.545	31.8294	212.551	289.406	186.258	106.215	169.543	340.207	99.7153	82.5386
3018_chr9:22658533-22664084	21.9721	86.5962	56.3125	45.0241	45.0772	132.927	0	114.315	40.9605	107.33	107.109	0	211.121	0	0
3020_chr9:23916358-23925588	0	0	0	0	0	0	0	0	0	0	0	0	42.3264	0	0
3024_chr9:25288287-25294096	20.9964	0	0	0	0	0	0	0	39.1416	0	0	27.2298	0	0	0
3025_chr9:25668973-25675212	78.1981	38.5242	66.8049	40.0599	0	0	0	0	72.8886	21.2213	0	25.3534	0	0	0
3026_chr9:25994622-26001363	0	0	0	0	0	0	35.2427	0	0	0	0	46.9312	0	0	0
3027_chr9:26102943-26109671	36.2577	0	30.9751	0	0	0	35.3108	0	0	39.3582	29.458	23.511	58.0643	0	0
3030_chr9:26825998-26831463	0	43.9793	114.397	91.465	91.5729	54.0073	86.9398	58.057	41.6049	48.4525	36.2647	86.8305	71.481	45.3942	0
3031_chr9:26970919-26978131	270.598	366.602	375.656	34.656	190.833	163.706	131.766	197.98	331.045	348.814	192.369	285.134	352.093	275.197	170.844
3032_chr9:27637114-27643618	0	0	0	0	0	0	0	0	0	30.5352	15.2362	24.3206	0	0	94.7195
3033_chr9:27779117-27795566	0	0	0	0	0	0	14.4442	0	0	0	0	0	0	0	18.728
3035_chr9:29377366-29384675	0	0	0	0	0	0	0	0	0	0	0	0	0	0	0
3037_chr9:29651710-29660161	0	0	0	0	0	0	0	0	0	15.6674	0	0	0	0	0
3038_chr9:29775511-29780682	0	0	0	0	0	0	0	0	0	0	0	0	0	0	0
3042_chr9:31326351-31334692	0	0	0	0	0	0	0	0	0	0	0	0	0	0	0
3043_chr9:31772324-31777711	0	0	0	0	0	0	0	0	0	0	0	0	0	0	0
3046_chr9:32162648-32168562	0	40.6409	70.4755	105.653	126.933	0	40.1701	53.6499	192.234	0	33.5119	0	0	0	0
3050_chr9:35003405-35011005	64.1963	31.6262	54.8431	131.548	32.9258	194.187	62.5198	83.4994	119.675	26.1322	78.2356	124.882	205.612	65.2874	40.5309
3052_chr9:35019243-35025458	117.75	77.3459	201.188	321.717	120.786	356.182	305.8	204.208	274.388	223.684	159.446	101.805	125.713	139.71	148.685
3054_chr9:35455414-35462086	0	0	31.235	0	0	22.1193	0	0	17.0397	0	0	0	0	0	0
3055_chr9:35582345-35587796	179.001	132.277	38.2302	45.8499	229.52	108.292	283.28	116.412	250.27	218.596	109.073	188.616	358.323	136.532	113.014
3058_chr9:42455124-42461301	59.2372	97.277	0	0	121.529	47.7831	38.4601	51.366	110.43	214.343	112.298	89.6274	63.243	80.3253	149.6
3064_chr9:66700034-66708357	29.3102	0	25.0398	0	120.264	70.9283	28.5447	0	27.3201	31.8166	83.3469	19.0059	0	29.8084	37.0105
3066_chr9:69883031-69891352	29.3173	0	25.0458	15.0189	90.2195	70.9454	28.5516	0	0	47.7364	131.005	19.0105	0	29.8155	74.0388
3068_chr9:72019483-72025195	0	0	0	0	0	0	0	55.5469	0	0	0	13.8461	0	21.7158	0
3069_chr9:72540320-72548853	0	0	0	0	0	0	0	0	0	0	0	0	0	0	0
3070_chr9:76700703-76708718	30.4364	104.961	26.0019	62.3687	46.8317	18.4134	14.8208	19.7941	42.5547	49.5587	74.1852	69.0766	73.1128	46.4305	19.2163
3072_chr9:77966074-77972507	0	0	0	0	0	0	0	49.3222	0	0	0	0	0	0	0
3074_chr9:79103218-79110608	627.193	601.709	578.114	659.517	761.879	678.996	610.813	751.378	1030.76	1236.24	536.39	1605.38	1110.14	587.496	854.491
3076_chr9:80795610-80801736	0	39.2347	34.0185	40.7987	0	48.1808	77.5604	0	55.6747	43.2253	0	0	0	0	50.2816
3078_chr9:81046216-81057948	62.3826	20.4885	17.7645	0	21.3303	0	0	27.0467	0	0	0	40.4514	66.601	21.1476	26.2572
3081_chr9:82752251-82760393	29.9617	59.0424	63.9909	122.792	92.2027	181.262	87.5376	0	27.9274	48.7858	60.8568	38.8567	47.9817	167.59	113.499
3083_chr9:83624273-83630192	41.2125	0	35.208	0	42.2751	0	80.2724	0	76.8285	0	33.4836	40.0858	0	41.913	0
3085_chr9:85314595-85321298	54.5894	35.8578	46.6359	74.5746	0	44.034	35.4425	94.6716	33.9219	0	44.3518	58.9966	87.4213	55.5172	45.9539
3087_chr9:85498644-85506614	0	0	26.1487	62.7208	62.7948	92.5868	0	0	57.06	16.6128	49.736	39.6952	0	0	19.3248
3088_chr9:87985053-87991565	0	0	0	0	0	0	0	0	0	0	0	0	0	0	0
3089_chr9:88073281-88081783	71.733	42.407	85.7944	29.3983	191.314	52.0764	55.8877	37.3209	147.097	38.9336	23.3121	18.6058	68.9254	29.1809	18.1157
3090_chr9:88495891-88501197	137.919	45.297	39.2748	47.1027	47.1582	0	22.3861	119.593	128.554	87.3324	74.7024	89.432	0	140.263	58.0507
3092_chr9:88762111-88778465	992.024	1153.82	841.117	1406.15	1277.74	1146.16	1147.72	1028.37	1411.33	1068.76	775.681	899.608	919.751	1008.88	1205.55
3093_chr9:88977878-88982427	0	0	0	0	0	0	0	0	0	0	0	0	0	0	0
3095_chr9:90025242-90036988	83.0776	40.9281	26.615	63.8394	31.9574	113.086	40.454	27.0145	38.7184	33.8182	59.0602	53.8709	99.7825	73.9284	39.3388
3097_chr9:90652007-90659717	0	0	0	0	0	0	0	0	0	0	0	0	0	0	0
3099_chr9:91548185-91558882	0	0	0	0	0	0	0	0	0	0	0	0	0	0	0
3100_chr9:92986135-92989988	126.61	62.3744	216.327	194.583	0	306.387	339.085	164.68	177.021	0	257.165	41.0496	0	193.143	159.873
3101_chr9:93175201-93180969	782.388	687.546	975.497	1169.92	1171.3	1100.17	1235.6	1017.64	1419.11	929.631	1133.88	1083.22	1049.76	1053.75	827.729
3102_chr9:93434574-93443301	209.651	123.941	11.9404	28.6405	28.6742	101.468	0	36.3588	52.111	182.063	90.8446	126.883	179.063	0	0
3103_chr9:93515904-93521649	21.2303	0	0	0	0	0	0	0	0	0	0	0	0	0	0
3104_chr9:93666186-93673961	62.7516	61.829	53.6089	0	64.3695	0	61.1127	81.6202	0	34.0589	50.9832	20.3453	0	0	118.856
3107_chr9:94834170-94840680	5096.15	4504.33	4673.78	6814.68	5669.58	6279.48	4963.06	5410.02	5466.14	4901.46	5936.64	5916.6	5820.82	4153.83	5512.33
3109_chr9:96109854-96115619	0	0	0	43.3531	43.4042	127.993	0	0	78.8805	80.3803	34.3779	82.3128	67.7619	64.5486	160.289
3110_chr9:96513346-96518095	0	0	0	0	0	0	0	0	0	0	0	0	0	0	0
3112_chr9:97028406-97032496	775.291	763.892	382.116	1008.21	1009.39	649.434	551.762	620.561	917.21	744.483	920.615	715.423	477.53	697.491	715.403
3113_chr9:97302153-97307792	497.473	788.517	480.427	1196.68	1087.16	863.628	926.833	872.12	1471.73	927.415	439.324	799.441	1385.51	703.9	1010.53
3118_chr9:99976963-99983043	120.364	217.423	205.655	164.429	370.403	485.453	97.6839	234.834	504.862	326.642	293.374	468.294	385.511	367.23	531.95
3120_chr9:101029096-101033464	0	0	0	0	0	0	0	0	52.0514	0	90.7406	0	0	0	0
3122_chr9:102432049-102438180	0	117.608	33.9908	163.062	142.847	168.495	58.1229	51.7514	241.06	86.3802	32.326	25.7999	159.293	60.6959	100.481
3123_chr9:102901741-102908826	1566.61	1645.35	1956.07	1887.33	2119.13	1999.69	2179.57	1545.05	2968.62	2438.74	1216.86	2679.17	1626.6	1680.78	1195.61
3126_chr9:103125405-103130000	0	52.3044	90.7012	108.779	108.907	128.461	51.6985	69.0468	197.922	0	150.953	103.267	170.024	53.9871	0
3129_chr9:104266530-104274879	0	0	0	0	0	0	0	0	0	0	0	0	0	0	0
3136_chr9:108802020-108806209	116.457	172.118	198.98	0	0	0	0	0	54.275	47.406	47.3086	0	0	0	73.5263
3138_chr9:109549788-109555265	22.2689	43.883	19.0244	0	45.6862	26.9445	0	0	0	12.0866	108.556	0	0	0	56.2386
3142_chr9:111554874-111563061	0	0	0	0	0	0	29.0189	0	27.7739	0	0	0	0	0	0
3145_chr9:115154221-115161677	932.463	709.213	712.753	921.856	1426.37	1642.88	876.247	1021.34	1036.88	1544.94	903.792	1071.39	1047.91	1364.24	1301.38
3149_chr9:117934744-117942614	0	0	26.4809	0	15.8982	0	30.1876	0	0	16.8239	25.1839	40.1995	24.8199	63.0478	0
3150_chr9:118235460-118241986	37.3798	0	0	19.1492	57.5154	22.614	0	0	34.8418	20.2882	0	0	0	0	0
3151_chr9:118601456-118607208	84.8177	41.7853	0	130.353	130.507	51.313	41.3013	27.5803	0	80.5619	0	41.2494	67.915	0	107.101
3155_chr9:121247909-121253675	126.918	83.3678	0	0	0	51.1884	0	55.0268	39.4334	34.4427	68.7438	54.8657	67.7501	43.0249	53.4204
3156_chr9:124552256-124559006	0	0	15.4371	0	37.0714	0	52.7936	0	0	0	29.362	93.7374	0	55.1307	0
3158_chr9:125292872-125298430	0	0	0	0	0	0	0	0	0	0	0	0	0	0	0
3162_chr9:128837900-128843023	0	0	0	48.7849	0	0	23.1856	0	44.3818	0	19.3426	0	152.504	0	0
3164_chr9:131612515-131619736	1706.02	1497.87	1154.42	951.853	1247.53	1328.46	1316.01	1010.63	1952.31	1851.91	754.795	1226.74	1595.97	1322.74	1386.38
3165_chr9:132349503-132358842	26.1219	77.2134	22.316	26.7638	53.5907	94.8192	25.4397	0	0	0	31.8345	33.8769	0	0	0
3166_chr9:134421486-134428529	121.227	0	29.5899	35.4875	35.5294	0	0	90.102	0	9.39955	0	44.9191	55.4678	52.8375	43.7358
3167_chr9:134555760-134562115	1017.22	718.601	557.478	766.912	807.192	743.118	654.202	524.239	983.927	552.101	467.801	497.814	307.359	819.796	508.935
3170_chr9:135906400-135912772	4842.81	4394.41	4578.75	3902.78	3887.75	4840.54	3970.67	3585.19	3104.48	4114.13	4789.94	4009.12	4782.01	4477.38	4278.15
3171_chr9:135951524-135960539	297.666	159.976	231.179	207.942	194.308	409.278	105.415	35.1973	25.2232	95.4675	120.921	96.5094	86.6715	123.842	205.019
3172_chr9:136046352-136057945	42.087	41.4682	0	43.1213	0	50.9235	0	54.742	0	22.843	17.097	0	0	42.8023	26.572
3173_chr9:136153270-136156606	73.113	0	0	0	0	0	0	0	0	0	0	0	0	0	0
3175_chr9:137815940-137820616	0	0	0	0	0	0	0	0	0	0	0	0	0	0	0
3176_chr9:138329153-138336355	270.974	200.242	260.431	104.112	173.725	327.867	148.442	0	157.86	137.881	137.597	241.602	108.487	378.922	128.311
3177_chr9:139674766-139684238	515.102	520.217	539.065	105.552	422.707	311.626	225.742	200.996	48.0128	1670.46	2343.6	1611.61	494.941	550.05	601.646
3178_chr9:140738666-140744014	136.836	89.8826	77.9328	0	0	0	88.8414	59.3268	42.5149	24.7562	37.0579	59.1532	0	46.3871	0
3180_chr10:1391326-1397682	0	0	0	0	0	46.4376	0	0	0	20.8307	0	0	0	0	48.4624
3182_chr10:4990227-4998270	0	0	0	0	0	0	29.5383	59.1757	0	16.4621	12.3212	0	48.5722	0	76.5975
3183_chr10:5080515-5089716	53.0272	0	0	0	27.1972	0	0	34.4859	24.7134	0	0	17.1925	0	26.9642	33.4792
3184_chr10:5096639-5102960	19.296	38.0245	0	0	0	0	0	0	0	0	31.3545	12.5123	0	0	0
3185_chr10:5078852-5080434	0	0	0	0	0	0	0	0	0	0	0	0	0	0	0
3187_chr10:5512731-5521696	27.2115	26.8114	23.2469	27.8802	27.9131	32.9248	26.5008	0	12.6819	36.923	22.1083	35.29	43.5774	0	0
3189_chr10:5905456-5910787	480.452	743.896	684.086	656.346	821.4	193.776	378.78	654.676	575.782	521.537	743.522	385.722	586.219	698.026	548.896
3191_chr10:6671581-6677503	123.575	0	175.951	126.612	105.634	99.6805	40.1159	107.155	38.3948	44.7141	0	0	0	41.8917	0
3192_chr10:6866481-6875494	0	80.0059	80.9307	83.1952	97.1756	0	79.0791	0	88.3008	117.525	32.9858	52.6532	43.3454	41.2899	68.3548
3193_chr10:6838014-6844915	35.3489	52.2438	0	36.2176	54.3905	0	0	0	49.4232	0	0	0	0	0	22.3178
3194_chr10:15026385-15040890	0	0	0	0	0	20.3505	0	0	0	9.12869	0	0	0	0	0
3195_chr10:15018279-15027146	0	0	0	0	0	0	0	0	0	0	0	0	0	0	0
3196_chr10:15053464-15061214	0	31.0142	0	0	0	0	0	40.9417	0	0	25.5738	20.4109	0	16.006	39.7465
3199_chr10:17052206-17060764	213.791	196.604	267.875	160.633	116.962	172.452	138.805	129.768	345.41	177.923	115.798	129.389	228.248	115.96	215.966
3200_chr10:18859021-18866395	99.2454	505.229	310.881	152.526	627.793	220.152	322.178	107.573	154.178	296.264	228.46	268.144	370.848	84.1101	104.432
3203_chr10:20406939-20413863	70.463	34.7135	105.344	108.292	36.1399	127.886	102.934	137.476	65.6787	181.66	171.745	159.919	56.4209	286.642	266.924
3204_chr10:22427882-22435444	0	0	0	0	0	0	0	83.9189	0	0	0	0	0	0	0
3206_chr10:23585768-23590145	0	0	0	0	0	0	0	0	0	0	45.277	0	0	0	0
3209_chr10:26005326-26011852	0	0	0	0	0	0	0	0	0	0	0	0	0	0	0
3213_chr10:27277046-27288181	1139.27	863.473	1113.65	1066.25	1168.64	1285.68	1120.18	1211.11	1306.97	1456.68	1290.51	1513.01	1631.49	1203.19	1410.9
3215_chr10:27754239-27759868	0	0	0	0	0	0	0	0	0	0	0	0	0	0	0
3221_chr10:35257790-35264564	0	0	0	0	0	87.145	0	0	0	0	0	0	57.6701	0	0
3222_chr10:35691988-35699048	1468.5	1361.8	1712.08	1362.98	1346.86	1128.81	1615.23	1168.51	1996.82	1303.39	1024.66	1198.69	1245.02	1475.89	1243.47
3224_chr10:37563992-37573946	0	0	0	0	0	0	0	31.8774	0	0	0	0	0	0	0
3226_chr10:38225940-38233117	0	33.49	29.0375	0	34.8661	0	0	0	31.6819	0	0	22.0403	108.865	0	42.9194
3231_chr10:42879540-42888938	25.9579	25.5762	55.4397	79.7874	26.6272	31.408	25.28	50.6446	48.3908	49.3109	0	33.6643	0	13.1995	32.7775
3232_chr10:42982099-42989974	31535	29972.6	29547.2	30072.4	28916.3	31578.1	31299.7	33825.1	25770.1	21218.3	23771.1	21372.6	19297.6	20761.1	21611.4
3233_chr10:42990347-42995729	2878.06	3349.31	2090.9	2275.45	2650.07	2303.28	3023.6	3124.46	2260.18	2238.58	1951.66	1660.52	1379.08	1843.77	1831.4
3234_chr10:43000132-43005029	0	0	0	0	0	0	48.5109	0	0	0	60.7052	32.3	0	0	0
3236_chr10:43140639-43150218	0	25.093	0	0	0	30.8146	12.4012	0	0	69.1132	0	16.5141	40.7844	25.9003	64.3163
3237_chr10:43796372-43802078	0	0	0	0	0	0	0	0	0	0	0	0	0	0	0
3238_chr10:43788582-43796372	0	0	0	0	0	0	0	0	0	0	0	0	0	0	0
3240_chr10:44081640-44086925	0	0	0	0	94.6912	0	0	0	0	0	0	0	0	0	0
3241_chr10:44078912-44092081	0	0	0	0	38.0059	0	0	0	0	0	0	0	0	0	0
3244_chr10:45774530-45782353	0	0	0	0	0	0	0	0	0	0	0	0	0	0	0
3245_chr10:46066830-46072762	431.783	202.588	386.439	168.531	316.369	348.294	240.29	374.41	421.631	345.95	267.282	213.322	197.564	125.463	363.48
3247_chr10:50198988-50205812	0	35.2221	0	0	0	43.2533	34.8141	0	0	0	0	0	0	0	45.1392
3250_chr10:53788498-53799321	67.6214	22.2091	0	23.0944	0	0	21.9518	0	0	48.936	0	0	0	0	28.4622
3253_chr10:54706212-54715753	0	50.3859	0	0	0	0	0	0	0	27.7554	0	0	0	0	0
3254_chr10:54781754-54790427	70.3188	110.856	132.162	28.8188	28.8528	68.0663	13.6965	54.8777	13.1089	259.529	411.346	200.629	225.222	257.45	177.585
3255_chr10:55097317-55100337	0	0	0	0	0	0	0	0	0	0	0	0	0	0	0
3256_chr10:55249822-55264487	981.502	1188.35	1009.04	1482.87	1126.26	1016.49	996.372	1211.71	1023.4	984.172	912.317	1094.9	839.187	862.837	913.765
3257_chr10:55926419-55932258	41.7771	82.3257	0	0	42.8542	0	0	135.847	38.9405	34.0122	33.9423	54.1799	0	0	0
3258_chr10:56055062-56060967	123.931	40.7028	158.812	21.1627	84.7507	49.9837	100.578	80.5975	19.2527	67.2642	83.9074	40.1808	99.2334	21.0062	52.1631
3261_chr10:57731470-57736636	0	0	0	0	0	0	0	61.4165	0	0	38.3632	0	0	0	0
3263_chr10:58331194-58338496	0	0	28.5405	0	0	0	0	0	31.1396	0	0	0	0	0	0
3269_chr10:59592220-59601540	26.1751	0	22.3615	0	0	0	25.4915	0	24.3979	14.2067	21.2663	16.973	41.9177	53.24	66.1035
3274_chr10:60620753-60627091	134.71	170.651	98.6423	157.737	138.183	139.708	112.45	225.276	197.313	167.119	78.1759	62.3936	462.275	176.142	48.6
3275_chr10:61486281-61493496	0	0	0	0	0	0	0	0	15.7575	0	0	43.8485	0	0	0
3276_chr10:62790373-62799657	0	0	0	26.9223	0	31.7936	0	0	0	0	0	0	0	53.4464	0
3279_chr10:65607972-65611341	0	0	0	0	0	0	0	0	0	0	0	0	115.939	0	0
3283_chr10:66536582-66545722	0	0	0	0	0	0	0	0	0	14.4865	0	0	0	0	0
3284_chr10:66867250-66872562	0	0	0	0	0	0	0	0	0	0	0	0	0	0	0
3286_chr10:69443523-69450406	0	0	0	0	0	0	0	0	16.5175	0	0	0	0	0	0
3288_chr10:70620888-70628129	67.3787	116.179	143.905	34.5172	138.232	40.7627	98.4285	87.6386	62.8038	155.423	54.7426	54.6138	0	34.2619	85.0802
3289_chr10:72774792-72781482	0	0	0	0	0	0	0	0	0	0	0	0	0	0	0
3290_chr10:73709417-73714809	0	0	0	0	0	0	0	0	0	0	0	0	0	0	0
3291_chr10:73699133-73706266	0	0	0	0	0	0	0	0	0	0	0	22.1762	0	0	0
3292_chr10:73717452-73721038	204.052	67.0173	58.1074	139.378	0	0	0	265.408	0	36.9169	110.523	66.1578	217.851	0	42.9433
3294_chr10:76535406-76544894	0	0	21.9656	26.3435	13.1873	0	25.0402	0	23.9659	0	0	16.6725	41.1756	0	0
3297_chr10:78577979-78586517	42.8583	70.3803	0	43.9116	0	17.2856	41.739	18.5818	26.6322	7.75388	0	27.7911	68.6348	43.5867	0
3300_chr10:81364525-81367769	0	0	0	0	0	0	0	0	0	0	0	0	0	0	0
3301_chr10:81864457-81875930	0	20.9509	0	0	0	0	0	0	19.8198	11.5409	0	13.7882	0	0	0
3302_chr10:82498394-82507793	0	0	0	0	0	0	0	0	24.1928	0	0	0	0	0	0
3305_chr10:84817264-84823121	0	0	0	0	0	0	0	0	0	0	0	0	0	0	0
3306_chr10:84978224-84980520	0	0	0	0	0	0	0	0	0	0	0	0	0	0	0
3307_chr10:85868521-85876949	57.8902	0	49.4558	29.6564	29.6914	70.0448	0	37.6485	26.9798	125.681	47.0335	75.0766	0	58.8741	73.0989
3308_chr10:85878324-85886072	62.9702	93.0666	26.8978	64.5177	96.8907	0	30.6628	0	0	281.965	102.322	142.913	50.4213	32.0202	159.027
3309_chr10:86285194-86290825	303.24	106.708	277.563	133.154	199.966	131.039	84.3773	281.729	121.136	94.0489	105.587	154.497	69.3741	198.253	164.103
3313_chr10:87152962-87164767	0	30.5426	8.82735	0	21.1984	12.5023	10.0629	13.4397	19.2624	22.4328	8.395	13.4004	49.6419	0	13.0474
3314_chr10:87354940-87365768	0	0	0	23.0837	23.111	0	21.9417	29.3046	21.0003	0	0	0	0	11.4565	0
3315_chr10:88395584-88404154	0	0	0	0	0	0	0	0	0	0	23.1272	0	0	0	0
3316_chr10:91044477-91051520	8537.85	7695.65	9897.82	7505.6	5844.58	4819.48	6678.88	6577.45	4907.25	4690.37	6641.2	4379.62	3328.07	3681.01	3586.34
3317_chr10:91166045-91177228	2966.83	2471.83	2357.52	2190.4	1790.19	2982.66	2379.46	2255.76	1880.87	1894.43	2410.44	2496.71	1921.43	2473.7	2286.32
3318_chr10:91839808-91846549	18.0939	0	92.746	37.0771	222.725	43.7858	0	0	118.057	39.2824	0	0	57.9524	55.2043	45.6949
3319_chr10:91894906-91904844	0	0	0	0	0	0	0	0	0	0	0	0	0	0	0
3320_chr10:92054731-92060497	0	20.8419	0	0	43.3967	0	82.4021	165.08	118.3	22.9618	0	0	169.375	43.0249	0
3321_chr10:92567045-92574286	33.6893	33.194	57.5618	69.0345	138.232	0	32.8095	43.8193	78.5047	27.4277	109.485	10.9228	0	34.2619	0
3322_chr10:93060359-93066977	36.8603	0	0	37.7661	37.8107	0	0	47.9437	68.715	20.0062	0	11.9508	0	0	46.5441
3323_chr10:96144275-96152126	15.5361	30.6153	0	0	0	0	30.2606	0	0	0	0	0	0	0	39.2353
3326_chr10:96523655-96533750	48.3317	0	20.6449	12.3798	24.7889	0	0	0	0	0	0	15.6701	19.35	24.5765	30.5146
3327_chr10:96594962-96598789	0	0	0	0	0	0	0	0	0	0	0	0	0	0	0
3328_chr10:96751318-96758554	235.988	199.302	244.807	120.894	103.746	81.5818	98.4965	241.173	188.541	18.2977	0	43.7212	0	17.1428	42.5695
3333_chr10:97479256-97482427	230.749	75.7853	0	0	0	186.131	0	0	143.387	41.7468	124.983	24.9378	123.176	0	194.247
3334_chr10:98491747-98497930	39.4531	77.7461	33.7049	40.4227	182.117	143.21	38.4228	102.632	128.71	42.8269	0	76.749	0	20.0618	24.9091
3335_chr10:99315496-99321528	4509.13	3546.3	4266.74	3128.3	2343.81	2201.92	2717.53	4234.35	3109.82	658.482	985.693	917.816	777.156	616.919	612.78
3338_chr10:101057954-101063337	0	0	0	0	0	0	0	0	0	0	0	0	0	0	0
3339_chr10:101017919-101028538	0	0	0	0	0	0	0	0	0	0	0	0	0	0	0
3340_chr10:101578459-101587714	329.487	532.413	641.777	688.671	594.848	478.398	423.564	805.691	491.384	550.8	696.007	598.226	506.545	978.452	848.738
3341_chr10:102140677-102148155	8807.88	8485.52	8290.99	7470.14	6040.05	7420.55	7561.21	7743.61	6202.99	15483.6	21070.6	15579.4	16978.5	16787.2	15467.6
3342_chr10:102944030-102949352	0	0	0	0	0	0	0	0	0	0	0	0	0	0	0
3344_chr10:104595757-104604224	57.6236	0	24.614	29.5198	29.5546	34.8611	28.0593	0	0	46.9134	23.4085	18.6827	0	87.9044	72.7622
3346_chr10:104965237-104973300	0	0	0	0	0	0	0	0	0	0	0	0	0	0	0
3349_chr10:107776513-107782815	0	0	0	0	0	0	0	0	0	0	0	0	0	0	0
3350_chr10:108029385-108034168	0	0	0	0	0	0	0	0	0	0	0	0	0	0	0
3351_chr10:109870808-109885153	3418.35	4088.62	3683.07	3981.53	4265.35	3498.16	4148.92	3937.43	4002.62	3512.21	2818.73	3589.56	3472.48	3104.59	3478.89
3353_chr10:110488980-110492726	0	0	55.6262	0	0	0	0	0	0	17.6702	0	0	0	0	0
3355_chr10:110800953-110808828	15.4887	91.5659	66.1603	47.608	95.3284	149.926	135.758	120.876	216.556	84.066	25.168	20.087	49.6083	63.0078	0
3358_chr10:111321785-111326558	0	0	0	0	0	0	0	0	0	0	0	0	0	0	0
3363_chr10:118240173-118246047	20.7641	0	17.7388	0	21.2995	50.2474	0	27.0076	96.7713	45.0794	16.87	13.4643	0	21.117	0
3364_chr10:118250188-118262664	0	0	0	0	0	11.8299	0	0	18.2265	0	0	0	31.3148	0	0
3365_chr10:120368323-120373798	0	0	0	0	0	0	0	0	0	0	0	0	0	0	0
3366_chr10:120649294-120664259	0	8.03124	0	0	8.36124	0	23.8146	0	7.59764	4.42405	6.62244	5.28549	52.2137	8.28962	0
3367_chr10:121643247-121650257	1130.98	685.754	981.063	891.363	731.78	1347.39	881.153	497.894	1005.53	1076.59	1145.06	1218.53	1114.58	1150.2	1010.66
3370_chr10:122604425-122611092	347.599	306.437	390.731	506.096	581.759	575.532	302.888	261.753	306.945	297.887	549.958	344.028	908.231	427.93	369.616
3371_chr10:125573625-125579835	0	0	0	0	0	0	0	0	0	0	0	0	0	0	0
3372_chr10:132090517-132094114	0	0	0	0	0	0	0	0	0	0	0	0	0	0	0
3375_chr10:135417088-135423313	0	0	0	0	0	0	0	0	0	0	0	0	0	0	0
3379_chr11:3468656-3478136	51.4668	25.355	21.9841	52.7315	26.3969	0	37.592	33.4711	35.9792	20.9505	0	33.3731	0	26.1707	0
3380_chr11:3494250-3503329	0	0	22.955	27.5302	0	0	26.1681	0	12.5227	0	0	17.4235	43.0303	54.653	0
3382_chr11:3530576-3538019	0	0	0	67.1612	0	0	0	0	30.5498	17.7889	0	0	52.4872	0	0
3383_chr11:3669220-3674859	0	85.245	0	0	0	0	0	56.2658	0	0	0	28.0506	0	0	0
3385_chr11:4241807-4247969	0	0	0	0	0	0	0	0	18.4498	0	0	0	0	0	49.9879
3386_chr11:4338447-4344572	0	0	0	0	0	0	0	0	18.5613	0	0	0	63.7798	0	50.2898
3387_chr11:4475699-4486006	0	0	0	0	0	0	0	0	0	0	0	0	0	0	0
3388_chr11:4516625-4519953	0	0	0	0	0	0	0	0	0	0	0	0	0	0	0
3389_chr11:5180500-5188363	0	15.2843	0	0	0	56.3079	0	0	14.4591	0	0	20.1177	0	31.552	19.5877
3392_chr11:5949859-5960181	70.9033	104.791	40.3819	12.1076	36.3657	114.387	126.594	92.223	22.0297	51.311	57.6062	61.302	132.471	36.0542	14.9218
3393_chr11:6090336-6097123	143.77	35.4141	138.176	147.303	147.477	173.956	70.0078	187	167.511	87.7863	146.01	116.533	287.798	255.874	113.463
3394_chr11:6387258-6396126	0	0	47.0022	0	0	0	0	35.7807	0	14.9307	33.5251	17.838	44.054	27.9766	34.7362
3395_chr11:6768523-6776138	144.157	110.474	136.838	180.522	65.7218	77.522	93.5949	125.002	149.299	113.017	130.136	103.864	0	97.7382	40.4511
3397_chr11:7534746-7541705	35.0543	69.0779	0	35.9158	35.9582	0	34.1388	91.1895	32.6742	47.5649	14.2401	90.9226	0	53.4752	132.791
3400_chr11:7919653-7927596	0	0	0	0	0	0	0	0	0	0	0	0	0	0	0
3401_chr11:7933160-7939454	38.7575	0	33.1106	0	0	0	0	0	0	0	0	0	0	0	0
3403_chr11:10026484-10042253	224.33	251.519	224.688	285.322	269.789	224.632	354.074	291.783	324.463	365.27	289.101	346.105	421.189	251.744	283.265
3405_chr11:13493453-13496332	0	0	0	0	0	0	0	0	0	0	0	0	0	0	0
3406_chr11:14546104-14549171	79.5235	0	67.9372	81.4778	244.722	0	0	206.87	0	0	0	0	0	0	0
3407_chr11:15085566-15090145	0	0	0	54.5795	0	0	51.8791	0	0	0	0	0	0	54.1757	0
3408_chr11:15033171-15048644	0	0	0	32.3089	0	0	0	0	14.6964	0	0	0	0	0	0
3409_chr11:17391727-17400840	2074.64	2202.4	2206.89	2537.04	2938.2	2655.99	2672.22	2594.01	2632.43	2005.06	2327.17	2109.06	1864.83	3253.34	2923.91
3411_chr11:18663369-18669594	0	0	33.4776	40.15	0	0	0	0	36.5263	0	0	0	0	0	0
3413_chr11:20589401-20600326	0	55.0043	114.46	34.3182	148.888	81.0554	97.8609	101.655	104.069	115.138	27.2135	86.8782	125.16	90.8383	28.1965
3414_chr11:22333505-22337470	0	0	0	0	0	0	0	0	0	0	0	0	0	0	0
3415_chr11:23014251-23022173	0	0	0	0	0	0	29.9894	0	0	0	75.056	0	0	0	0
3417_chr11:23205483-23211324	83.5256	0	0	21.3945	192.778	75.7969	0	54.3203	58.3907	56.6676	33.9306	81.242	133.761	21.2363	52.7346
3420_chr11:23955599-23963747	0	29.4994	0	0	0	0	0	0	0	16.2499	24.3248	9.70703	0	30.4485	37.8053
3421_chr11:23904039-23914421	0	23.1524	0	0	24.1037	28.4314	22.8842	15.2817	0	12.7536	28.6366	22.8554	18.8151	23.8972	29.6711
3422_chr11:25021588-25028687	0	0	0	0	0	0	0	0	0	0	0	22.2824	0	0	0
3423_chr11:25347960-25350926	0	0	0	0	0	0	0	0	0	0	0	0	0	0	0
3425_chr11:25507818-25517618	0	0	0	12.7525	0	0	0	0	0	13.5109	10.1124	16.1417	0	0	0
3427_chr11:26023548-26028800	0	0	0	0	0	56.1972	0	0	0	0	0	0	0	0	0
3428_chr11:26612343-26619233	0	0	30.2469	18.1377	36.3182	0	0	0	0	19.2165	0	0	0	0	0
3430_chr11:27650622-27656486	62.3985	81.9748	124.384	85.2426	192.022	226.499	162.05	108.215	290.809	90.3126	67.5952	40.4617	532.945	0	131.319
3431_chr11:29540154-29549119	108.846	214.491	197.598	264.862	83.7393	230.474	145.755	176.968	164.865	29.5384	0	0	43.5774	55.3479	68.7208
3432_chr11:29995078-30001837	54.1372	71.1216	46.2495	55.4676	55.533	109.173	70.2977	46.9437	67.2818	39.1778	43.9844	23.4031	0	36.7049	45.5733
3433_chr11:31629722-31631083	0	0	0	550.603	0	0	348.908	465.99	500.908	388.901	291.076	290.391	286.869	0	226.193
3434_chr11:32166710-32174925	0	0	0	0	0	35.9303	0	0	0	0	0	0	0	0	0
3436_chr11:34918801-34928568	1523.61	1993.41	1675.05	1906.54	1972.84	2719.94	1921.67	1835.55	2560.95	1742.02	1379.93	2364.66	2199.97	2171.85	1718.89
3439_chr11:37598376-37604529	0	0	33.8692	0	0	0	38.6101	0	0	0	0	0	0	0	0
3441_chr11:38132752-38142084	0	0	0	0	0	0	0	0	0	14.1885	0	0	0	0	0
3442_chr11:38242744-38248557	0	0	0	0	0	0	0	0	0	0	0	0	0	0	0
3443_chr11:38623130-38633886	0	0	0	0	0	0	0	0	0	0	0	0	0	0	0
3445_chr11:39147211-39153947	0	0	0	0	0	0	0	0	0	0	0	0	0	0	0
3448_chr11:39581832-39588887	0	0	0	0	0	0	0	0	0	0	0	0	0	0	0
3449_chr11:39755669-39762609	0	0	0	0	0	0	0	0	0	0	0	0	0	0	0
3451_chr11:42141166-42146873	0	42.1148	73.0313	43.7936	0	103.435	0	0	0	0	0	27.7164	68.4504	0	0
3452_chr11:42896071-42905454	0	0	44.4227	0	26.6697	0	0	0	0	0	0	0	0	0	32.8298
3456_chr11:43182209-43193957	0	0	0	0	0	0	0	0	0	0	0	0	0	0	0
3458_chr11:43200648-43208657	0	0	0	0	0	0	0	0	0	0	0	0	0	0	0
3459_chr11:44565875-44572335	0	0	0	0	0	0	0	0	0	0	0	0	0	0	0
3461_chr11:48354955-48361605	0	0	0	0	0	0	0	0	0	0	0	0	0	0	0
3466_chr11:49341718-49348393	0	0	0	0	0	0	0	0	0	0	0	0	0	0	0
3468_chr11:49756637-49765021	0	0	0	0	0	0	0	0	0	0	0	0	0	0	0
3470_chr11:50016017-50022945	0	0	0	0	0	0	0	0	0	0	0	0	0	0	0
3471_chr11:50393335-50408077	0	0	0	0	0	0	0	21.5247	0	0	0	0	0	0	0
3473_chr11:50445246-50452783	0	0	0	0	0	0	0	0	0	0	0	0	0	0	0
3475_chr11:50588380-50597415	0	0	0	0	0	0	0	0	0	0	0	0	0	0	0
3478_chr11:51353108-51360454	0	0	0	0	0	0	0	0	0	0	0	0	0	0	0
3489_chr11:55269215-55272881	0	0	0	0	0	0	0	0	0	0	0	0	0	0	0
3490_chr11:55226347-55242702	529.544	529.107	471.506	420.291	420.787	288.778	479.397	339.535	347.598	380.52	278.743	464.285	334.434	303.405	376.712
3491_chr11:55344560-55353909	195.704	154.262	122.607	40.1028	133.834	157.863	152.475	67.8801	121.611	148.708	180.203	109.982	0	66.3435	115.322
3492_chr11:55325952-55331586	0	0	0	0	0	0	0	0	0	0	0	0	0	0	0
3495_chr11:56095479-56098345	0	0	0	0	0	0	0	0	0	0	0	0	0	0	0
3497_chr11:56764437-56768406	0	0	0	0	0	0	0	0	0	0	0	0	0	0	0
3498_chr11:56716600-56720012	0	0	0	0	0	0	0	0	0	0	0	0	0	0	0
3503_chr11:58537304-58544804	0	0	0	0	0	0	0	0	30.3176	0	26.4262	0	0	0	0
3505_chr11:58764424-58773935	0	0	0	0	0	0	24.9796	0	23.908	0	0	0	0	0	0
3506_chr11:59168007-59177706	150.914	161.087	128.927	231.935	141.905	167.384	220.459	114.504	246.168	116.039	51.0884	48.9295	221.539	153.479	95.281
3508_chr11:59691401-59698868	147.014	32.1895	251.189	133.891	50.2682	98.8229	79.5415	169.973	30.4516	88.6588	106.172	63.5533	130.796	132.9	226.89
3509_chr11:59869057-59876420	0	0	0	0	0	0	0	0	0	0	0	0	0	0	0
3510_chr11:59952908-59960683	0	0	0	0	0	0	0	0	0	0	0	0	0	0	0
3511_chr11:59982655-59992982	0	0	0	0	0	0	0	0	0	0	0	0	0	0	0
3512_chr11:60524029-60530538	0	0	0	0	0	0	0	0	0	0	0	0	0	0	0
3513_chr11:60861050-60867285	0	0	33.4239	0	0	23.6693	38.1024	0	0	0	31.7869	12.6848	0	19.8945	0
3514_chr11:61814936-61825189	23.7935	0	0	0	0	0	0	0	0	0	19.3313	0	0	0	30.0444
3516_chr11:62020183-62031823	0	0	0	0	0	0	0	27.2605	0	0	0	0	0	0	0
3517_chr11:62143137-62150456	183.317	131.361	128.134	136.598	136.759	40.3284	194.759	86.7047	155.336	81.4062	27.0796	54.0318	0	33.8968	42.0868
3518_chr11:62976968-62982744	84.4654	83.2235	54.1193	302.894	129.965	51.0998	123.389	164.795	98.4129	126.071	171.562	54.7707	135.266	85.9009	106.656
3520_chr11:63220152-63226789	0	0	0	0	0	0	0	0	0	0	0	0	0	0	0
3521_chr11:66341292-66348729	0	0	0	0	0	0	0	0	0	0	0	0	0	0	124.257
3522_chr11:67387172-67394385	507.301	433.197	173.356	242.559	173.46	327.368	131.747	131.968	94.5713	238.629	274.775	339.92	108.321	343.949	256.231
3523_chr11:67494280-67499058	0	0	0	0	0	0	0	0	0	13.8544	0	0	0	0	0
3524_chr11:67469242-67472765	0	0	0	0	0	0	0	0	0	0	0	0	0	0	0
3525_chr11:67452583-67461867	0	0	0	0	0	31.7936	0	0	0	0	0	0	0	0	0
3526_chr11:67527160-67532841	0	0	0	0	0	25.9771	0	0	60.035	0	0	0	0	0	0
3527_chr11:67613020-67619365	0	18.9404	0	39.3908	0	0	37.4419	0	0	0	0	0	0	0	0
3528_chr11:67649515-67656981	0	0	0	0	0	0	0	0	0	17.7341	26.5465	0	0	49.8443	0
3529_chr11:67745973-67749512	0	0	0	0	0	0	67.1204	0	0	0	0	0	0	0	0
3530_chr11:68390413-68401623	0	0	27.8875	11.1486	11.1618	52.6632	0	28.3061	10.1424	29.5292	35.3622	0	34.851	22.1323	27.4797
3531_chr11:68401400-68409700	0	57.9186	0	0	0	0	0	0	68.4895	0	11.9397	0	0	0	0
3533_chr11:68634891-68642058	102.111	201.22	29.078	139.494	69.8295	41.1836	82.8705	66.4075	63.4521	18.4739	55.3077	99.3197	0	69.2313	85.9585
3537_chr11:70055744-70066106	94.1728	150.781	160.904	108.548	60.3756	185.161	149.034	76.5558	175.557	140.561	172.151	206.096	18.8514	143.66	104.049
3539_chr11:71297276-71302712	0	0	0	0	0	0	0	0	0	24.3555	0	0	0	0	0
3540_chr11:71323138-71326680	0	0	0	0	0	0	0	0	0	0	0	0	0	0	0
3542_chr11:71451758-71460920	0	13.1175	0	27.2808	54.6259	32.2169	0	0	49.6371	0	0	0	0	0	0
3543_chr11:71417037-71425768	0	82.5897	0	0	14.3306	33.8071	54.422	0	78.1307	45.495	0	18.1179	0	85.2467	70.5624
3544_chr11:71597042-71602782	509.97	690.899	453.822	740.212	828.272	1285.51	682.896	497.484	1128.94	1049.49	638.76	1129.84	612.513	777.956	804.934
3545_chr11:71619191-71628377	1221.62	1242.91	1315.88	1414.9	1716.22	1670.9	1396.62	1088.08	1596.62	1419.77	1424.05	1756.5	1318.4	1174.86	1291.05
3546_chr11:73650074-73658503	144.708	171.097	346.149	59.3058	103.908	175.091	28.1858	112.932	175.348	573.352	517.308	760.061	278.089	191.318	127.908
3547_chr11:74580479-74595532	2293.27	2618.85	2450.67	2532.29	2568.52	2196.28	2683.21	2192.33	2658.73	1961.59	1777.61	1896.91	1907.64	1977.88	2527.39
3548_chr11:74750961-74758198	0	99.6371	172.781	34.5363	0	0	16.4138	87.687	62.8385	45.7381	27.3864	65.5728	80.9716	51.4213	85.1272
3550_chr11:77260025-77274097	95.3514	51.2451	103.675	88.8133	71.1344	20.9766	50.6515	135.297	161.595	122.324	126.768	84.3132	124.936	52.8938	32.8368
3551_chr11:77280982-77285983	146.328	72.0885	291.687	149.924	25.0169	0	118.756	63.4425	181.857	198.552	118.886	173.956	156.224	0	153.976
3552_chr11:77567414-77574028	719.21	781.316	693.195	472.362	605.336	691.709	1275.14	335.809	807.89	600.548	569.348	1004.48	265.793	487.622	1024.59
3553_chr11:77791882-77800774	54.8697	162.189	70.313	84.3272	126.64	99.5852	53.4367	35.6842	102.288	126.569	100.304	115.634	43.9351	139.506	34.6424
3555_chr11:78837958-78849734	528.271	428.65	548.643	689.832	414.387	338.393	322.807	417.658	444.127	269.856	269.302	295.535	331.761	221.22	366.227
3557_chr11:80743770-80751261	0	0	0	0	0	0	0	0	0	0	0	0	0	0	0
3558_chr11:80907918-80913428	0	0	0	0	0	0	0	0	0	0	0	0	0	0	0
3559_chr11:80831447-80837349	0	0	0	0	0	0	0	0	0	0	0	0	0	0	0
3561_chr11:81345269-81351948	0	0	0	0	0	0	0	0	0	0	0	0	0	0	0
3562_chr11:81517367-81523851	0	0	0	0	0	45.521	0	0	0	0	0	0	0	0	0
3564_chr11:81705386-81715857	0	0	0	0	0	0	0	0	0	0	18.9288	0	0	71.0824	0
3565_chr11:81736434-81742991	0	0	0	0	0	0	0	0	0	0	0	0	0	0	0
3566_chr11:83153215-83159577	38.3433	0	32.7568	39.2855	0	0	0	0	0	41.6221	0	0	0	0	145.25
3567_chr11:83139643-83147620	30.5814	0	26.1258	31.3329	31.3699	37.0022	0	39.7768	28.5049	16.5982	0	0	0	31.1011	0
3568_chr11:83128959-83135118	79.2137	117.074	0	40.5802	0	0	0	51.5161	0	42.9938	80.4476	12.8413	0	0	125.031
3574_chr11:85317355-85325045	0	31.2561	54.2013	32.5021	130.162	57.5745	0	41.2611	0	25.8264	0	41.1404	101.603	32.2617	0
3577_chr11:86545163-86548521	653.708	536.747	620.516	260.467	596.055	1054.61	672.004	944.743	1049.39	532.206	354.075	423.89	0	406.278	779.589
3580_chr11:87775605-87781625	81.0424	0	0	0	0	0	39.4629	52.7054	0	43.9863	0	0	194.676	0	0
3584_chr11:88619036-88627635	0	0	0	0	0	0	0	0	0	0	0	0	0	0	0
3586_chr11:89114472-89120727	0	0	0	0	0	0	0	0	0	0	0	0	0	0	0
3587_chr11:89580797-89591308	0	0	0	0	0	0	0	0	0	0	0	0	0	0	0
3592_chr11:91329835-91336518	0	0	0	0	0	0	0	0	0	0	0	0	0	0	0
3593_chr11:92676735-92683297	37.1748	0	0	0	0	0	0	96.7056	34.6507	80.7075	0	0	0	0	0
3594_chr11:92837140-92850511	18.2455	17.9772	46.7614	0	18.7159	0	17.7689	0	17.0066	39.6114	29.6474	59.1554	29.2189	55.6666	69.1165
3595_chr11:92993941-93002353	0	0	0	29.7128	0	0	56.4855	0	0	0	0	0	0	0	0
3597_chr11:93594911-93603173	0	0	0	0	0	0	0	0	0	0	0	0	0	0	0
3598_chr11:93851435-93858823	33.0191	65.0673	84.625	0	135.482	0	32.1568	42.9475	0	35.8427	53.6535	64.2327	52.8779	33.5803	250.163
3599_chr11:94079127-94088739	0	0	0	0	0	0	0	0	0	0	0	16.4574	40.6444	0	32.0478
3600_chr11:94383197-94390996	0	0	0	0	0	37.8466	0	0	29.1554	16.977	0	0	0	0	0
3601_chr11:94374767-94381215	0	18.6379	0	0	0	22.8876	0	49.2075	17.6316	30.8003	76.8425	85.8611	30.2927	38.4749	0
3602_chr11:94752372-94757884	0	0	0	0	0	0	0	0	0	0	17.9778	0	0	22.5036	0
3604_chr11:95042624-95050771	0	0	0	0	61.4307	0	0	38.9469	27.9102	0	0	0	0	0	0
3605_chr11:95342832-95348758	0	0	0	0	0	0	0	0	0	0	0	0	0	0	0
3606_chr11:95667618-95677024	25.9358	0	0	0	0	0	0	0	0	0	0	0	20.7672	0	32.7496
3609_chr11:96232105-96240702	28.3762	83.8768	12.1209	87.2205	87.3234	85.835	41.4526	18.4543	26.4495	7.70068	103.745	27.6004	181.77	43.2877	53.7466
3610_chr11:96458635-96467463	0	54.4549	0	28.3128	85.0387	0	0	35.9428	77.2723	29.9968	22.4513	26.8782	0	0	0
3611_chr11:96507214-96514444	0	0	0	0	0	0	0	0	0	0	0	0	0	0	0
3615_chr11:97834172-97844584	23.4302	23.0857	20.0164	24.0059	0	28.3495	0	30.4753	0	0	19.0361	0	0	0	0
3616_chr11:98289696-98295373	0	0	36.7086	0	0	0	0	0	20.0258	0	0	0	0	0	0
3618_chr11:98799168-98803242	0	0	0	0	0	0	0	0	0	0	0	0	0	0	0
3620_chr11:100615622-100621407	210.835	207.735	252.164	172.813	281.152	51.0203	246.394	329.076	196.52	228.864	171.295	123.042	202.583	214.418	212.98
3621_chr11:101082230-101091868	0	0	0	0	0	0	0	0	0	0	0	0	0	0	0
3622_chr11:101101406-101111626	0	0	0	0	0	0	0	0	0	0	19.3937	0	0	0	0
3624_chr11:101115035-101123038	0	0	0	0	15.634	0	0	0	0	0	0	0	0	0	0
3625_chr11:101565821-101575074	2860.56	3792.64	2882.99	4632.65	4029.61	4003.46	3530.46	3995.03	3010.38	3040.78	4166.24	3479.01	3567.69	3445.43	2829.74
3627_chr11:102774726-102780363	86.5478	42.6376	0	0	0	0	42.1437	56.2858	0	0	0	0	0	0	0
3628_chr11:103443135-103449845	0	0	0	0	0	0	0	0	0	0	0	23.574	0	0	0
3632_chr11:106093259-106101234	0	0	0	0	0	0	0	0	0	0	0	0	0	0	0
3633_chr11:106167699-106174463	0	0	0	0	0	0	0	0	0	0	0	0	0	0	0
3636_chr11:107102165-107107344	0	46.4075	0	0	0	0	0	0	0	0	0	0	0	0	0
3637_chr11:108071137-108074160	887.487	556.461	379.091	909.297	1117.27	1171.44	864.309	367.291	1165.64	503.584	196.65	915.54	581.421	410.259	560.322
3640_chr11:109832247-109838665	76.0175	56.1749	16.2355	0	38.9887	183.956	55.5241	0	123.998	61.8885	0	98.5856	121.737	57.9821	143.983
3642_chr11:110267035-110280086	0	18.4179	15.9693	0	0	0	0	24.3135	0	0	22.7807	6.06057	0	0	11.8018
3643_chr11:110287949-110298460	0	0	0	0	0	0	0	0	0	0	0	15.05	0	0	0
3644_chr11:110922930-110929218	19.3972	0	16.5711	0	19.8973	0	0	25.2297	0	10.528	15.7595	12.5779	0	19.7269	0
3646_chr11:112790259-112800806	0	0	0	23.6987	0	0	0	30.0853	0	12.5541	0	0	0	0	0
3648_chr11:114458912-114466598	31.7391	0	0	0	0	0	0	0	0	0	25.7868	0	0	0	0
3651_chr11:117681535-117683366	3728.92	5445.54	4778.45	3547.66	1912.53	2900.47	4150.33	2338.47	3289.54	4228.5	3678.81	3842.87	3092.45	2031.59	3026.94
3652_chr11:118591757-118600741	149.347	120.396	266.773	264.302	362.103	410.69	145.446	158.935	164.517	287.391	231.646	360.958	86.9705	289.962	137.151
3656_chr11:121503275-121514200	0	0	0	0	0	0	0	0	20.8139	0	0	0	0	0	28.1965
3658_chr11:122417439-122426307	0	27.1046	0	0	0	0	0	0	0	0	0	0	0	0	104.209
3659_chr11:122695136-122705359	1312.48	1422.5	1427.05	1919.3	1774.7	1847.91	1789.48	1458.82	1790.56	1826.23	1434.71	2034.82	1585.94	1686.69	1702.49
3663_chr11:123736032-123741587	0	0	0	0	0	0	0	0	0	0	0	0	0	0	0
3672_chr11:127637892-127644790	0	0	0	0	0	0	0	0	0	0	0	0	0	0	0
3673_chr11:130434278-130440028	42.4236	146.3	90.6065	0	195.828	102.662	41.3157	82.7698	276.802	115.129	86.1689	0	67.9386	21.5723	0
3674_chr11:130622881-130629047	39.5619	116.941	0	40.5341	40.5819	47.8683	19.2643	51.4576	110.627	53.6812	32.1425	51.307	190.067	40.2343	49.9554
3675_chr11:131120533-131131067	0	0	0	11.864	0	14.0106	0	60.2448	0	0	18.8156	0	0	0	0
3676_chr11:132244926-132251421	0	0	0	0	0	0	0	0	0	0	0	0	60.147	0	0
3677_chr11:133496645-133502657	81.1502	39.9785	17.3317	0	20.8106	0	0	0	0	0	0	0	64.9784	0	0
3678_chr12:1820297-1824629	1435.83	1470.2	1370.94	894.206	924.14	2043.88	1124.15	988.71	2230.56	1115.48	754.83	1533.49	721.375	1231.18	1137.6
3679_chr12:3531754-3539482	0	0	0	0	0	0	0	0	0	0	0	0	0	0	0
3680_chr12:4128162-4135029	142.096	35.0016	212.437	254.778	364.398	300.877	415.154	462.055	215.227	125.325	144.309	115.176	654.226	1372.85	941.989
3682_chr12:5929900-5935984	0	0	0	41.0803	0	0	0	0	0	0	0	0	0	0	0
3683_chr12:7331435-7341970	23.1566	45.6323	0	0	0	56.0371	67.6556	30.1195	64.753	37.7052	103.476	30.0314	0	58.8755	29.2402
3684_chr12:7740826-7760343	137.502	203.22	133.487	204.918	160.281	272.244	109.563	105.682	186.423	156.045	147.261	149.954	120.109	76.2757	181.518
3687_chr12:8433713-8444178	303.05	252.656	139.406	95.5375	119.563	310.266	158.919	212.247	499.76	107.546	132.578	211.626	149.327	47.4154	176.615
3688_chr12:8472220-8477516	115.149	45.3825	314.791	70.7874	94.4945	222.921	224.284	239.637	429.323	112.496	37.4217	119.468	221.285	187.37	116.321
3689_chr12:8569248-8578375	0	0	0	0	27.4177	0	0	0	0	0	0	0	0	0	0
3690_chr12:8709362-8714880	0	0	37.7661	0	0	0	0	0	0	0	0	0	0	0	55.8208
3692_chr12:8939660-8949032	130.149	25.6472	22.2374	40.0044	26.701	62.9902	50.7002	0	97.05	28.2558	63.4448	33.7577	41.6852	26.4723	65.7367
3693_chr12:8916229-8918708	295.135	775.455	1008.54	554.378	1160.52	892.753	766.472	1407.55	916.986	720.839	879.214	893.094	315.093	450.226	372.672
3694_chr12:8957440-8963177	0	0	0	0	0	0	0	0	0	0	17.2728	0	0	0	0
3698_chr12:9985547-9990398	0	0	0	0	0	0	0	0	0	0	0	32.6062	0	0	0
3699_chr12:10055298-10063884	113.65	0	145.637	0	0	34.378	27.6705	36.9558	0	30.8422	23.0841	0	0	0	0
3701_chr12:10112145-10121255	0	0	0	0	0	0	0	0	0	0	0	0	0	0	0
3703_chr12:10485615-10491257	43.2355	85.1997	92.3406	132.894	199.576	52.3133	42.1064	56.2359	100.75	93.8655	87.818	70.0892	207.717	109.926	81.8913
3704_chr12:10512960-10522913	465.701	736.581	952.745	828.726	741.705	949.017	978.688	717.313	970.969	332.582	497.847	349.66	588.781	598.252	355.924
3710_chr12:11615102-11620954	41.6843	41.0714	71.222	0	85.5181	0	81.1913	0	19.427	101.81	67.7338	67.5744	66.7547	84.7855	52.6354
3711_chr12:11759688-11768067	43.6715	28.6863	24.8725	59.6596	0	35.2272	28.354	37.8687	54.275	31.604	59.1357	47.1973	139.874	59.2183	36.7632
3713_chr12:12210874-12221482	11.4986	22.6592	19.6466	0	11.7951	13.9129	11.1983	29.9123	0	37.4458	102.764	67.1056	36.8286	46.7763	43.5586
3714_chr12:13412266-13418453	0	0	0	0	0	0	38.3979	0	18.3753	0	0	0	63.1408	0	0
3715_chr12:14367819-14375836	60.8576	29.9814	77.9863	31.1766	0	36.8176	88.9023	0	0	16.5154	24.7222	0	0	0	0
3716_chr12:14385202-14388056	0	0	0	0	0	0	0	0	0	0	0	0	0	0	0
3720_chr12:14855719-14863576	155.242	122.368	26.5247	127.246	350.338	112.702	30.2375	242.305	130.231	101.11	75.6768	40.266	198.888	157.88	19.6027
3722_chr12:17174827-17180297	0	0	0	0	22.8723	0	43.4301	0	0	0	0	0	0	0	0
3723_chr12:17449924-17457786	0	0	26.5079	0	0	37.5434	0	0	0	0	0	0	0	0	0
3724_chr12:17622829-17632842	475.092	468.107	593.199	549.174	499.838	456.926	759.277	586.257	703.993	628.119	484.967	774.122	487.711	433.611	569.142
3726_chr12:18185496-18196130	0	0	0	0	0	0	0	0	0	0	0	0	0	0	0
3727_chr12:18348696-18356658	0	0	0	0	31.429	0	0	0	0	8.31476	0	19.8675	0	31.1597	0
3728_chr12:18325466-18331368	0	0	0	0	0	0	0	0	0	0	0	0	0	0	0
3730_chr12:20915056-20931608	302.154	297.711	289.61	317.13	302.385	303.175	272.731	325.909	281.638	275.993	233.513	353.627	295.048	217.351	325.7
3731_chr12:20969111-20975355	39.0678	0	0	0	20.0375	0	38.0475	0	36.4151	21.2043	0	50.6662	125.129	0	0
3732_chr12:21099357-21109811	23.336	22.9929	19.936	0	0	28.2356	0	60.7057	0	0	18.9596	0	0	0	0
3733_chr12:21089996-21100046	0	0	20.7374	0	0	0	0	0	0	0	0	0	0	0	0
3737_chr12:23660065-23664296	0	0	0	0	0	0	0	0	0	0	0	0	0	0	0
3738_chr12:25316256-25322409	59.4682	78.1251	16.9346	81.2395	81.3353	95.9388	38.6101	51.5663	18.4768	75.3125	161.052	51.4154	31.7448	141.117	25.0305
3741_chr12:26930106-26935016	546.479	587.394	870.055	661.711	509.609	360.664	580.59	193.854	578.834	323.569	201.815	241.608	238.677	328.408	313.658
3742_chr12:28966981-28972359	45.3575	0	77.4982	0	0	109.762	88.3459	88.4939	84.5557	24.6181	0	29.4116	0	161.449	57.2737
3743_chr12:29288915-29293484	0	0	0	0	0	0	0	0	0	0	0	0	0	0	0
3748_chr12:30209055-30215463	0	0	0	0	0	0	0	0	0	0	0	49.3697	0	0	0
3750_chr12:30997080-31005021	0	0	0	31.4749	0	0	0	0	0	0	0	0	0	0	38.7906
3751_chr12:32090007-32097929	61.5873	60.6818	105.228	0	110.557	0	0	120.159	57.4056	75.2106	75.056	49.9196	49.314	109.61	38.8837
3757_chr12:34270675-34280715	157.938	107.734	166.064	149.372	149.548	176.399	165.645	110.615	124.566	79.1281	167.801	149.681	97.2799	148.267	184.09
3758_chr12:34252063-34255257	0	0	0	0	0	0	0	0	0	0	0	0	0	0	0
3760_chr12:34418544-34427179	0	0	0	0	0	0	0	0	0	0	0	0	0	0	0
3761_chr12:34674505-34683626	0	0	0	0	0	0	0	0	0	0	0	0	0	0	0
3762_chr12:34772559-34781752	0	0	0	0	0	0	0	0	0	0	0	0	0	0	0
3769_chr12:38516878-38524905	30.3909	89.8322	77.8891	155.689	62.349	110.315	59.1944	98.8227	113.31	206.186	197.531	315.307	365.018	401.797	115.125
3770_chr12:39325132-39332501	33.1042	32.6175	0	0	0	0	64.4793	0	30.8565	0	0	0	0	0	0
3771_chr12:39584642-39594959	543.855	465.964	494.918	520.88	521.494	758.18	333.911	492.094	407.747	487.691	374.622	559.652	605.877	324.645	418.013
3772_chr12:40780528-40788045	0	0	0	0	0	0	0	0	0	0	0	0	0	0	0
3775_chr12:42683031-42697914	8.19599	0	0	16.7948	25.2219	0	0	0	0	17.7937	13.3178	21.2584	13.1253	0	20.6984
3776_chr12:42834601-42845313	523.803	482.442	311.295	268.338	548.989	785.336	166.344	710.925	435.168	383.184	444.072	273.2	328.24	196.869	373.843
3777_chr12:44371210-44373543	836.258	411.981	759.069	428.404	643.364	379.439	203.604	475.873	292.304	283.678	254.785	406.697	334.803	637.853	263.989
3780_chr12:44843262-44851942	0	0	0	0	0	0	0	0	26.1966	15.2541	0	0	0	0	0
3781_chr12:44871638-44878339	0	0	0	0	0	0	0	0	0	0	0	0	0	0	0
3783_chr12:46425910-46429066	0	266.509	396.132	118.771	317.097	46.7538	0	402.077	72.0343	167.781	219.759	200.45	309.404	157.19	292.754
3784_chr12:46714202-46720081	0	0	0	0	0	0	0	0	0	0	0	0	0	0	0
3785_chr12:47120964-47128030	276.189	340.16	235.949	35.372	424.965	83.5443	403.463	179.618	321.795	281.069	238.417	156.705	82.9309	210.662	326.951
3786_chr12:47839065-47841799	0	0	0	0	0	0	0	0	0	0	0	0	0	0	0
3788_chr12:48503076-48509227	317.267	195.376	406.563	365.697	406.809	335.895	154.49	309.499	240.276	258.298	177.215	282.877	127.02	302.493	350.541
3790_chr12:48901209-48905474	0	0	0	0	0	0	0	0	0	0	0	0	0	0	0
3792_chr12:50885665-50892500	35.6902	70.3309	0	36.5673	0	43.1837	0	0	0	19.3711	0	23.143	0	36.2968	0
3793_chr12:51296343-51305900	0	37.7261	32.7105	13.0767	13.0921	0	12.4297	33.2014	47.5858	34.6361	10.3695	24.8282	0	38.9399	16.1161
3795_chr12:52129893-52134109	57.8559	114.01	0	118.555	237.39	0	112.69	225.757	269.638	47.1025	0	112.548	92.6524	147.098	73.0556
3797_chr12:52505819-52512192	4880.33	5242.29	6589.1	2078.54	2002.46	2524.1	1677.48	1742.53	1248.73	2482.63	2472.34	2196.61	980.772	428.204	410.831
3799_chr12:55336322-55342150	0	0	0	0	0	0	0	0	0	0	0	0	0	0	0
3804_chr12:56886282-56892443	98.985	78.0237	270.602	263.686	284.304	215.582	115.68	205.998	350.603	85.9596	225.18	372.278	95.1108	463.07	74.994
3806_chr12:58051189-58061054	49.4584	48.7312	63.3787	50.6738	50.7336	0	24.0834	48.2474	69.1503	53.6877	30.1373	40.0885	19.8011	12.5747	15.613
3808_chr12:58721427-58730671	6703.13	6643.58	6109.78	9625.82	8662.63	9850.77	8969.67	9868.58	7121.24	6989.87	8426.35	7940.21	10079.6	9084.94	8747.4
3810_chr12:59243135-59253534	46.9189	11.5573	0	72.1079	24.0643	0	0	0	21.8666	12.7328	85.7695	30.4241	0	0	29.6226
3811_chr12:59494981-59503856	27.4874	0	58.7064	28.1629	14.0981	33.2586	53.5391	17.8763	25.621	37.2974	55.8311	0	132.058	27.9546	34.7088
3812_chr12:59716967-59722767	147.203	124.319	89.8256	129.275	215.712	101.777	286.717	164.113	156.809	102.723	170.852	122.724	235.736	149.705	106.215
3814_chr12:60688397-60696674	0	0	0	0	0	0	0	0	0	0	0	0	0	0	0
3816_chr12:61345060-61351412	0	0	0	0	0	0	0	0	0	0	0	12.4512	0	19.5282	0
3818_chr12:61980887-61987932	0	0	0	0	0	0	0	0	0	0	0	0	0	0	0
3820_chr12:63704115-63712689	0	0	0	0	0	0	0	0	0	0	0	0	0	0	0
3822_chr12:63808545-63813153	0	0	0	0	0	0	0	0	0	0	0	0	0	0	0
3825_chr12:64524394-64529986	1090.55	773.652	1080.73	1318.47	894.936	1002.84	531.035	1021.3	1423.11	970.723	602.501	1117.31	1152.65	1530.54	1239.35
3826_chr12:66675277-66684611	0	0	0	0	0	0	0	0	0	0	0	0	0	0	0
3827_chr12:68160584-68166126	88.0311	86.7368	131.609	45.0972	67.7256	53.257	21.433	85.8757	61.5404	35.8346	17.8805	114.166	176.22	22.3818	194.527
3832_chr12:70479070-70485749	36.5237	53.98	0	37.4212	18.7327	22.0961	53.3547	95.0118	102.131	9.91174	0	23.6834	87.7354	18.5722	0
3833_chr12:70531168-70535808	0	0	0	0	0	0	0	0	0	0	0	0	0	0	0
3835_chr12:70835971-70843890	0	0	26.3171	0	63.1992	37.2732	0	40.0681	0	16.7198	0	39.9508	0	0	0
3836_chr12:73099279-73108784	25.6657	25.2883	0	0	0	0	0	0	0	13.9302	0	0	0	0	16.2043
3838_chr12:73212291-73218523	0	19.2837	0	0	0	0	0	0	0	0	15.9011	12.6909	0	0	0
3839_chr12:73394315-73401507	0	0	0	0	0	0	0	0	0	0	0	10.9972	0	0	0
3841_chr12:74658204-74666625	0	0	0	0	0	0	0	0	0	0	0	18.7848	0	0	0
3842_chr12:75764871-75771532	695.825	739.72	422.369	375.224	694.982	731.141	784.65	738.331	1245.96	973.975	505.822	890.528	557.159	689.029	1271.7
3843_chr12:76685398-76694630	660.615	924.28	485.354	582.09	406.588	735.371	810.636	859.253	504.923	602.369	751.413	445.504	825.186	524.037	633.968
3844_chr12:77085904-77091815	41.2683	142.315	123.395	1247.33	1079.47	1572.89	40.1905	107.354	173.098	22.3986	0	26.76	0	41.9697	78.1652
3846_chr12:78870665-78879103	0	0	0	29.6213	0	0	0	0	0	0	0	0	0	0	0
3847_chr12:79933628-79939416	800.758	913.561	954.125	949.979	1513.11	586.43	820.889	602.994	1237.43	731.986	599.223	819.858	911.151	900.09	1064.35
3850_chr12:81176303-81182682	76.4822	113.037	98.0084	215.495	78.4542	92.5403	37.2424	99.4794	71.2892	83.0225	170.882	173.579	0	350.019	24.1438
3853_chr12:82290356-82299397	0	0	0	0	27.6785	0	0	0	0	0	43.8449	0	0	0	0
3854_chr12:82761846-82768152	522.23	476.437	297.428	673.784	575.376	491.46	602.775	352.208	612.972	556.39	455.721	351.177	619.494	570.447	122.116
3857_chr12:84496790-84501490	0	0	0	0	0	0	0	0	0	0	0	0	0	0	0
3859_chr12:84895965-84900758	0	0	0	0	0	0	0	0	0	0	0	0	0	0	0
3861_chr12:87332228-87340723	28.7168	0	36.7993	0	0	34.7462	0	0	40.1505	23.3794	23.3313	27.9317	0	58.4098	18.1306
3863_chr12:88058050-88063161	0	47.0248	0	0	48.9571	57.7472	92.9602	124.155	133.458	12.952	38.776	0	0	97.0754	60.2651
3864_chr12:88297709-88306613	0	0	0	0	0	0	0	35.6361	0	0	0	17.7659	0	27.8635	103.787
3866_chr12:88567012-88577595	437.98	397.472	492.326	307.035	425.627	264.969	437.767	269.846	418.986	475.434	458.849	426.006	406.072	539.198	698.583
3867_chr12:88621222-88629319	0	0	0	0	0	0	0	0	0	0	0	0	24.1242	0	0
3868_chr12:88761298-88769226	276.933	197.067	249.728	220.686	126.255	186.154	464.485	600.339	358.514	108.555	212.498	109.74	295.66	219.053	97.1356
3874_chr12:91378466-91386224	0	0	0	0	0	0	0	40.8995	0	0	0	0	0	0	0
3876_chr12:92780506-92787952	0	0	0	0	0	0	0	0	0	0	0	0	0	0	0
3880_chr12:94749360-94756649	819.954	659.509	643.306	582.93	1184.4	728.898	717.056	500.604	1232.21	572.189	407.866	672.752	750.344	680.727	591.64
3881_chr12:95842149-95851866	0	0	0	0	0	0	0	0	0	0	0	0	0	0	0
3882_chr12:95836392-95841942	0	0	0	0	0	0	0	0	0	0	0	0	0	0	0
3883_chr12:96142786-96151455	140.703	69.3169	84.1418	245.072	187.629	153.22	164.433	128.107	157.379	122.188	34.2946	45.6186	157.728	143.094	142.134
3886_chr12:100108957-100117574	113.241	97.6292	193.485	203.042	319.443	137.017	165.426	110.469	118.746	192.07	218.51	119.324	226.685	230.332	53.6218
3887_chr12:100553251-100559974	453.558	160.88	309.981	260.235	334.982	263.418	141.348	141.585	152.195	403.722	221.099	164.699	145.269	479.718	183.269
3888_chr12:101026883-101042113	696.806	623.429	650.022	516.984	460.083	397.326	444.605	187.516	455.392	982.441	754.837	1142.58	564.358	643.486	556.239
3891_chr12:103054268-103060509	0	0	0	0	0	0	38.0657	0	0	0	0	0	0	0	0
3892_chr12:103615867-103622898	0	34.1853	29.6404	35.5481	71.18	41.98	0	45.1279	97.019	65.9091	28.1887	22.4979	55.5624	0	0
3894_chr12:105217852-105222442	1275.43	863.962	1021.5	1088.97	1117.51	771.606	1242.12	898.587	1114.52	951.838	1208.94	1361.16	468.075	621.528	536.833
3895_chr12:105696612-105703018	6702.07	6547.25	7124.47	6281.54	5488.18	6289.26	4339	4829.18	4046.36	1963.47	2799.93	2370.49	1097.69	1239.27	1250.19
3898_chr12:105703025-105707153	1654.49	1863.04	1564.88	2028.12	1666.84	1572.89	1064.6	1268.13	1321.85	1042.3	528.082	766.313	473.135	390.606	596.9
3899_chr12:105998237-106003909	0	0	36.7409	0	0	0	0	0	0	0	0	0	0	0	0
3901_chr12:110841084-110848873	407.152	632.608	655.528	481.336	562.221	511.585	549.026	468.473	569.261	254.982	229.012	314.786	576.794	414.072	355.928
3902_chr12:112254042-112263450	0	0	88.6093	53.1351	13.2994	0	25.2531	16.8636	12.0848	14.0738	0	16.8142	41.5257	0	16.3713
3903_chr12:114493549-114501194	0	0	0	0	0	0	0	0	0	0	0	0	0	0	20.1462
3905_chr12:114502462-114510875	0	0	0	0	0	0	0	0	0	0	0	0	0	0	0
3906_chr12:118087843-118095050	33.8482	66.7012	57.8333	69.3601	0	40.955	32.9643	44.026	31.55	18.3714	27.5004	0	0	34.4235	0
3907_chr12:118915563-118929833	0	0	0	0	0	0	0	0	0	0	0	0	0	0	0
3908_chr12:121044800-121052162	0	0	0	0	0	0	0	0	0	0	0	42.973	0	0	0
3910_chr12:124033483-124043193	75.3717	74.2635	42.9268	102.965	141.744	60.7978	73.4033	32.6783	58.5451	61.3627	112.267	81.4567	40.2343	0	31.7244
3912_chr12:126516792-126517360	0	0	0	0	0	0	0	0	0	0	0	0	0	0	0
3913_chr12:127097507-127103016	0	0	0	0	0	0	0	0	0	0	0	0	0	0	0
3914_chr12:127638213-127641033	0	0	0	0	0	104.645	42.1139	0	0	93.8822	0	112.163	138.502	0	109.208
3915_chr12:127965514-127973862	0	28.7928	0	0	0	0	0	0	0	15.8607	47.4842	18.949	0	0	0
3916_chr12:128094929-128102534	0	63.2109	13.7018	0	0	0	0	0	0	8.70502	0	41.6001	0	16.3111	0
3919_chr12:131821128-131825881	0	0	0	0	0	0	0	0	0	0	0	0	0	0	0
3920_chr12:132352243-132365497	27.6098	27.2038	31.4495	0	18.8811	0	0	0	0	0	0	23.871	29.4768	9.35967	0
3921_chr12:133466136-133474966	0	0	0	0	56.6796	0	0	0	0	29.99	0	53.7443	0	28.097	0
3922_chr12:133667122-133673064	1683.17	1496.63	1823.73	1282.89	2105.58	993.45	1579.24	1174.74	2219.4	1515.16	1667.7	1064.82	1413.49	835.015	1684.75
3927_chr13:20200200-20210047	1436.91	1574.45	1460.37	1840.28	1880.57	2053.36	1809.55	2384.56	1420.17	1613.58	1509.62	1228.95	1706.01	1625.11	2268.02
3929_chr13:21252904-21259369	132.064	167.3	128.94	193.299	406.406	136.964	36.747	0	35.1705	153.597	76.6404	244.673	362.556	230.243	238.227
3931_chr13:23580608-23582921	0	0	0	0	0	0	0	0	0	0	0	0	0	0	0
3932_chr13:24099183-24106909	189.449	295.55	148.359	226.455	307.694	343.838	476.627	246.413	397.317	42.8435	0	61.423	0	32.1114	0
3935_chr13:25501530-25505137	0	0	0	0	0	0	0	0	63.0301	0	0	43.8485	0	0	0
3937_chr13:27786499-27794646	673.725	531.055	281.387	521.546	506.803	778.949	685.291	467.363	879.172	438.802	608.195	446.578	527.475	593.819	397.004
3941_chr13:35372231-35376157	31.0642	0	53.0765	63.6552	95.5954	75.1728	121.012	161.619	57.91	134.882	75.7154	80.5731	397.978	63.1843	0
3942_chr13:35717477-35721787	0	167.287	96.6974	405.896	116.107	308.146	220.465	294.446	105.503	184.302	183.923	220.188	181.264	115.112	250.119
3943_chr13:36890462-36895401	2889.22	2433.11	2826.9	3542.14	2482.42	3346.44	2837.81	3019.22	3153.39	3766.22	4574.37	4755.76	3440.51	3390.37	3305.26
3946_chr13:38540117-38549729	25.38	0	21.6822	0	26.0344	30.7088	0	49.5172	82.7987	0	0	0	0	51.6228	0
3949_chr13:41448346-41455297	245.663	380.365	209.87	143.828	341.996	254.779	239.247	410.825	196.271	371.434	399.183	500.649	393.413	142.765	310.202
3950_chr13:41993334-42000184	17.806	0	0	0	0	0	0	0	0	0	0	0	0	0	0
3951_chr13:43439217-43447294	15.1014	0	25.8023	30.945	154.908	36.5442	14.707	19.6422	56.3041	32.7855	24.5386	19.5847	48.3678	61.4322	38.1376
3955_chr13:48630577-48636433	1332.99	759.302	693.941	1109.67	1217.8	680.425	973.63	866.899	1261.89	1175.67	981.469	1080.45	733.8	889.64	1130.89
3956_chr13:49190684-49200018	0	0	0	0	0	0	0	0	0	0	0	0	0	0	0
3957_chr13:49441711-49446999	0	0	0	0	0	0	0	0	0	0	0	0	0	0	0
3959_chr13:51743852-51752598	41.8392	0	23.8289	28.5782	28.612	0	27.1643	54.4197	25.9989	15.139	33.9927	54.2604	22.3342	28.3668	0
3962_chr13:54701552-54707293	0	0	0	0	0	0	0	0	0	0	0	0	0	0	0
3963_chr13:54842717-54855481	19.1131	47.0801	24.4925	9.79138	29.4088	0	18.6139	24.8601	8.90766	31.1212	7.76431	37.181	61.2166	9.71895	0
3964_chr13:55274830-55281718	0	0	60.5113	0	72.6575	42.8515	34.4907	0	0	0	0	22.9649	0	0	0
3965_chr13:55267296-55271663	0	0	0	0	0	0	0	0	0	0	0	0	0	0	0
3966_chr13:55485055-55493351	0	0	0	0	0	0	0	0	0	0	0	0	0	0	0
3967_chr13:55627920-55636699	0	0	0	0	0	0	0	0	0	0	0	0	0	0	0
3968_chr13:56152366-56158223	0	41.0364	0	42.6722	0	75.5899	40.561	27.086	38.8208	22.6051	0	13.5033	0	42.3566	26.2953
3969_chr13:56229065-56234937	41.5423	40.9316	35.4897	21.2816	21.3067	0	60.6861	0	96.8042	11.2737	16.8758	53.8754	66.5273	84.4968	78.6843
3970_chr13:56445450-56454026	0	0	0	0	0	0	0	0	0	0	0	0	0	0	0
3971_chr13:56614385-56621324	0	0	0	36.0193	72.1236	0	0	0	0	0	0	56.9904	0	17.8764	0
3972_chr13:56686536-56692424	20.7147	20.4102	17.6967	42.4476	0	75.192	0	80.8302	77.233	33.7292	0	26.8645	66.3466	0	0
3976_chr13:61662572-61669622	34.6019	17.0466	44.3408	0	53.2411	104.667	16.8491	22.5031	16.1263	9.39022	56.2255	33.6559	0	52.785	21.8462
3977_chr13:61779816-61786142	0	37.9945	0	0	39.5557	0	0	0	35.9432	0	0	0	0	0	0
3978_chr13:62723207-62732373	0	0	0	0	0	0	0	0	0	0	0	0	0	0	0
3979_chr13:63787424-63791767	0	0	0	0	0	0	0	0	0	0	0	0	0	0	0
3980_chr13:63808042-63811512	0	0	0	0	0	0	0	91.4259	65.5178	0	0	0	0	0	0
3984_chr13:64936794-64943450	0	0	0	0	0	0	0	0	0	0	0	0	0	0	0
3985_chr13:65276793-65283607	0	0	0	0	0	0	0	0	0	0	0	0	0	0	0
3986_chr13:66799487-66806493	0	0	0	0	0	0	0	0	32.455	0	28.2893	33.8673	55.7607	17.7055	0
3987_chr13:66711941-66721178	26.4103	13.011	22.5624	27.0593	54.1825	15.9777	64.3013	34.3515	110.777	14.3344	32.186	25.6882	42.2943	13.4296	83.3717
3991_chr13:67971504-67979833	0	0	0	0	0	0	0	0	0	0	0	0	0	0	0
3992_chr13:69125611-69133347	0	0	0	0	0	0	0	0	0	0	0	0	0	0	0
3998_chr13:71601927-71605439	0	0	0	0	0	0	0	0	0	0	0	0	0	0	0
3999_chr13:72592917-72598447	0	0	0	0	0	0	0	0	0	0	0	0	0	0	0
4003_chr13:77557645-77567765	0	142.51	72.0788	86.4449	123.638	58.3349	93.9063	94.0636	67.4081	124.296	146.89	62.5255	193.022	61.2896	213.074
4006_chr13:78507356-78513514	39.6133	0	0	20.2934	0	0	19.2894	0	0	10.7502	16.0921	12.8434	31.719	0	25.0102
4009_chr13:80757421-80764115	0	0	0	0	0	0	0	0	33.9675	0	0	0	0	0	0
4012_chr13:82440406-82449060	0	0	0	0	0	0	0	0	0	0	0	0	0	0	0
4013_chr13:82897257-82905564	0	0	0	0	0	0	0	0	0	0	0	0	0	0	0
4015_chr13:83544412-83549496	71.97	47.2745	0	0	0	0	0	124.814	22.3611	0	19.4909	15.5561	0	0	0
4017_chr13:84480846-84487932	137.705	0	0	35.2722	52.9707	0	0	111.944	176.488	9.34252	0	22.3233	110.262	52.5169	0
4018_chr13:85443216-85451844	0	27.8585	0	0	0	0	0	0	13.1772	0	0	0	0	0	0
4021_chr13:87010410-87018020	32.056	63.1694	13.6928	98.5313	82.2063	77.5729	78.047	62.5422	44.8192	26.0979	26.0443	72.7524	51.3356	65.2016	20.2388
4023_chr13:87409708-87418176	0	0	0	0	0	0	0	0	0	0	0	0	0	0	0
4024_chr13:87838703-87844363	21.549	21.2322	0	0	0	78.2204	104.931	28.0286	60.2577	0	17.5078	55.893	69.0187	43.8306	0
4027_chr13:87987496-87994818	0	0	0	0	0	0	0	0	0	0	0	0	0	0	21.0348
4028_chr13:88002236-88009099	0	0	30.3659	0	0	0	0	0	0	19.2921	0	0	0	0	0
4029_chr13:89161995-89170998	0	26.6982	69.4462	41.6438	55.5906	32.7858	26.389	0	0	0	0	0	0	13.7786	0
4034_chr13:90307779-90318647	0	22.1171	0	0	0	0	0	0	0	0	0	0	0	0	0
4035_chr13:90939333-90946578	33.6707	0	14.3825	0	0	0	0	0	0	0	0	21.8335	0	17.1215	0
4036_chr13:91263448-91274382	0	0	0	0	0	0	0	0	0	0	0	0	0	0	0
4038_chr13:91499058-91506532	32.6392	32.1593	55.7676	0	16.7404	19.7461	0	0	30.4231	17.7152	0	0	0	0	0
4039_chr13:91491745-91496367	0	0	0	0	27.0678	63.8554	0	0	0	0	0	0	0	0	0
4043_chr13:93691644-93697405	0	0	0	0	0	0	0	0	0	0	0	27.4567	0	0	0
4045_chr13:98294572-98301766	33.9094	50.1163	57.9378	0	34.7837	123.087	16.5119	0	63.214	18.4046	68.8752	164.912	27.1518	86.2143	0
4046_chr13:98238026-98249955	0	0	0	0	0	0	0	0	0	0	0	0	0	0	0
4047_chr13:98419822-98426216	0	37.5905	0	39.089	0	0	0	0	106.683	0	0	0	0	0	0
4048_chr13:99414131-99419977	0	20.5568	17.8238	42.7525	64.2044	0	20.3187	54.2739	0	0	50.8524	0	0	0	0
4050_chr13:100140878-100149006	240.106	192.218	217.944	215.256	200.117	290.519	131.533	117.114	321.718	358.378	402.347	233.542	336.45	305.234	322.136
4051_chr13:100732464-100740921	2264.4	3666.4	2969.49	2911.14	3032.93	3996.31	3019.94	4014.58	3186.14	2411.07	3023.26	2609.32	4550.18	4723.11	4662.29
4052_chr13:100935687-100938542	1025.12	420.853	985.232	700.207	613.404	1136.99	623.966	888.906	398.131	904.134	589.949	858.607	1778.46	434.392	323.608
4053_chr13:101871838-101881171	39.208	0	0	26.781	26.8126	0	0	0	0	0	0	0	0	26.5829	66.0114
4054_chr13:103321630-103324776	1783.13	1833.3	1655.79	1429.78	1351.94	1500.88	1623.3	1512.58	1445.26	1620.02	1574.7	2312.5	1676.09	1971.12	1223.69
4055_chr13:104859283-104866184	0	17.4146	0	0	0	0	0	0	0	9.59293	14.3598	0	0	0	0
4056_chr13:108537375-108549835	48.9484	28.9372	91.9968	80.242	50.2104	59.2255	38.136	50.9332	109.5	37.1939	55.6761	38.0881	47.0325	59.7363	111.254
4057_chr13:109917438-109923463	12976.3	13563.4	13039.9	16364.9	13373.1	9577.22	11553	12454.5	9472.37	7658.26	8881.54	6327.16	9239.44	9346.89	9483.56
4059_chr13:111618193-111624833	532.703	470.574	580.632	846.923	1130.56	1044.61	858.689	573.418	445.168	358.918	253.711	190.58	117.668	336.263	324.729
4060_chr13:111841854-111851434	763.944	577.079	848.431	926.216	626.913	492.982	880.391	678.995	1032.51	656.506	320.682	701.777	530.142	569.747	562.709
4061_chr14:19123837-19136212	394.276	233.088	328.411	494.858	454.997	250.456	393.579	371.802	367.506	256.795	192.201	230.098	173.637	260.635	286.269
4062_chr14:20442186-20452832	0	0	0	0	0	0	0	0	0	0	0	0	0	0	0
4065_chr14:21037600-21045635	0	0	0	31.1068	0	0	0	0	0	0	0	19.6871	0	0	0
4067_chr14:21168984-21175833	0	0	0	0	0	0	0	0	0	19.3315	0	11.5478	0	0	44.9745
4068_chr14:21183520-21194467	0	0	0	0	0	0	0	0	0	0	0	0	0	0	0
4069_chr14:21173274-21184179	0	0	0	0	0	0	0	0	0	0	0	7.25313	0	0	0
4070_chr14:21298150-21304680	0	0	0	0	0	0	0	0	0	0	0	0	0	0	0
4071_chr14:21275783-21285364	0	0	0	0	0	0	0	0	0	0	0	0	0	0	0
4074_chr14:21471460-21479671	0	43.9097	25.3813	30.4401	15.238	35.9478	14.467	19.3217	55.3854	8.06264	0	9.63256	0	90.6447	0
4077_chr14:22704449-22712069	0	0	0	0	0	0	0	0	0	0	0	0	0	32.558	20.2123
4086_chr14:24478749-24484991	0	38.5057	0	40.0407	80.1758	94.5711	0	50.8312	0	0	0	0	0	0	0
4088_chr14:25750296-25756650	0	0	0	0	39.3814	0	0	0	0	0	0	0	0	0	0
4090_chr14:25887644-25900995	0	0	0	0	0	0	0	0	0	0	0	0	0	0	0
4091_chr14:27586936-27591844	0	0	0	0	0	0	0	0	0	0	0	0	0	0	0
4093_chr14:28879914-28890435	892.716	1039.52	623.986	1175.98	1189.26	757.508	858.111	919.868	1210.33	962.763	706.459	894.622	946.895	825.353	805.177
4094_chr14:29641772-29645872	0	0	0	0	0	0	0	0	0	0	0	0	0	0	0
4095_chr14:29720749-29728816	1844.65	1549.37	1459.64	1936.46	1783.65	1390.4	2135.16	1691.32	1930.81	1649.52	1449.57	1617.74	1694.97	1860.63	1374.65
4096_chr14:30510764-30523347	0	0	0	0	0	0	0	0	0	0	15.752	0	0	0	0
4097_chr14:31435055-31441754	509.805	556.128	435.528	503.679	989.869	264.362	602.882	307.866	848.554	859.747	458.575	365.997	437.368	629.57	873.646
4098_chr14:31709763-31720595	22.5218	66.5719	19.2404	46.1504	0	54.5008	21.9336	29.2938	41.9851	24.4477	0	51.114	108.201	22.9045	56.8772
4099_chr14:31741013-31750035	0	0	0	0	0	0	0	0	0	0	21.9686	0	0	27.4991	0
4100_chr14:32171196-32181419	405.676	423.224	265.024	403.42	367.178	519.725	325.361	496.619	333.645	466.27	319.902	464.217	305.724	436.839	451.988
4103_chr14:32704501-32719730	56.0685	213.085	191.598	106.686	172.542	164.756	101.408	145.855	276.24	178.242	117.138	249.306	179.58	187.356	222.51
4104_chr14:35119515-35124406	49.8729	147.419	170.426	127.746	179.056	211.205	72.8556	32.4345	162.703	135.344	121.559	64.6792	0	76.0808	94.463
4109_chr14:38659843-38665733	62.1231	0	123.835	84.8664	127.45	75.1664	60.5007	188.54	77.2067	101.153	67.2968	80.5662	132.648	42.1193	52.2959
4116_chr14:40362516-40368869	38.3976	37.833	0	0	0	0	37.3948	0	17.8952	20.8405	0	37.3478	0	39.0502	0
4118_chr14:41703259-41709520	0	0	0	0	0	0	37.9442	0	0	0	0	0	0	0	0
4121_chr14:41985074-41991606	93.3638	91.991	95.7131	153.053	344.776	67.7798	72.7403	170.012	226.264	121.617	106.196	48.4326	209.322	170.911	47.1568
4123_chr14:42778216-42783120	0	0	0	0	0	0	0	0	0	0	0	0	0	0	0
4125_chr14:43271797-43277259	0	0	0	0	0	0	0	0	0	0	0	0	0	0	0
4126_chr14:43470888-43478536	0	0	0	0	0	0	0	0	0	0	0	0	0	0	0
4128_chr14:44075710-44086280	0	0	19.7173	0	0	0	0	0	0	0	0	0	0	0	0
4129_chr14:44884991-44888412	0	0	0	0	0	0	0	0	0	0	0	0	0	0	0
4130_chr14:45137186-45147022	756.464	1050.81	603.872	660.702	661.481	480.152	857.479	967.793	982.518	787.498	795.954	876.506	496.486	630.591	923.881
4131_chr14:45488517-45491665	542.346	458.033	264.759	317.528	357.64	749.962	528.182	100.775	433.304	441.543	660.953	351.679	124.076	433.371	0
4133_chr14:45961179-45970397	13.2324	13.0378	0	0	27.1471	16.0106	0	17.2112	24.6678	14.3639	10.7508	0	0	0	0
4136_chr14:46480976-46487274	19.3664	57.245	16.5448	39.6847	0	140.596	18.8606	0	36.1029	10.5113	62.9379	25.1159	0	59.0867	0
4137_chr14:47013209-47021299	45.2314	103.988	141.685	46.343	61.8635	18.2427	102.784	19.6106	182.694	106.382	36.7488	127.096	120.725	46.0002	19.0381
4138_chr14:47050513-47058337	15.5897	46.0813	13.3183	0	0	56.5886	45.5475	0	0	16.9228	50.664	10.109	124.829	15.8546	59.056
4139_chr14:47573644-47579925	252.445	229.6	82.9478	198.96	298.793	46.992	94.5584	176.805	108.602	115.937	157.77	88.1436	93.2939	138.242	367.807
4141_chr14:48723551-48729889	38.4884	37.9225	32.8808	0	39.4808	0	37.4833	0	0	0	0	0	0	0	0
4142_chr14:48730998-48737498	0	0	0	38.4516	0	0	0	0	34.9811	20.3693	15.2456	0	120.202	0	0
4146_chr14:51011690-51021621	0	0	0	0	0	0	0	0	0	0	0	0	0	0	0
4147_chr14:51360075-51367752	476.644	500.945	515.785	358.129	537.827	519.048	541.562	144.658	681.23	241.455	167.81	309.075	279.882	145.424	200.622
4150_chr14:52215253-52219275	0	0	0	0	0	0	0	0	0	0	0	0	0	0	0
4151_chr14:52631579-52639275	0	0	0	0	0	0	0	0	29.5456	0	0	10.2771	0	0	0
4152_chr14:52747435-52753288	0	0	0	0	0	0	0	0	0	0	0	0	0	0	0
4153_chr14:53595463-53602225	324.679	142.18	246.555	166.329	370.056	414.673	491.866	234.614	773.397	391.604	117.24	350.891	346.635	293.509	227.765
4154_chr14:53642473-53648241	0	41.6694	72.2591	0	86.7633	0	0	55.0077	0	0	0	0	0	0	53.4018
4159_chr14:57795305-57798898	0	0	0	0	0	0	0	0	0	0	55.1538	44.0193	0	0	0
4160_chr14:57833871-57841045	0	0	0	0	0	0	0	0	0	0	27.6269	44.099	0	0	0
4161_chr14:58188838-58197800	0	0	0	0	0	0	26.5097	0	0	0	0	0	0	0	34.3719
4163_chr14:58589066-58592224	308.931	152.194	131.96	79.1307	118.836	93.4485	263.255	100.456	143.977	62.8779	188.246	100.162	185.525	0	292.569
4164_chr14:59910630-59919732	1728.73	2271.08	2232.46	2073.28	1910.76	1897.11	2035.95	2143.95	2860.46	1891.1	1317.42	1842.22	2189	2153.34	2233.66
4165_chr14:60077483-60085214	0	0	0	0	0	0	0	0	0	0	0	0	0	0	0
4166_chr14:61601135-61605682	0	0	45.8292	0	0	0	0	0	0	14.5581	87.1692	34.7857	0	0	0
4167_chr14:61581301-61588206	176.642	313.281	90.5436	180.983	72.4786	170.984	0	0	131.719	162.985	229.624	125.996	339.457	341.324	133.829
4174_chr14:70275869-70286421	69.358	0	19.7509	23.6875	0	55.9469	22.5155	0	0	12.5482	0	14.9915	0	0	29.1931
4175_chr14:70288446-70294785	0	0	0	0	0	0	0	0	0	0	0	0	0	0	0
4176_chr14:70760255-70768607	0	0	0	0	0	0	0	0	0	0	0	18.9399	0	0	0
4177_chr14:70903184-70909876	0	35.9168	0	0	0	0	35.5007	0	67.9553	49.4624	0	23.6374	0	0	0
4180_chr14:71003310-71011024	126.495	124.636	81.0491	129.604	145.977	57.3954	184.788	185.097	117.907	180.223	256.932	82.0248	126.609	96.484	239.592
4181_chr14:71590924-71597757	89.2516	263.818	106.747	54.867	183.106	107.991	52.1524	0	99.8299	58.1303	101.519	69.4492	114.344	108.922	0
4182_chr14:72402820-72408613	0	0	0	0	0	0	0	0	0	0	0	27.305	0	0	0
4183_chr14:73593353-73601547	550.774	616.011	750.302	381.29	641.323	540.336	260.947	735.747	388.502	331.254	399.106	308.881	214.548	211.943	488.71
4184_chr14:74169589-74182870	569.442	506.772	674.789	489.333	452.225	388.952	447.234	501.741	368.12	623.122	828.292	464.539	441.253	663.186	382.717
4185_chr14:76044307-76053991	50.3827	24.821	43.0421	51.6208	129.204	76.2013	24.5334	65.5321	46.9618	116.219	163.736	57.1728	0	128.097	254.476
4189_chr14:80691153-80697599	0	0	32.33	38.7737	0	0	0	49.2228	105.822	0	0	24.5394	0	57.7303	95.5717
4190_chr14:80930753-80939302	185.48	295.217	109.701	14.6184	190.263	34.5267	83.3706	37.1157	226.083	147.134	115.92	111.021	91.3953	0	180.161
4192_chr14:82526668-82531486	0	0	0	0	0	0	0	32.9258	23.5954	0	20.5668	0	0	0	0
4193_chr14:83515390-83524645	0	0	0	0	0	0	0	0	0	0	0	0	0	0	0
4194_chr14:84965589-84972330	36.1878	89.1393	46.373	0	18.5604	65.6787	17.6214	70.6035	50.5961	9.82059	58.8024	58.6641	0	55.2043	0
4195_chr14:85025515-85029959	0	0	0	0	0	0	0	0	0	0	0	0	0	0	0
4197_chr14:86196674-86203428	36.1182	106.761	15.4279	37.0058	37.0494	87.403	35.1749	0	16.8329	29.4051	117.378	46.8409	28.9204	36.732	22.8035
4199_chr14:86394175-86400499	0	0	0	0	0	0	37.5662	0	0	0	0	0	0	0	0
4201_chr14:87197930-87203405	44.5541	21.9495	19.0313	45.649	0	107.817	43.3905	0	20.7645	24.182	90.4962	57.7813	35.6752	22.6557	28.1296
4204_chr14:87701038-87707156	2252.78	1866.08	2282.22	2859.65	1983.66	2436.31	1902.71	2800.51	2490.05	270.512	323.946	258.548	191.558	446.049	302.084
4213_chr14:92508099-92516207	0	0	0	0	0	0	0	0	0	0	0	0	0	0	0
4215_chr14:93088762-93095953	203.541	300.823	376.753	312.815	313.184	574.646	115.632	375.053	600.784	193.328	192.931	263.969	325.958	345.001	321.269
4216_chr14:93225963-93232826	71.0892	70.044	0	0	0	0	69.2326	0	0	96.4604	115.514	92.1942	56.9223	36.1487	44.8828
4217_chr14:94025751-94034000	0	0	0	0	0	0	0	0	0	0	0	0	0	0	0
4218_chr14:96439364-96445182	20.9639	0	17.9095	0	64.5133	0	0	136.338	39.081	11.3783	17.0324	13.5939	0	21.3202	0
4219_chr14:98906555-98919397	0	0	0	19.4638	0	22.9856	0	0	0	0	0	0	0	0	0
4220_chr14:99451606-99459234	111.931	63.0203	13.6605	98.2988	164.025	38.6949	62.2903	124.789	89.4268	34.7151	90.9398	41.4747	128.036	97.5717	40.3821
4221_chr14:101771417-101777584	0	0	0	0	0	0	0	0	0	0	0	0	0	0	0
4222_chr14:101781669-101790982	0	0	0	0	0	0	0	0	0	0	0	0	0	0	0
4224_chr14:102700510-102712106	673.217	715.141	979.521	1282.53	1143.77	1540.04	686.368	670.416	960.87	502.416	384.583	538.855	640.13	395.819	757.105
4225_chr14:103637318-103641056	0	0	0	0	0	0	0	0	0	17.7081	0	0	0	0	0
4226_chr14:103701285-103708867	0	0	0	0	0	0	0	0	0	17.4629	0	0	0	0	40.6271
4227_chr14:106140479-106141043	0	0	0	0	0	0	0	0	0	0	0	0	0	0	0
4229_chr14:106653665-106663735	0	0	0	0	0	0	0	0	0	0	0	0	0	0	0
4231_chr14:107084212-107097575	0	0	0	0	0	0	0	0	0	0	0	0	0	0	0
4232_chr14:107154008-107158916	0	0	0	0	0	0	0	0	0	0	0	0	0	0	0
4235_chr14:107244595-107253952	365.003	333.948	311.823	467.466	361.042	583.594	279.298	389.977	243.014	127.355	307.142	346.571	396.644	384.464	460.895
4242_chr15:23940753-23947607	0	0	15.2029	0	0	0	0	0	0	0	0	23.0788	28.4985	0	22.4708
4243_chr15:24279460-24283502	0	0	0	0	0	0	0	0	0	0	0	0	0	0	0
4244_chr15:24240658-24251594	0	0	0	0	0	0	0	0	0	12.1076	0	0	0	22.6867	0
4245_chr15:24931679-24935769	0	0	0	0	0	0	0	0	0	0	0	0	0	0	0
4246_chr15:25881721-25889049	0	0	0	0	0	0	32.42	43.2991	15.5146	0	0	0	0	33.8552	42.0351
4249_chr15:34447090-34454134	761.891	1057.79	591.714	1028.99	1314.4	838.052	826.31	720.714	871.559	883.432	647.143	1145.28	887.358	598.74	634.08
4250_chr15:35530817-35536038	186.885	115.086	119.742	95.7388	71.8888	113.062	227.505	60.7697	130.647	228.224	75.9184	121.184	74.8209	142.546	176.987
4251_chr15:37529601-37534770	47.1911	46.4973	0	0	0	114.199	45.9587	0	43.9869	25.6133	0	0	0	0	0
4254_chr15:39302823-39307975	47.3468	139.952	20.2243	145.531	145.703	114.575	138.331	61.5834	110.33	0	19.2337	30.7016	0	48.1515	59.7856
4257_chr15:41423804-41429399	0	42.9576	0	0	0	0	0	0	40.6384	47.327	35.4222	0	0	44.3397	55.0528
4258_chr15:41879752-41884933	0	46.3896	0	0	0	0	0	0	87.7701	25.554	0	0	0	0	0
4259_chr15:43177118-43182551	493.883	353.907	249.32	276.011	230.28	380.277	240.492	58.3988	376.649	633.592	164.152	756.963	287.608	296.8	255.123
4260_chr15:45156237-45165998	62.4816	0	21.3513	25.6068	51.2741	0	24.3399	16.2538	23.2957	88.172	10.1528	81.0312	40.0241	38.1261	63.1172
4261_chr15:45305409-45306916	0	0	0	0	0	0	0	0	0	0	0	0	0	0	0
4263_chr15:45526921-45535236	0	0	0	30.0594	30.0949	0	0	38.1601	0	47.7709	83.4271	0	0	59.6741	0
4267_chr15:49990696-49996942	0	0	0	0	0	0	0	0	0	0	0	0	62.5444	0	0
4268_chr15:50123390-50135796	137.652	184.067	184.794	10.0739	161.373	166.553	153.208	268.563	109.976	112.067	31.9534	108.386	157.457	109.993	99.323
4269_chr15:51159590-51167765	0	0	12.7465	0	30.6102	0	29.0614	0	0	32.3926	0	19.35	0	0	0
4270_chr15:51574438-51578891	0	0	0	0	0	0	0	0	0	0	0	0	0	0	0
4271_chr15:51649784-51659777	0	0	0	25.0124	0	0	0	0	0	0	19.8342	0	0	24.8274	0
4274_chr15:53029932-53039624	12.5853	12.4002	21.5033	0	12.9098	0	0	32.739	0	40.9845	51.1253	65.2864	20.1545	25.5984	0
4276_chr15:53719046-53724681	21.6446	0	0	0	0	130.946	0	0	0	0	0	28.0705	69.3249	22.0125	0
4278_chr15:55180308-55186093	0	0	0	0	0	0	0	0	0	0	0	0	0	0	0
4279_chr15:55597048-55604632	1479.63	1552.95	1456.41	1417.12	1369.3	1984.89	1159.06	1401.56	1154.3	1658.53	1476.54	1407.89	1674.12	1373.93	1198.18
4281_chr15:55803016-55809294	252.565	191.425	33.195	696.694	597.871	564.173	416.256	454.858	434.615	147.626	63.1383	125.98	342.241	395.166	367.983
4286_chr15:62504325-62511235	0	0	0	0	0	42.715	0	0	0	0	0	0	0	0	0
4288_chr15:67257294-67266547	0	25.977	0	0	0	0	0	0	24.5745	14.3096	0	0	0	26.8127	0
4289_chr15:69280242-69291635	0	0	0	0	0	0	0	0	0	0	0	0	0	21.7768	0
4291_chr15:74646485-74653965	0	0	0	0	0	0	0	0	30.3987	0	0	0	0	0	0
4292_chr15:76555335-76562013	1315.05	881.806	608.536	785.964	1067.92	839.777	942.741	1425.39	1430.05	1387.85	608.41	1373.84	1462.48	965.9	1176.21
4295_chr15:82664600-82672679	1268.2	1264.43	1418.78	1175.62	1595.15	1278.73	1514.45	1276.43	2124.96	1696.23	1018.1	1566.39	1740.81	1903.93	1715.77
4296_chr15:82779962-82788148	1043.02	807.469	1222.02	1144.99	1222.76	1243.99	1044.81	1317.89	1888.85	1601.28	1392.18	1574.9	1646.47	1621.43	1618.08
4297_chr15:82951955-82960593	1143.78	1182.62	1133.96	1519.11	1491.94	1127.64	1210.17	1065.27	1618.92	1701.44	1457.01	1822.13	1537.71	1608.4	1854.37
4298_chr15:83042807-83049221	1996.7	1573.88	1592.07	1714.55	1833.61	1610.62	2426.07	1632.45	2889.18	2425.48	1699.49	2256.55	1888.1	2320.73	1920.97
4299_chr15:83156554-83164344	1221.3	1218.77	1230.63	1459.87	1798.88	1458.78	1235.15	1445.97	1780.54	1835.64	1628.32	1908.78	1955.83	1990.48	1838.72
4300_chr15:83371232-83377149	82.4529	0	123.27	295.677	232.592	199.529	120.449	53.6227	76.8545	179.008	133.98	160.397	66.0215	167.709	208.229
4301_chr15:84883243-84891730	1322.22	1231.98	1399.69	1295.81	1547.96	1582.44	1469.64	1158.99	1553.95	2215.33	1541.32	2339.16	2071.42	1973.19	2032.54
4302_chr15:85762351-85770835	1092.65	977.429	1338.77	1060.58	1474.77	1374.25	1526.17	1140.7	1581.3	2013.23	1308.25	1864.53	1864.93	1915.4	2069.57
4306_chr15:88373055-88384073	442.832	403.597	558.011	589.829	465.606	482.228	474.393	475.188	474.679	402.586	323.805	531.227	673.708	427.84	503.254
4307_chr15:89090498-89094292	257.157	253.377	274.613	526.954	296.761	233.363	62.6104	83.6204	389.507	244.254	156.698	208.439	205.91	228.837	243.538
4308_chr15:89083757-89087484	1210.73	1225.17	810.69	804.637	973.417	2494.34	1338.45	766.109	762.515	1243.22	1887.58	1336.77	1257.67	1797.04	1818.04
4309_chr15:89775586-89783170	0	0	0	0	0	0	0	0	0	0	26.1335	20.8576	0	0	40.6164
4310_chr15:90007088-90013647	0	0	0	0	0	0	72.441	0	34.6665	80.7444	30.2169	48.2333	59.5602	37.8239	0
4312_chr15:90676200-90682613	19.0192	0	0	0	39.0191	0	0	0	0	0	0	0	30.458	0	0
4314_chr15:92750384-92758204	0	0	0	0	0	0	0	0	0	0	0	0	0	0	0
4315_chr15:92842918-92849488	0	0	0	0	0	0	0	0	0	0	0	0	0	0	0
4316_chr15:93054652-93061585	0	0	30.0593	0	0	0	0	0	0	0	0	0	0	17.8919	0
4318_chr15:95293967-95299701	0	0	0	0	0	0	0	27.6669	0	34.6349	0	0	0	0	0
4319_chr15:95297539-95304484	0	0	0	35.9882	0	0	0	0	0	0	0	0	0	0	0
4321_chr15:97411776-97421430	50.5392	0	43.1758	0	51.8423	61.1504	12.3048	0	0	13.7153	10.2653	40.9646	20.2338	0	95.7251
4327_chr15:100980508-100986420	0	0	35.2497	0	0	0	0	53.6681	0	22.3949	0	0	0	41.9626	0
4329_chr15:101612986-101619522	37.3227	0	31.8849	0	38.285	0	0	48.5451	0	20.2571	0	24.2015	29.8849	0	0
4331_chr16:2710503-2719986	5929.67	5322.87	6230.52	5482.35	5264.51	6069.67	4772.67	5688.28	4088.34	6241.26	7722.83	5980.24	5273.25	5938.88	6025.72
4332_chr16:3129069-3131319	108.387	0	0	0	0	0	0	140.977	101.027	0	88.0599	70.2822	0	110.229	0
4334_chr16:7864789-7870392	43.5364	0	0	44.6063	44.659	0	0	56.6273	0	11.8148	0	42.3462	34.8604	44.2764	54.9742
4335_chr16:8931828-8939329	2943.22	2627.57	2139.32	3132.17	3853.11	3305.4	3911.54	2580.34	4243.9	3433.2	2496.94	3300.34	3437.38	2662.5	2854.07
4336_chr16:8926884-8930335	2721.08	3621.19	3260.51	3005.19	4132.48	4147.56	3785.73	2619.98	3886.83	3816.88	2612.73	3276.85	3395.55	2336.05	3703.69
4337_chr16:9762748-9770899	0	0	0	0	0	0	0	0	0	0	0	19.4069	95.8575	0	18.8957
4338_chr16:10375037-10387659	193.281	199.961	280.704	99.0152	228.004	280.634	263.526	263.968	171.149	141.621	164.885	250.662	201.192	196.566	195.247
4340_chr16:10513231-10518024	0	0	0	0	0	0	0	0	0	0	0	0	0	0	0
4342_chr16:13445495-13451669	177.798	233.578	84.3851	242.89	222.911	239.031	115.436	102.782	239.382	150.113	192.605	64.0507	158.184	200.911	224.508
4346_chr16:19002123-19008632	337.297	350.801	240.128	441.582	557.434	453.462	529.231	389.971	436.66	549.211	213.143	291.623	450.132	285.858	567.881
4347_chr16:19283789-19292569	0	0	0	0	0	0	0	0	0	0	0	0	0	0	0
4349_chr16:19404934-19413451	14.3213	0	0	0	0	0	0	0	26.6979	0	23.2711	0	0	29.1295	0
4350_chr16:19960250-19971530	10.8137	0	0	0	0	0	10.5313	0	30.2383	17.6076	0	0	0	21.9949	13.6546
4351_chr16:20656684-20671476	8.24641	32.5006	14.0899	25.3472	8.45903	0	24.0931	85.808	30.746	22.379	20.0997	32.0838	39.6182	41.9328	10.4129
4352_chr16:20685555-20693317	0	92.8987	134.247	32.2007	0	38.027	244.86	163.514	0	42.6449	25.5343	20.3794	50.3304	0	158.74
4353_chr16:21640935-21648846	1063.86	1382.43	1264.5	1216.38	1755.55	2126.72	1426.48	762.064	1465.88	2150.67	1716.16	1939.57	1777.77	1473.95	1635.38
4354_chr16:25152118-25160805	1025	1300.46	1343.48	1179.67	1930.02	1257.2	1476.84	1223.63	1086.28	1615.63	935.444	1793.65	1259.21	1413.69	1737.53
4357_chr16:29720443-29730830	46.9731	0	40.1292	60.1593	0	0	34.3097	30.5486	65.6755	0	47.7048	15.2296	0	47.7714	0
4360_chr16:30108256-30115475	101.376	366.247	72.1715	311.602	207.98	204.435	164.547	263.717	157.488	256.772	343.184	251.989	405.867	171.832	256.018
4361_chr16:30552390-30558083	42.8483	42.2183	73.2108	0	219.765	51.8447	250.375	0	79.8779	162.793	208.876	125.03	308.784	43.5765	54.1052
4362_chr16:30627098-30635509	0	0	0	0	0	0	0	56.5869	0	15.7419	0	0	0	0	73.2466
4363_chr16:30870990-30876701	597.986	1073.17	474.371	678.326	722.94	878.582	499.173	722.236	736.542	869.359	416.435	969.395	342.012	434.392	1240.5
4365_chr16:31551548-31555671	0	0	0	0	0	0	0	0	0	0	0	0	0	0	0
4366_chr16:31671319-31679807	0	0	0	0	0	0	0	0	0	0	0	0	0	0	0
4367_chr16:31774538-31780836	348.596	667.859	479.799	238.108	437.047	609.247	641.262	629.741	415.184	641.187	613.644	565.108	527.239	334.825	415.723
4370_chr16:34304828-34308939	0	0	0	0	0	0	0	0	0	0	0	0	0	0	0
4374_chr16:34502306-34511379	0	0	0	0	0	0	0	0	0	0	0	0	0	0	0
4375_chr16:34751143-34758813	0	0	0	0	0	0	0	0	0	0	0	0	0	0	0
4376_chr16:34849284-34855710	0	74.8066	97.2917	0	77.8804	0	0	0	0	41.2077	30.8422	73.8472	182.378	115.82	95.8691
4377_chr16:34970921-34980098	1541.81	1964.41	2202.86	435.779	681.708	514.628	556.607	622.37	718.562	3087.61	3822.78	2490.81	1979.54	1932.98	1913.3
4378_chr16:35032070-35038894	7149.54	8330.03	7405.8	7233.68	7957.26	8910.18	9678.32	9369.07	6597.46	5151.32	5416.64	5632.8	7613.93	6598.48	7651.1
4379_chr16:35136557-35145609	0	0	0	0	0	0	0	0	0	0	0	0	0	0	0
4380_chr16:35132309-35136384	0	0	0	0	0	0	0	0	0	0	0	0	0	0	0
4384_chr16:47872271-47877671	0	0	0	0	0	0	0	0	0	0	0	0	0	0	0
4389_chr16:55662377-55669169	0	0	0	0	0	0	0	0	0	0	0	0	0	0	0
4391_chr16:57431016-57432949	0	0	0	0	0	0	0	0	0	0	0	0	0	0	0
4393_chr16:59548902-59556822	15.4007	0	26.3138	31.5584	31.5956	18.6342	29.997	120.189	28.7101	16.7177	0	19.9729	98.6529	0	38.8935
4400_chr16:62679634-62682476	0	0	0	0	0	0	0	0	0	0	0	0	0	0	0
4401_chr16:63011687-63020153	0	85.1746	24.6169	29.5233	88.6744	34.8652	14.0313	0	26.8587	31.2793	46.8225	28.0274	184.582	87.9148	72.7708
4403_chr16:65261037-65270483	25.826	25.4463	44.1264	52.9213	92.7216	46.8726	125.758	16.7958	84.2536	35.0431	10.4913	25.1199	124.076	13.1325	0
4405_chr16:65308778-65312847	0	59.0641	51.2116	153.547	0	72.5316	0	155.941	27.9376	32.5358	0	116.613	95.9988	0	75.6942
4409_chr16:70650594-70659358	97.4243	27.4262	71.3399	114.078	0	67.3597	27.1085	90.5132	103.782	60.4316	22.6153	45.1241	267.46	70.7715	0
4410_chr16:72098168-72107275	241.085	158.36	194.518	137.228	164.867	210.675	156.526	156.788	387.011	225.354	239.4	217.124	300.286	163.455	169.123
4417_chr16:86312898-86314868	0	60.982	0	0	0	0	120.551	0	0	0	0	40.1332	396.464	0	0
4419_chr16:86772935-86781261	1626.13	2482.72	1376.69	1561.02	1788.28	1932.1	2496.76	2324.69	2102.89	1812.89	1571.12	1120.95	2744.91	2875.47	3311.24
4420_chr17:6630602-6641793	0	0	0	0	0	0	0	0	0	0	0	0	0	0	0
4421_chr17:6778465-6784849	305.689	150.597	293.795	332.777	372.365	92.4679	353.525	521.858	302.742	217.763	139.703	161.055	367.156	310.885	192.999
4422_chr17:7961703-7966506	0	0	43.387	52.0345	0	0	0	0	0	0	0	0	0	0	0
4426_chr17:11875061-11881419	441.225	189.016	360.551	235.862	334.531	185.692	317.606	349.328	303.98	312.362	280.548	385.624	276.493	214.607	411.801
4428_chr17:19782988-19799365	14.8967	14.6777	50.9052	15.2628	15.2808	18.0244	14.5077	29.0639	0	24.2559	12.103	4.82981	11.928	45.4497	0
4429_chr17:20975896-20983524	0	31.5102	0	0	0	0	0	0	29.8089	0	0	20.7373	0	0	0
4431_chr17:26013321-26022452	0	0	0	0	0	16.1631	0	0	12.4514	14.5007	0	8.66214	21.3926	0	16.8679
4432_chr17:26019659-26029980	11.8184	0	10.0965	0	0	0	0	0	0	0	0	0	0	0	14.9232
4433_chr17:26039102-26047974	0	0	0	0	0	0	0	0	0	0	0	0	0	0	0
4434_chr17:26557542-26566203	0	13.8762	0	0	0	0	0	36.6358	0	0	22.8842	0	0	0	0
4437_chr17:28314676-28318276	0	0	0	69.4179	69.4998	81.9783	131.967	0	0	73.5467	0	0	0	0	0
4438_chr17:29958025-29964151	0	0	0	0	0	0	0	51.7936	0	0	0	0	0	0	0
4439_chr17:30089357-30098901	51.1217	0	0	26.189	26.2199	30.9276	0	0	23.8253	13.8733	41.5344	0	0	25.9953	0
4440_chr17:31291068-31301355	11.8574	23.3662	70.9088	121.488	72.9788	14.347	80.8342	123.382	33.1569	38.6142	28.9011	69.1994	0	48.2358	44.9177
4442_chr17:32510526-32519699	66.4863	26.2035	90.8791	54.4962	0	64.3566	25.9	69.1823	24.7888	36.0859	0	86.2248	85.1788	13.5233	33.5813
4443_chr17:33623937-33643232	6.32199	18.6871	0	0	12.97	0	0	8.22293	5.89274	0	0	8.19886	0	0	0
4444_chr17:33827781-33835374	0	0	0	0	0	0	0	0	0	0	0	0	0	0	0
4447_chr17:34821877-34831413	0	0	0	0	0	0	0	0	0	0	0	0	0	0	0
4448_chr17:35687524-35692995	468.16	812.725	1256.99	1073.54	1074.8	755.273	477.644	579.933	893.525	1197.89	1032.41	1402.22	1392.35	1314.99	1351.21
4452_chr17:41415784-41426385	1300.2	1213.07	1386	1556.15	1144.88	946.701	1546.39	1302.04	1737.45	1985.94	1794.89	1887.66	2579.71	1860.59	2077.66
4453_chr17:41400531-41411309	3044.35	2720.82	2939.19	3397.46	3540.77	3930.02	3196.3	3120.69	3713.2	4441.05	4358.36	4403.15	4512.85	4672.91	4058.51
4454_chr17:41430155-41435350	1596.47	1596.13	1765.01	2116.79	2167.45	1562.38	2103.52	2534.56	2122.69	2867.08	2060.05	2922.96	2669.43	2626.42	2460.57
4457_chr17:41949635-41953720	0	0	0	0	0	0	0	0	0	32.4084	97.0254	0	143.434	0	150.796
4462_chr17:47185192-47193604	0	0	0	0	0	0	0	0	0	15.74	0	0	0	0	0
4463_chr17:47240414-47253565	0	0	0	0	28.5434	0	0	0	0	10.0685	15.0717	6.01449	0	0	0
4464_chr17:48475176-48483068	123.643	0	92.4249	63.3407	158.538	112.202	30.1034	40.2052	43.2179	150.993	175.796	110.241	49.5015	220.052	0
4465_chr17:48490049-48497628	0	0	0	16.489	33.017	0	0	41.8653	0	8.73488	13.0754	62.6142	0	81.8354	0
4466_chr17:50668475-50680217	0	0	0	0	0	0	0	0	0	0	0	0	0	0	0
4467_chr17:50651454-50662478	0	0	0	0	0	0	0	0	0	0	0	0	0	0	0
4471_chr17:52363860-52372421	0	0	0	0	0	0	0	0	0	0	0	0	0	0	0
4472_chr17:52406007-52408285	0	0	0	0	0	0	0	0	0	0	0	0	0	0	0
4473_chr17:52487758-52494345	0	0	0	0	0	0	0	0	0	0	0	0	0	0	0
4474_chr17:53085566-53096089	231.83	502.528	217.859	475.055	487.506	518.935	428.974	512.616	356.547	528.475	423.795	481.05	631.144	589.426	526.925
4475_chr17:53545255-53553883	0	0	0	0	0	0	0	0	0	0	0	0	0	0	0
4481_chr17:72579454-72592107	0	0	0	0	0	0	0	0	0	0	0	0	0	0	0
4483_chr17:72906167-72911439	23.1347	0	0	71.1096	0	0	0	0	0	0	0	0	0	0	0
4484_chr17:73019833-73024839	268.001	768.176	582.792	873.685	499.838	530.624	569.458	380.275	499.608	370.26	752.194	473.952	156.068	346.889	707.582
4485_chr17:73248713-73254378	2583.6	3309.3	2740.58	2404.44	2848.98	2917.65	2432.26	1764.24	2729.27	2547.45	2938.71	3015.56	1689.47	2999.74	2827.38
4487_chr17:74602083-74607357	46.2518	136.715	0	94.7768	47.4443	0	90.0877	0	43.1114	62.7587	0	59.983	74.0692	47.0379	0
4488_chr17:75163909-75171283	463.145	407.442	565.237	440.632	916.238	720.497	418.832	903.61	1048.41	574.572	255.338	782.982	423.826	504.661	417.729
4489_chr17:78373594-78381986	537.781	801.972	658.099	640.348	641.103	562.762	693.597	586.055	853.508	780.988	472.353	753.987	675.011	561.703	660.712
4490_chr17:78510810-78525820	1023.96	944.845	742.86	899.247	700.239	835.798	743.954	835.048	931.708	802.764	640.451	832.604	937.029	834.741	718.315
4491_chr18:405896-418808	9.447	9.3081	64.5648	77.4333	0	68.5829	27.6008	36.8628	26.4167	30.7645	30.7013	24.5033	60.515	57.6454	107.36
4494_chr18:1854934-1861463	0	0	0	0	0	0	0	0	0	0	0	0	0	0	0
4495_chr18:2833585-2839448	0	0	0	0	0	0	0	0	0	0	0	0	0	0	0
4497_chr18:4687347-4691513	0	0	0	0	0	0	0	0	0	0	0	0	0	0	0
4503_chr18:8913791-8921202	0	0	0	0	0	0	0	0	0	0	13.3718	0	0	0	0
4504_chr18:9424028-9427511	0	0	0	0	0	0	0	0	0	0	0	0	0	0	0
4505_chr18:10221862-10226329	0	0	0	0	0	0	0	0	0	0	0	0	0	0	0
4506_chr18:11130174-11134261	0	0	0	0	0	0	0	0	0	0	0	0	0	0	0
4508_chr18:11544670-11551958	0	0	0	0	0	0	0	0	0	0	0	0	0	0	0
4511_chr18:13700698-13707820	633.665	860.588	629.127	754.519	755.409	600.934	967.371	423.238	925.868	641.376	640.057	799.577	493.673	714.103	1102.89
4518_chr18:15308328-15316529	29.7462	0	25.4123	121.909	122.053	0	28.9693	77.381	110.906	16.1449	24.1676	19.2886	0	0	0
4519_chr18:20863921-20868842	148.707	146.52	84.6937	203.148	279.658	119.953	241.372	451.316	623.744	269.039	80.5457	305.353	396.907	176.44	250.366
4521_chr18:23811639-23825764	466.332	502.02	450.032	486.64	549.224	606.039	454.153	404.368	321.977	435.903	343.796	498.381	304.252	483.041	381.659
4523_chr18:25788116-25794497	0	0	32.6592	0	58.8222	0	0	0	0	0	0	0	0	0	48.2725
4525_chr18:26271905-26278845	0	34.6335	45.0435	36.0141	108.17	42.5304	34.2323	68.5793	98.2909	28.6171	28.5583	34.1893	84.4363	0	0
4526_chr18:26936450-26942547	0	0	0	0	0	0	0	0	0	0	0	0	0	0	0
4527_chr18:27000011-27003939	0	0	0	0	0	0	0	0	0	0	0	0	0	0	0
4528_chr18:27452887-27457733	0	0	43.0021	0	0	0	0	0	0	0	0	0	0	0	0
4529_chr18:27715830-27723045	0	0	0	0	0	0	0	0	0	0	0	0	0	0	0
4531_chr18:28205148-28213482	0	0	0	0	0	0	0	0	0	0	0	0	0	0	0
4533_chr18:29383733-29390006	19.4436	38.3154	16.6107	0	0	70.5779	0	0	54.3702	31.6594	63.1887	163.904	31.1376	59.3222	49.1035
4534_chr18:29578738-29585016	0	0	0	0	0	0	0	0	0	0	0	0	0	0	0
4535_chr18:29550284-29561428	0	0	0	0	0	0	0	0	0	0	0	0	0	0	0
4536_chr18:31140587-31146907	0	19.0153	16.4872	0	0	0	0	0	0	0	31.3594	25.0285	0	19.627	0
4539_chr18:32933516-32941751	29.6234	58.3757	12.6537	30.3514	30.3872	53.7646	28.8497	0	27.612	16.0783	120.339	48.0225	23.7199	15.0634	18.703
4541_chr18:33452635-33460611	0	0	0	0	0	0	0	0	0	0	0	0	0	0	0
4542_chr18:33411921-33420488	0	0	0	0	0	0	0	0	0	0	0	0	0	0	0
4543_chr18:33424019-33430392	38.2771	0	0	0	0	0	18.6387	0	0	0	0	0	0	19.4638	0
4545_chr18:40041573-40047040	0	0	114.355	45.7158	0	0	0	58.0357	166.359	72.6522	0	14.4665	0	0	112.683
4547_chr18:40317050-40323730	0	0	0	0	0	22.0928	0	0	17.0193	0	0	0	0	18.5694	0
4548_chr18:40571572-40579422	0	0	0	0	0	0	0	0	0	0	0	0	0	0	0
4549_chr18:40934680-40944472	0	24.5472	0	0	0	0	0	0	0	0	0	0	0	0	0
4550_chr18:40977965-40984544	0	0	0	0	0	0	0	0	0	0	0	0	0	0	0
4551_chr18:41088175-41095150	0	0	0	0	0	0	0	0	0	0	0	0	0	0	0
4555_chr18:44448415-44457744	379.173	489.542	480.308	361.699	576.718	727.726	331.07	442.166	901.85	915.449	393.046	720.656	397.834	545.183	577.847
4558_chr18:47926823-47935100	545.252	290.397	302.147	45.2961	151.165	178.306	143.517	402.52	219.775	159.967	71.8372	152.892	94.3984	179.844	148.865
4559_chr18:48639226-48643546	479.939	611.965	627.079	694.211	752.949	444.069	439.91	660.971	394.722	475.011	688.114	530.89	587.745	516.807	606.026
4560_chr18:49095841-49100558	0	0	0	52.983	0	0	0	0	48.201	0	21.0071	0	165.627	105.182	0
4561_chr18:49223020-49236390	9.12341	17.9785	7.79415	18.6952	65.5105	22.0779	8.88514	11.8667	42.5197	14.8554	22.2373	65.0758	43.8316	37.1139	0
4562_chr18:49481776-49486402	0	0	0	0	0	0	0	0	0	0	0	0	0	0	0
4564_chr18:52271482-52274748	74.6796	0	0	0	0	0	0	0	69.6089	0	0	0	0	75.9488	0
4565_chr18:53617711-53625085	330.818	293.359	226.095	220.316	271.478	200.138	402.723	344.232	339.191	377.063	483.798	579.192	370.848	555.127	355.07
4566_chr18:54082667-54088573	0	0	17.6427	0	0	0	0	0	0	11.2088	0	26.7827	0	42.0052	0
4567_chr18:54731883-54739630	0	0	0	0	0	0	0	0	0	0	0	0	0	0	0
4570_chr18:56308454-56313940	0	43.811	0	0	45.6112	0	0	0	0	0	0	43.2491	0	0	56.1464
4572_chr18:57397247-57406052	69.2648	163.791	118.346	298.061	113.681	201.138	229.35	180.184	129.124	165.413	146.315	35.9312	44.3692	112.707	227.401
4576_chr18:58377032-58380313	0	0	0	0	0	0	0	0	0	0	0	0	0	0	0
4577_chr18:59374464-59385894	1632.78	1734.95	1786.92	2186.81	2068.97	1071.73	2151.37	1582.39	2168.49	1830.33	1317.9	1771.52	1674.83	1627.97	1778.76
4579_chr18:62348953-62354393	0	0	0	45.9426	0	0	0	58.3237	41.7961	0	18.2157	0	0	0	0
4581_chr18:64557953-64562473	26.9828	106.344	207.463	27.6459	193.749	163.24	262.781	140.385	301.808	43.9352	65.7674	139.974	43.2111	137.207	136.286
4583_chr18:67639888-67644985	335.003	613.002	797.256	539.371	196.366	173.717	326.254	497.982	490.69	454.563	311.06	341.361	229.923	146.013	302.153
4585_chr18:70991835-70997590	847.735	960.562	977.701	1867.42	2326.16	1795.02	990.714	1157.77	1046.98	218.554	309.938	384.794	1153.95	732.822	1231.02
4587_chr18:71960293-71965983	85.7418	42.2406	109.874	87.8488	43.9762	77.808	250.507	55.7616	39.96	290.856	139.324	166.795	68.6549	174.398	216.535
4589_chr18:77783869-77793162	236.26	245.719	381.249	268.963	188.496	254.103	255.656	136.578	318.094	277.836	159.96	374.491	504.474	213.578	364.625
4593_chr19:5158661-5165752	103.206	169.48	88.1689	352.473	70.5778	166.5	167.517	89.4922	64.1321	93.3593	195.651	189.614	0	34.9866	130.319
4594_chr19:5548587-5553253	0	77.263	0	53.562	53.6252	63.2534	0	0	0	0	0	0	251.156	26.5829	0
4595_chr19:5852230-5857680	22.3792	0	38.2373	45.8584	0	0	0	58.2167	41.7194	24.2929	36.3645	0	0	22.7596	28.2586
[truncated: 1,175 more rows]

## Sheet: 786-O HIF-Responsive ERVs Anal
EV vs VHL significant ERVs (EV>VHL, p<0.05 based on ttest), 73 ERVs										Veh vs PT 72 h significant ERVs (Veh (EV)>PT 72 h, p<0.05 based on ttest), 68 ERVs										sgCtrl vs sgHIF2a significant ERVs (sgCtrl>sgHIF2, p<0.05 based on ttest), 85 ERVs										ERVs that are scored in all three comparisons	ERVs that are scored in two out of three comparisons
	Normalized ERV Counts										Normalized ERV Counts										Normalized ERV Counts
ERV_name	EV Rep1	EV Rep2	EV Rep3	VHL Rep1	VHL Rep2	VHL Rep3	EV-VHL	t-test		ERV_name	EV Rep1	EV Rep2	EV Rep3	PT Rep1	PT Rep2	PT Rep3	Veh (EV)-PT	t-test		ERV_name	sgCtrl Rep1	sgCtrl Rep2	sgCtrl Rep3	sgHIF2a Rep1	sgHIF2a Rep2	sgHIF2a Rep3	sgCtrl-sgHIF2a	t-test		EV vs VHL; Veh vs PT 72 h; sgCtrl vs sgHIF2a	EV vs VHL; Veh vs PT 72 h
5987_chr1:103201193-103213554	88.8126	77.7839	84.3032	0	0	0	83.6332	1.27561e-05		5048_chrY:7368631-7377645	595.399	533.313	578.012	144.962	123.204	126.13	437.476	2.43825e-05		5875_chr1:46791220-46797980	8519.9	8561.02	9149.28	1878.16	1633.12	1572.05	7048.96	6.05278e-06		2637_chr7:134858785-134869218	1066_chr3:112409146-112420424
1212_chr3:164059980-164065652	43.0069	42.3746	36.7409	0	0	0	40.7075	3.38385e-05		3920_chr12:132352243-132365497	27.6098	27.2038	31.4495	0	0	0	28.7543	2.89529e-05		4818_chr20:15960715-15966836	9127.99	11753.5	8295.31	3669.73	4579.89	3472.26	5818.3	0.00606066		5875_chr1:46791220-46797980	1166_chr3:149005654-149013303
1271_chr3:190903174-190908789	21.7217	21.4023	18.5569	0	0	0	20.5603	3.38385e-05		1271_chr3:190903174-190908789	21.7217	21.4023	18.5569	0	0	0	20.5603	3.38385e-05		2637_chr7:134858785-134869218	9886.51	13849.4	10378.7	6234.81	6884.43	6141.43	4951.31	0.0175042		4818_chr20:15960715-15966836	1271_chr3:190903174-190908789
876_chr3:17815789-17823590	15.6356	15.4057	13.3576	0	0	0	14.7996	3.38385e-05		655_chr2:116940916-116947292	19.1295	18.8483	16.3424	0	0	0	18.1067	3.38385e-05		1745_chr5:1577456-1585504	3323.27	4469.8	4078.47	1480.53	924.804	1282.21	2728	0.00187266		5048_chrY:7368631-7377645	1347_chr4:24502598-24509650
763_chr2:184750300-184758381	15.0939	14.872	12.8948	0	0	0	14.2869	3.38385e-05		876_chr3:17815789-17823590	15.6356	15.4057	13.3576	0	0	0	14.7996	3.38385e-05		4721_chr19:39425804-39432475	5140.44	6892.64	5607.84	3660.03	3384.2	3116.77	2493.31	0.0103412		4377_chr16:34970921-34980098	1693_chr4:168844117-168851861
882_chr3:20310921-20323320	9.83783	9.69319	8.40449	0	0	0	9.31183	3.38385e-05		2637_chr7:134858785-134869218	12895.7	12222.3	13164.3	5556.45	6052.38	4936.64	7245.61	7.09828e-05		3797_chr12:52505819-52512192	2482.63	2472.34	2196.61	980.772	428.204	410.831	1777.26	0.00105437		3797_chr12:52505819-52512192	2852_chr8:69883648-69890199
5939_chr1:80102407-80110178	109.872	139.187	134.091	0	0	0	127.717	0.000145882		862_chr3:8218711-8224725	202.808	159.861	190.586	39.5023	52.758	37.8076	141.062	0.00049081		565_chr2:70016604-70026487	4300.6	3258.92	4921.91	2529.92	2510.37	2197.42	1747.9	0.0245124		565_chr2:70016604-70026487	3136_chr9:108802020-108806209
2637_chr7:134858785-134869218	12895.7	12222.3	13164.3	7965.91	6404.23	7341.9	5523.42	0.000490752		5875_chr1:46791220-46797980	6315.07	8124.44	6936.41	1880.19	1924.41	1917.25	5218.03	0.000601175		2948_chr8:123842328-123848957	2946.01	2018.11	3412.27	1443.82	954.326	1347.54	1543.57	0.0240502		2256_chr6:89371970-89380600	3254_chr10:54781754-54790427
5145_chrY:18748207-18756638	5772.49	6286.32	5957.3	4520.99	4452.12	4271.21	1590.59	0.000689669		4721_chr19:39425804-39432475	4113.84	4629.83	4623.48	2653.13	2259.24	2130.29	2108.17	0.00081698		3177_chr9:139674766-139684238	1670.46	2343.6	1611.61	494.941	550.05	601.646	1326.35	0.00498978		5147_chrY:18943333-18952238	3920_chr12:132352243-132365497
5875_chr1:46791220-46797980	6315.07	8124.44	6936.41	2329.29	2035.91	1637.35	5124.45	0.000832603		3895_chr12:105696612-105703018	6702.07	6547.25	7124.47	4339	4829.18	4046.36	2386.42	0.00113048		3651_chr11:117681535-117683366	4228.5	3678.81	3842.87	3092.45	2031.59	3026.94	1199.73	0.034257		504_chr2:34919706-34927896	4054_chr13:103321630-103324776
2852_chr8:69883648-69890199	111.712	91.7243	95.4356	38.1523	38.1973	45.0555	59.1554	0.000833917		3797_chr12:52505819-52512192	4880.33	5242.29	6589.1	1677.48	1742.53	1248.73	4014.32	0.00177854		4377_chr16:34970921-34980098	3087.61	3822.78	2490.81	1979.54	1932.98	1913.3	1191.79	0.0365757		506_chr2:35014886-35021981	6281_chr22:35230599-35236017
5947_chr1:84651540-84659231	285.466	312.521	325.166	194.987	211.486	191.89	108.263	0.0012022		6281_chr22:35230599-35236017	517.761	487.968	519.251	372.699	322.083	293.76	178.813	0.00209456		3895_chr12:105696612-105703018	1963.47	2799.93	2370.49	1097.69	1239.27	1250.19	1182.25	0.00866486		4721_chr19:39425804-39432475	876_chr3:17815789-17823590
1066_chr3:112409146-112420424	616.489	575.455	443.51	110.814	155.322	91.605	425.904	0.00154935		3929_chr13:21252904-21259369	132.064	167.3	128.94	36.747	0	35.1705	118.795	0.00229496		2256_chr6:89371970-89380600	2347.4	2675.58	2282.07	1222.26	1322.41	1427.76	1110.87	0.00120396		3888_chr12:101026883-101042113
4818_chr20:15960715-15966836	4324.02	4240.81	5106.94	2123.27	1144.65	1615.37	2929.49	0.0017626		5147_chrY:18943333-18952238	2397.05	2388.79	2773.31	1427.35	1371.84	1646.99	1037.66	0.00241484		504_chr2:34919706-34927896	1875.33	1573.01	1989.4	810.909	651.286	789.84	1061.9	0.00137003		2112_chr6:31296534-31305329
3328_chr10:96751318-96758554	235.988	199.302	244.807	120.894	103.746	81.5818	124.625	0.00227903		3177_chr9:139674766-139684238	515.102	520.217	539.065	225.742	200.996	48.0128	366.544	0.00282659		3943_chr13:36890462-36895401	3766.22	4574.37	4755.76	3440.51	3390.37	3305.26	986.74	0.0323668		475_chr2:13666081-13673365	EV vs VHL; sgCtrl vs sgHIF2a
5048_chrY:7368631-7377645	595.399	533.313	578.012	318.88	166.568	229.221	330.685	0.0023108		4377_chr16:34970921-34980098	1541.81	1964.41	2202.86	556.607	622.37	718.562	1270.51	0.00308393		475_chr2:13666081-13673365	1027.01	1020.36	1107.55	321.797	204.358	126.867	833.966	0.000190684		2948_chr8:123842328-123848957	6056_chr1:149259488-149272975
3136_chr9:108802020-108806209	116.457	172.118	198.98	0	0	0	162.518	0.00259967		2256_chr6:89371970-89380600	3816.13	3704.32	5131.69	1101.18	1507.46	1620.42	2807.7	0.00441354		5147_chrY:18943333-18952238	2081.62	2136.69	2478.06	1754.84	1393.02	1297.2	750.441	0.0158222
4377_chr16:34970921-34980098	1541.81	1964.41	2202.86	435.779	681.708	514.628	1358.99	0.00275658		560_chr2:66471017-66476658	108.108	85.2148	110.828	42.1139	0	20.1535	80.628	0.00528165		2523_chr7:64768025-64776437	2353.13	2415.05	2501.05	1695.13	1828.57	1684.47	687.022	0.000405302
4769_chr19:53254679-53258300	134.72	165.924	201.411	0	0	40.7515	153.768	0.00285209		4818_chr20:15960715-15966836	4324.02	4240.81	5106.94	2678.02	2410.37	1578.74	2334.88	0.00562099		506_chr2:35014886-35021981	811.768	1145.31	824.915	220.245	192.318	369.03	666.801	0.00546158			Veh vs PT; sgCtrl vs sgHIF2a
3797_chr12:52505819-52512192	4880.33	5242.29	6589.1	2078.54	2002.46	2524.1	3368.87	0.00347377		2039_chr5:162740046-162746476	56.9067	56.07	64.8208	36.947	24.6726	17.681	32.8323	0.00640402		3894_chr12:105217852-105222442	951.838	1208.94	1361.16	468.075	621.528	536.833	631.835	0.00771455			3177_chr9:139674766-139684238
565_chr2:70016604-70026487	1616.81	1775.45	1528.86	961.049	1164.75	940.805	618.174	0.00368688		838_chr2:234122261-234126475	57.8833	57.0323	98.8998	0	0	0	71.2718	0.00670462		4864_chr21:17351928-17357679	1243.17	1481.85	1333.96	781.158	647.057	749.835	626.977	0.00146479			3895_chr12:105696612-105703018
2256_chr6:89371970-89380600	3816.13	3704.32	5131.69	1259.86	1101.87	1624.63	2888.6	0.00395081		2727_chr8:9657357-9671658	17.059	16.8082	29.1472	0	0	0	21.0048	0.00670462		1742_chr5:242330-248034	5651.97	5211.82	5795.77	4759.81	5023.39	5022.09	618.094	0.0345621			4862_chr21:15487475-15496944
5148_chrY:18984014-18989327	918.247	1108.31	1137.47	540.967	494.509	277.76	616.931	0.0043867		504_chr2:34919706-34927896	1161.66	1041.86	852.454	609.173	523.023	541.392	460.795	0.00795567		617_chr2:96883031-96886736	1286.33	1363.92	1451.42	737.994	1037.76	748.159	525.921	0.00855538			5682_chrX:120477737-120482418
3178_chr9:140738666-140744014	136.836	89.8826	77.9328	0	0	0	101.55	0.00483706		3136_chr9:108802020-108806209	116.457	172.118	198.98	0	0	54.275	144.427	0.00885826		2403_chr6:167307981-167313520	1039.77	858.727	1227.95	528.946	627.03	417.069	517.798	0.013455			6084_chr1:161373968-161380483
5147_chrY:18943333-18952238	2397.05	2388.79	2773.31	1375.33	1138.1	596.639	1483.03	0.00487049		2474_chr7:42909412-42916003	92.5281	72.9342	94.8565	36.0447	48.1401	17.2491	52.9616	0.0095806		1045_chr3:101410958-101420097	3346.74	3708.55	3582.99	2885.48	3325.52	2949.3	492.657	0.0468778			838_chr2:234122261-234126475
6196_chr1:222139307-222144960	86.3029	148.809	147.458	0	22.132	0	120.146	0.00537185		2357_chr6:142276709-142286528	149.07	146.878	127.351	36.2942	80.789	81.0533	75.0544	0.0102098		3693_chr12:8916229-8918708	720.839	879.214	893.094	315.093	450.226	372.672	451.719	0.00262439			862_chr3:8218711-8224725
5988_chr1:103298924-103306681	188.692	154.931	282.1	0	0	0	208.574	0.00538414		4862_chr21:15487475-15496944	708.49	698.073	627.275	501.809	335.1	456.266	246.888	0.0115475		2981_chr8:146096936-146103212	2046.33	2178.97	2217.95	1556.14	1976.46	1619.64	430.336	0.0377521
2886_chr8:88056612-88067916	10.7907	21.2641	18.4371	0	0	0	16.8306	0.00576808		1734_chr4:186964732-186970751	40.5279	39.9321	17.3116	0	0	0	32.5905	0.0130019		3546_chr11:73650074-73658503	573.352	517.308	760.061	278.089	191.318	127.908	417.802	0.00806243
6281_chr22:35230599-35236017	517.761	487.968	519.251	345.969	184.734	245.141	249.713	0.00656405		1249_chr3:177925255-177932433	33.985	33.4853	14.5167	0	0	0	27.329	0.0130019		3888_chr12:101026883-101042113	982.441	754.837	1142.58	564.358	643.486	556.239	371.924	0.0326067
1118_chr3:129860146-129866481	38.5067	18.9702	32.8964	0	0	0	30.1244	0.0065738		1693_chr4:168844117-168851861	31.5014	31.0382	13.4559	0	0	0	25.3318	0.0130019		5997_chr1:105002402-105010911	708.008	722.081	706.439	390.256	495.666	289.612	320.331	0.00582255
6181_chr1:211860481-211867798	33.3395	32.8493	56.964	0	0	0	41.0509	0.00670462		5209_chrY:23604172-23614258	24.1874	23.8318	10.3317	0	0	0	19.4503	0.0130019		1982_chr5:126174254-126181186	983.654	786.258	889.947	704.448	536.834	533.233	295.115	0.0212511
5269_chrY:27558956-27563678	723.204	483.53	375.115	0	0	0	527.283	0.00685139		2948_chr8:123842328-123848957	1508.76	1432.19	1933.41	985.547	741.894	960.415	728.838	0.0138289		4862_chr21:15487475-15496944	587.294	565.155	743.414	371.324	340.615	422.912	253.671	0.0141759
6061_chr1:150622928-150630261	1214.24	803.051	1136.79	306.758	324.182	462.891	686.75	0.00713489		506_chr2:35014886-35021981	687.65	389.585	543.402	167.423	223.604	128.192	367.139	0.0153343		862_chr3:8218711-8224725	220.151	494.321	368.225	64.9568	165.004	102.436	250.1	0.0414691
4627_chr19:15939671-15948114	27217.8	28967.1	24943.1	20545	18731.6	16204	8549.12	0.00757212		3898_chr12:105703025-105707153	1654.49	1863.04	1564.88	1064.6	1268.13	1321.85	475.947	0.0157187		1202_chr3:162430379-162436031	327.948	403.248	251.875	207.349	43.8926	108.995	207.611	0.032395
504_chr2:34919706-34927896	1161.66	1041.86	852.454	518.808	565.251	360.4	537.171	0.00796062		565_chr2:70016604-70026487	1616.81	1775.45	1528.86	1213.99	786.606	1127.4	597.708	0.016003		5682_chrX:120477737-120482418	311.113	254.023	371.691	83.4504	158.986	98.6999	198.563	0.00842526
506_chr2:35014886-35021981	687.65	389.585	543.402	105.682	141.076	83.2028	430.225	0.00800876		2112_chr6:31296534-31305329	568.617	710.569	616.1	324.156	469.01	400.738	233.794	0.0167207		4601_chr19:8444177-8451528	936.6	943.662	1000.62	744.017	809.983	733.313	197.856	0.00323877
4721_chr19:39425804-39432475	4113.84	4629.83	4623.48	2716.29	3225.89	3429	1331.99	0.0080953		1083_chr3:120208361-120215452	240.813	271.169	235.117	134.014	178.984	192.396	80.5682	0.0182326		2112_chr6:31296534-31305329	308.621	450.711	341.735	88.8392	253.879	175.122	194.409	0.0387401
3888_chr12:101026883-101042113	696.806	623.429	650.022	516.984	460.083	397.326	198.621	0.00813931		3170_chr9:135906400-135912772	4842.81	4394.41	4578.75	3970.67	3585.19	3104.48	1051.87	0.0203719		2098_chr6:26288302-26296359	410.836	430.491	373.033	290.927	184.754	172.045	188.878	0.0102244
1347_chr4:24502598-24509650	276.737	306.752	236.417	177.211	124.194	125.565	130.978	0.00814587		3171_chr9:135951524-135960539	297.666	159.976	231.179	105.415	35.1973	25.2232	174.329	0.0207945		4367_chr16:31774538-31780836	641.187	613.644	565.108	527.239	334.825	415.723	180.718	0.0395696
4054_chr13:103321630-103324776	1783.13	1833.3	1655.79	1429.78	1351.94	1500.88	329.87	0.00838599		2852_chr8:69883648-69890199	111.712	91.7243	95.4356	0	48.434	52.0633	66.1247	0.0208279		6084_chr1:161373968-161380483	254.03	349.841	327.773	89.9436	114.238	189.119	179.448	0.0125017
2349_chr6:140576576-140584217	79.8149	62.9131	95.4605	32.7105	0	0	68.4927	0.00891714		5816_chr1:9146859-9156088	26.4332	52.0891	22.5819	0	0	0	33.7014	0.0219813		5469_chrX:71440361-71450464	550.443	500.266	548.019	309.355	294.685	472.602	174.029	0.0426388
2325_chr6:123903475-123909162	64.3402	42.2628	91.6101	0	0	0	66.0711	0.00981052		3138_chr9:109549788-109555265	22.2689	43.883	19.0244	0	0	0	28.3921	0.0219813		1284_chr4:233817-240110	410.265	267.698	351.902	155.193	256.246	171.316	149.037	0.0454235
2112_chr6:31296534-31305329	568.617	710.569	616.1	454.705	426.788	369.172	214.873	0.011606		831_chr2:225161343-225168985	15.9609	31.4524	13.6354	0	0	0	20.3496	0.0219813		6245_chr1:246798029-246806105	426.265	478.562	470.091	338.616	261.119	343.281	143.967	0.00990715
475_chr2:13666081-13673365	1222.4	742.457	929.858	411.762	309.186	243.133	643.546	0.0121787		1495_chr4:89363785-89375033	216.889	299.18	240.875	168.98	141.052	90.9731	118.646	0.0238241		1266_chr3:187181535-187189788	144.389	228.146	162.92	47.3364	90.1835	0	132.645	0.021846
1693_chr4:168844117-168851861	31.5014	31.0382	13.4559	0	0	0	25.3318	0.0130019		4720_chr19:39313748-39328073	1319.86	1359.18	1425.82	1144.41	1162.94	920.698	292.27	0.0251383		6188_chr1:216181471-216187452	121.751	248.524	198.352	65.3151	41.4786	77.2506	128.194	0.0287177
5252_chrY:26398760-26401299	1344.76	804.458	615.447	0	0	0	921.555	0.0135082		3254_chr10:54781754-54790427	70.3188	110.856	132.162	13.6965	54.8777	13.1089	77.2179	0.0276382		5048_chrY:7368631-7377645	139.545	175.905	219.364	86.6811	0	68.3473	126.595	0.0225031
1166_chr3:149005654-149013303	95.6777	62.8473	40.8689	0	0	0	66.4646	0.0139904		475_chr2:13666081-13673365	1222.4	742.457	929.858	375.082	566.288	234.124	573.074	0.0278166		5871_chr1:44515942-44527819	256.413	241.979	179.809	98.682	83.5578	129.683	122.093	0.0108348
6205_chr1:225409471-225416973	97.5522	96.118	69.4493	0	33.3558	39.3448	63.473	0.0141967		1066_chr3:112409146-112420424	616.489	575.455	443.51	400.259	337.625	312.518	195.017	0.0287634		4649_chr19:20952100-20963415	438.828	411.65	370.488	310.749	241.196	326.697	114.108	0.0256691
5510_chrX:76514187-76522863	337.414	318.6	468.412	144.044	201.899	153.096	208.462	0.0144459		6214_chr1:228811875-228818396	336.676	350.156	351.54	182.158	291.94	244.08	106.731	0.0293269		6056_chr1:149259488-149272975	363.254	330.665	410.527	217.257	294.335	251.248	113.869	0.0240206
3335_chr10:99315496-99321528	4509.13	3546.3	4266.74	3128.3	2343.81	2201.92	1549.38	0.0191681		4684_chr19:24047621-24055208	32.1532	31.6804	27.4685	0	20.9106	0	23.4638	0.0301581		2658_chr7:142802210-142807597	98.308	128.764	146.813	0	92.1028	0	93.9272	0.0499013
2948_chr8:123842328-123848957	1508.76	1432.19	1933.41	678.662	1056.94	957.297	727.156	0.0195294		3888_chr12:101026883-101042113	696.806	623.429	650.022	444.605	187.516	455.392	294.248	0.0309522		6108_chr1:173606363-173612171	91.1832	102.37	136.173	0	21.3569	53.0341	85.1116	0.0142379
2907_chr8:95333633-95342851	52.9294	78.2268	45.2178	0	27.1471	0	49.7423	0.0209358		1350_chr4:25240287-25248777	1436.69	1387.25	1521.93	923.449	766.159	1245.4	470.289	0.0325313		2710_chr8:7564040-7570577	91.1431	151.593	133.088	0	75.9024	47.1207	84.2669	0.0414608
1365_chr4:35102175-35110604	434.125	826.968	939.548	207.57	29.6879	210.109	584.424	0.0237068		6024_chr1:116051756-116057994	156.421	269.713	100.223	0	0	36.4501	163.302	0.0334371		5553_chrX:84200052-84209663	158.431	103.112	189.28	60.973	90.3492	48.0767	83.8081	0.0408072
3031_chr9:26970919-26978131	270.598	366.602	375.656	34.656	190.833	163.706	207.887	0.0240389		1347_chr4:24502598-24509650	276.737	306.752	236.417	218.976	134.981	161.217	101.577	0.0340566		2444_chr7:24436110-24440687	72.3137	43.299	103.673	0	0	0	73.0953	0.0137737
1594_chr4:128431789-128438257	75.43	37.1605	32.22	0	0	0	48.2701	0.0241198		5952_chr1:86805460-86810356	622.775	392.716	383.067	194.083	162.007	255.415	262.351	0.0341533		3910_chr12:124033483-124043193	61.3627	112.267	81.4567	40.2343	0	31.7244	61.0426	0.033607
6056_chr1:149259488-149272975	488.39	525.766	533.132	268.729	426.763	350.182	167.204	0.024749		4761_chr19:52975714-52988738	28.0973	18.4561	16.0024	9.12116	0	8.72984	14.9016	0.0347727		4216_chr14:93225963-93232826	96.4604	115.514	92.1942	56.9223	36.1487	44.8828	55.4051	0.00408401
3920_chr12:132352243-132365497	27.6098	27.2038	31.4495	0	18.8811	0	22.4606	0.0251438		4054_chr13:103321630-103324776	1783.13	1833.3	1655.79	1623.3	1512.58	1445.26	230.356	0.0358576		2662_chr7:143234797-143240598	68.4699	34.1646	54.5347	0	0	0	52.3897	0.00625669
6085_chr1:161442721-161450082	132.561	212.244	311.43	0	50.992	40.0983	188.381	0.0251712		698_chr2:143657813-143665484	111.304	94.0006	135.839	30.9706	82.7266	29.6419	65.9348	0.0362704		2916_chr8:103991601-104003946	75.0806	112.389	83.2929	15.8235	50.244	49.9069	51.5962	0.0326111
3969_chr13:56229065-56234937	41.5423	40.9316	35.4897	21.2816	21.3067	0	25.1251	0.0268676		5423_chrX:61959596-61967393	109.505	107.895	80.1864	76.1754	61.0424	58.3258	34.0145	0.0366708		856_chr3:4168975-4178991	125.586	118.732	142.143	78.0104	111.467	61.5105	45.1579	0.0499208
1753_chr5:8996812-9009455	86.8318	95.0613	90.6653	39.5403	59.3804	0	57.8792	0.0303323		3316_chr10:91044477-91051520	8537.85	7695.65	9897.82	6678.88	6577.45	4907.25	2655.91	0.0367766		3257_chr10:55926419-55932258	34.0122	33.9423	54.1799	0	0	0	40.7114	0.00377659
2673_chr7:150004329-150010375	10752.5	8566.94	10047.6	7792.31	6746.12	5272.37	3185.4	0.0307938		4849_chr20:47897665-47903880	78029.1	70230.1	76552.2	66607	65474.2	56450.7	12093.2	0.0392046		1939_chr5:109869499-109881304	28.041	58.765	53.6016	0	21.0168	0	39.7969	0.0279943
4741_chr19:46605820-46613191	49.6429	16.3043	28.2734	0	0	0	31.4069	0.0322504		2457_chr7:32871638-32883277	869.853	949.999	1047.53	745.071	831.516	674.032	205.587	0.0401463		838_chr2:234122261-234126475	31.4166	47.028	37.5339	0	0	0	38.6595	0.00104481
1688_chr4:167637276-167644651	148.848	97.7729	84.7741	50.8353	50.8952	40.0222	63.2141	0.0335734		4279_chr15:55597048-55604632	1479.63	1552.95	1456.41	1159.06	1401.56	1154.3	258.024	0.040856		2953_chr8:127020746-127024399	18.12	54.2482	43.2965	0	0	0	38.5549	0.0226608
3341_chr10:102140677-102148155	8807.88	8485.52	8290.99	7470.14	6040.05	7420.55	1551.22	0.0344806		1166_chr3:149005654-149013303	95.6777	62.8473	40.8689	31.0597	0	0	56.1114	0.0417997		2338_chr6:131644436-131650285	33.9541	50.8264	27.0436	0	0	0	37.2747	0.00618202
2830_chr8:56618761-56628435	529.565	546.626	527.81	439.231	478.55	350.888	111.777	0.0430517		5682_chrX:120477737-120482418	286.604	359.406	200.329	0	135.557	145.715	188.356	0.0456648		4274_chr15:53029932-53039624	40.9845	51.1253	65.2864	20.1545	25.5984	0	37.2144	0.0239332
1136_chr3:140590984-140598036	17.2961	17.0418	44.3282	0	0	0	26.222	0.0442788		2978_chr8:143802196-143805989	1736.27	1203.86	1538.24	845.463	1170.99	839.16	540.916	0.0466246		1505_chr4:92544767-92555617	48.8142	27.4016	58.3191	0	11.4333	14.1957	36.302	0.0230433
3827_chr12:68160584-68166126	88.0311	86.7368	131.609	45.0972	67.7256	53.257	46.7657	0.0444099		576_chr2:75438109-75446681	56.9178	84.1214	24.3125	0	0	13.2633	50.6962	0.0468251		5850_chr1:32898159-32908061	26.7436	60.0493	31.951	0	12.5278	0	35.4054	0.0337297
567_chr2:71273872-71277736	252.5	62.1969	161.784	0	0	0	158.827	0.0445589		6084_chr1:161373968-161380483	205.936	184.462	111.957	72.9301	48.7016	104.702	92.0071	0.0482641		1171_chr3:151183672-151193587	26.7085	19.9902	47.8636	0	0	0	31.5208	0.0198921
6057_chr1:149645108-149658693	610.574	504.28	682.702	450.785	460.527	347.656	179.529	0.0467518												791_chr2:204824737-204832293	43.8073	26.2304	20.9349	0	0	0	30.3242	0.0118126
4038_chr13:91499058-91506532	32.6392	32.1593	55.7676	0	16.7404	19.7461	28.0266	0.0475875												2595_chr7:109231878-109237611	11.547	34.5697	41.3861	0	0	0	29.1676	0.0319447
3254_chr10:54781754-54790427	70.3188	110.856	132.162	28.8188	28.8528	68.0663	62.5329	0.048982												1637_chr4:139848968-139856009	18.8044	28.1487	33.6989	0	0	0	26.884	0.00347049
3199_chr10:17052206-17060764	213.791	196.604	267.875	160.633	116.962	172.452	76.0746	0.0495399												3610_chr11:96458635-96467463	29.9968	22.4513	26.8782	0	0	0	26.4421	0.000269413
3490_chr11:55226347-55242702	529.544	529.107	471.506	420.291	420.787	288.778	133.434	0.0497168												559_chr2:65113446-65126965	19.5889	36.6536	40.9555	0	9.17621	11.3933	25.5428	0.0259921
																				1475_chr4:78551737-78558169	20.5846	30.8134	24.5928	0	0	0	25.3303	0.00104481
																				3806_chr12:58051189-58061054	53.6877	30.1373	40.0885	19.8011	12.5747	15.613	25.3082	0.0239129
																				2044_chr5:166720109-166730381	32.2254	28.9433	7.70005	0	0	0	22.9563	0.0404786
																				1685_chr4:165916842-165926213	21.1941	21.1505	25.3209	0	0	0	22.5552	8.27099e-05
																				1474_chr4:78313421-78321358	16.6819	24.9714	19.9301	0	0	0	20.5278	0.00104481
																				4518_chr18:15308328-15316529	16.1449	24.1676	19.2886	0	0	0	19.8671	0.00104481
																				4676_chr19:23360067-23369633	20.7621	20.7194	16.5366	0	0	0	19.3394	0.000159828
																				5755_chrX:148397177-148406845	13.6954	20.5009	8.18105	0	0	0	14.1258	0.0166128
																				3425_chr11:25507818-25517618	13.5109	10.1124	16.1417	0	0	0	13.255	0.00161227
																				1064_chr3:112131867-112142228	12.7795	19.1298	7.63391	0	0	0	13.1811	0.0166128
																				4463_chr17:47240414-47253565	10.0685	15.0717	6.01449	0	0	0	10.3849	0.0166128
																				5056_chrY:8055222-8071459	4.0775	12.2073	14.6144	0	0	0	10.2997	0.0319447

## Sheet: HIFpathway correlation with ERV
	R value						p.adj Value
	HIF2 pathway	EGLN3	NDRG1	Housekeeping gene set			HIF2 pathway	EGLN3	NDRG1	Housekeeping gene set
ERVE-4	0.2146	0.159832	0.256922	0.133176		ERVE-4	0.00136173	0.0189678	8.43629e-05	0.105999
ERV3.2	0.238615	0.208085	0.259897	0.135477		ERV3.2	0.000348682	0.00199971	7.94045e-05	0.105999
ERV 2948	0.338334	0.197953	0.328656	0.118437		ERV 2948	2.06339e-07	0.00310971	3.91379e-07	0.147174
ERV 3797	0.475163	0.43498	0.521024	0.0392665		ERV 3797	1.306e-14	8.70024e-12	1.26683e-17	0.619137
ERV 3888	-0.322944	-0.137447	-0.293991	-0.220851		ERV 3888	6.66697e-07	0.0447089	6.73374e-06	0.00652226
ERV 4377	0.0899949	0.05661	-0.0160203	0.0301725		ERV 4377	0.155989	0.399388	0.801003	0.680293
ERV 4721	0.165993	0.251371	0.245357	0.115333		ERV 4721	0.0128191	0.000175091	0.000165977	0.147174
ERV 475	0.122291	0.0803329	0.0928142	0.140928		ERV 475	0.0616889	0.23719	0.165436	0.105999
ERV 4818	0.100005	0.0186797	0.0891913	0.0881315		ERV 4818	0.122934	0.768836	0.171141	0.308946
ERV 504	0.300358	0.398226	0.333942	-0.0604432		ERV 504	3.9458e-06	3.13088e-10	3.15617e-07	0.465289
ERV 506	0.188933	0.393922	0.220329	-0.161206		ERV 506	0.00507235	3.9175e-10	0.000673492	0.0801375
ERV 5147	0.162852	0.114245	0.101236	-0.082283		ERV 5147	0.0135018	0.0891904	0.137899	0.324564
ERV 565	0.132461	0.134189	0.227007	0.0450502		ERV 565	0.0454225	0.0462939	0.000493536	0.597831
ERV 5875	0.476281	0.400474	0.385685	0.0656		ERV 5875	1.306e-14	3.13088e-10	2.0445e-09	0.452306
ERV 4700	0.173677	0.236045	0.206945	0.023002		ERV 4700	0.00983394	0.000413288	0.00135944	0.717413

## Sheet: A-498 HIF-Responsive ERVs Raw
	Normalized ERV Counts
ERV_name	EV Rep1	EV Rep2	EV Rep3	VHL Rep1	VHL Rep2	VHL Rep3	PT 72 h Rep1	PT 72 h Rep2	PT 72 h Rep3	sgCtrl Rep1	sgCtrl Rep2	sgCtrl Rep3	sgHIF2a Rep1	sgHIF2a Rep2	sgHIF2a Rep3
1002_chr3:83319277-83332797	0	0	0	0	0	0	11.6709	0	0	0	0	0	0	0	15.3803
1004_chr3:84235663-84243990	0	0	0	0	0	0	0	0	0	0	0	0	0	0	0
1007_chr3:86586074-86592748	0	0	0	0	0	0	0	0	0	0	0	0	0	0	0
1008_chr3:86740321-86746155	0	0	0	0	0	0	0	0	0	0	0	0	0	0	0
1011_chr3:87656755-87665439	0	0	0	0	0	0	0	0	0	0	0	0	0	0	0
1012_chr3:87616309-87627728	0	0	0	0	0	0	0	0	0	0	0	0	0	0	0
1013_chr3:87782825-87790440	0	0	0	0	0	0	20.7198	37.4808	0	0	0	0	0	0	0
1014_chr3:87976887-87993081	60.5587	51.3114	124.914	68.2403	32.7498	26.1689	29.2316	79.3173	63.2845	106.095	32.4938	24.0834	38.9591	55.0996	77.045
1017_chr3:90132249-90135838	0	154.315	75.1342	0	0	0	0	0	0	0	0	0	0	0	0
1023_chr3:93656890-93674598	332.288	477.067	456.94	445.759	426.786	370.94	374.255	491.634	429.922	247.952	277.347	264.293	470.294	510.188	528.436
1024_chr3:94011225-94020003	0	0	0	0	0	0	0	0	0	0	0	0	0	0	0
1025_chr3:94366751-94373634	0	0	0	45.8683	38.5229	0	45.846	0	42.5372	27.7328	50.9623	0	36.6614	32.4062	30.2088
1027_chr3:95306440-95314289	0	0	0	0	0	0	0	0	0	0	0	0	0	0	0
1031_chr3:96016589-96026155	0	0	0	0	0	0	0	0	0	0	0	0	0	0	0
1032_chr3:96387540-96389912	0	0	0	0	0	0	0	0	0	0	0	0	0	0	0
1033_chr3:96988177-96996219	40.646	34.4394	67.0724	157.035	0	52.6924	19.6198	0	36.4076	23.7365	0	0	0	27.7365	64.6392
1035_chr3:97910117-97917591	0	0	0	0	0	0	0	0	0	0	0	0	0	0	0
1036_chr3:97961200-97968147	0	0	0	0	0	0	0	0	0	0	0	0	0	0	0
1041_chr3:100161269-100170423	178.545	75.6406	294.628	241.431	130.351	138.877	361.971	93.5404	159.927	93.8401	114.962	113.608	82.7013	158.389	102.218
1043_chr3:101350889-101360897	146.98	138.373	215.591	126.189	264.953	63.5136	78.8301	228.158	117.025	76.2964	52.5764	51.9572	113.467	22.2884	41.554
1045_chr3:101410958-101420097	1985.1	2863.91	2228.09	2746.47	2640.31	2237.26	2641.54	2436.04	2082.46	1733.67	2303.01	1664.24	1794.8	1598.69	2389.01
1046_chr3:102454529-102461050	0	0	0	0	0	32.4904	0	0	0	0	0	0	0	0	0
1047_chr3:102767103-102776388	35.2052	0	0	0	0	0	33.9871	0	0	0	0	28.0013	0	0	0
1048_chr3:102927819-102934665	0	0	0	0	0	0	0	41.6904	0	0	0	0	0	0	0
1049_chr3:103313350-103319695	0	43.6489	85.0085	0	0	0	0	0	0	0	0	0	0	0	0
1051_chr3:104002327-104005155	577.794	783.304	572.072	669.687	515.572	299.615	613.582	504.514	414.035	337.421	0	367.649	535.264	394.281	257.282
1054_chr3:104158777-104164639	752.749	543.314	322.04	1157.9	882.012	650.562	484.468	535.561	624.31	634.964	478.696	177.397	301.32	342.446	372.429
1056_chr3:106641599-106647234	0	147.443	95.7175	280.126	141.159	263.186	195.993	227.918	103.913	101.621	62.2471	138.407	67.1691	118.746	147.592
1058_chr3:107283062-107291634	495.732	403.878	471.944	515.643	587.733	580.859	349.73	432.859	461.117	222.69	204.61	257.806	485.736	247.206	327.473
1060_chr3:110683337-110688789	299.758	152.391	24.7324	231.621	121.581	466.317	376.201	497.307	161.1	297.59	128.672	166.893	115.705	347.738	266.954
1061_chr3:111242241-111249760	0	0	0	0	0	0	0	0	0	0	0	0	0	0	27.6539
1063_chr3:112020702-112027367	49.0423	0	161.855	0	0	0	71.018	0	0	0	0	39.0069	0	0	0
1064_chr3:112131867-112142228	0	26.7319	0	30.4726	0	0	0	0	28.2596	0	33.8569	0	24.356	0	0
1066_chr3:112409146-112420424	28.9845	0	0	27.9952	23.512	0	0	0	0	16.9264	0	0	22.3758	0	18.4376
1067_chr3:112743309-112752255	5974.15	5448.9	3828.76	6034.93	6772.8	6880.26	5379.41	6046	5269.37	5227.85	5215.12	5376.52	5359.52	5236.14	6112.97
1068_chr3:113065480-113073502	162.989	69.0504	67.2396	39.3565	99.1617	66.0297	78.6748	195.687	218.99	142.774	131.182	97.2279	94.37	166.834	64.8003
1069_chr3:113240604-113248531	0	0	0	0	0	0	0	0	0	0	0	0	0	0	0
1073_chr3:115460955-115476834	174.986	78.4938	144.378	49.7099	108.548	60.0479	109.309	107.854	46.0999	48.0888	88.3689	65.4962	31.7855	126.433	52.3822
1074_chr3:115508810-115518013	337.429	376.19	835.219	360.219	388.971	402.9	154.304	403.184	381.781	549.672	800.447	494.388	178.232	278.734	259.834
1075_chr3:115824209-115830079	0	94.3607	0	53.7826	0	72.1861	53.7564	48.621	0	0	0	44.2889	42.987	0	35.4211
1077_chr3:118561309-118570997	421.762	514.597	515.021	325.893	369.5	426.473	162.867	412.463	483.561	305.413	488.815	281.784	442.812	460.49	289.754
1079_chr3:119402674-119414726	0	0	0	0	0	0	0	0	0	0	0	0	20.9389	0	0
1080_chr3:119696917-119709156	734.492	1278.62	1289.16	1264.06	1180.8	1082.02	1186.09	839.571	1124.42	701.884	487.257	584.195	824.761	774.598	1019.4
1081_chr3:119757249-119764583	623.97	1189.55	1176.74	990.105	1102.7	736.675	839.029	836.709	778.475	442.469	358.716	514.013	877.383	897.203	666.257
1083_chr3:120208361-120215452	368.771	312.46	247.216	178.092	168.269	224.093	267.009	241.501	371.607	161.517	148.403	219.983	320.275	220.19	263.905
1084_chr3:120335693-120342443	96.8496	123.091	119.863	233.86	274.973	78.4708	467.492	84.5664	347.002	113.117	415.731	115.547	242.993	66.0893	92.4117
1086_chr3:120787970-120798354	62.9592	0	0	30.4052	0	0	30.3904	54.9743	0	0	0	25.038	24.302	0	0
1090_chr3:121115113-121117505	0	0	112.717	131.95	0	0	131.886	477.148	122.368	0	146.605	0	0	93.2237	86.9023
1091_chr3:121321939-121334788	0	0	0	0	0	0	0	0	0	0	0	0	0	17.3606	16.1834
1094_chr3:124471415-124477030	291.058	197.29	240.146	281.123	330.545	75.4638	449.578	304.972	234.637	407.933	249.875	46.2998	426.919	456.814	203.662
1096_chr3:125414207-125417755	0	0	76.0022	0	74.7229	0	0	0	0	0	0	73.2657	0	62.8584	0
1097_chr3:125459065-125464433	0	0	0	0	0	0	0	0	0	0	0	0	0	0	0
1098_chr3:125436139-125441809	0	0	0	0	0	0	0	0	0	0	0	0	0	0	0
1100_chr3:125582639-125588346	286.366	194.111	236.275	110.637	232.298	259.866	497.624	100.019	153.903	200.679	553.157	45.5536	221.073	351.745	145.73
1102_chr3:125609343-125618118	1639.05	1530.8	1859.48	1313.26	1374.91	1497.03	1959.94	1528.75	1801.8	1762.07	1479.09	1911.04	1711.08	1448.93	1481.01
1104_chr3:125812020-125820958	0	30.9873	0	0	59.3336	35.5581	0	63.8671	32.7583	32.0359	78.4931	29.0883	56.4664	24.9563	23.264
1108_chr3:127611665-127618484	0	40.6152	39.5501	0	0	0	0	0	0	0	0	38.1261	0	32.7103	0
1109_chr3:128555838-128560870	259.818	220.144	294.76	188.212	474.215	252.616	250.828	340.299	349.088	246.559	139.41	309.978	250.722	332.432	123.956
1110_chr3:128547065-128553701	492.566	459.086	711.211	523.329	499.457	415.057	427.97	365.581	352.962	359.561	370.012	215.475	304.206	302.51	313.33
1111_chr3:128573351-128579049	41646.1	39758.3	35118.6	55738.2	61237.4	52947.7	46767.4	47659.1	45036.4	42594.4	41090.6	37321.7	43819.4	41571.4	38570.1
1112_chr3:128638139-128648074	2977.65	3164.15	3474.81	3956.5	3629.84	3977.44	3906.93	4108.29	3919.68	3055.06	2859.98	3127.25	3784.64	3884.22	3997.57
1113_chr3:128678654-128684226	0	0	48.3998	0	0	0	56.6309	0	0	34.2567	62.9508	0	0	0	37.3151
1114_chr3:128887328-128890677	3366.75	3472.78	3462.23	3298.96	2770.66	2087.4	4851.82	4047.48	4108.31	4017.71	5864.53	3104.72	3126.46	4561.58	3321.11
1115_chr3:129620108-129626087	4482.79	3914.07	3879.09	4567.4	6319.36	4358.53	5198.49	7351.16	4676.41	4996.29	5602.64	6413.53	5191.03	4905.62	5059.83
1116_chr3:129743074-129748306	0	0	0	0	0	0	0	0	0	0	0	0	0	0	39.7396
1117_chr3:129778060-129783814	0	0	0	0	0	0	0	0	0	0	0	0	0	0	0
1118_chr3:129860146-129866481	0	43.7178	0	0	0	0	0	0	0	0	0	0	0	0	0
1119_chr3:129895505-129902952	0	0	18.1077	42.3949	0	28.4509	0	0	0	0	0	34.9114	0	0	0
1120_chr3:130163092-130172090	0	0	0	0	0	0	0	0	32.5399	0	0	0	0	0	23.1089
1122_chr3:131229507-131233004	186.916	0	0	0	0	0	0	0	83.7125	54.5776	200.586	0	72.1489	0	0
1124_chr3:132014915-132022337	0	0	0	0	0	0	0	0	0	0	0	0	0	0	0
1127_chr3:133148592-133156058	0	0	0	0	0	0	42.2665	76.4575	0	0	0	0	33.799	0	0
1128_chr3:133738864-133746329	0	0	0	0	0	0	0	0	0	0	0	0	33.8035	0	0
1129_chr3:135654333-135657111	0	0	0	0	95.4269	0	0	0	0	0	0	0	45.4078	0	0
1130_chr3:135936283-135942426	0	0	0	0	0	0	0	0	0	0	0	0	0	0	0
1132_chr3:137314428-137321194	0	0	0	0	0	0	0	0	0	0	0	0	0	0	0
1136_chr3:140590984-140598036	0	0	0	44.7693	37.5998	0	0	0	0	27.0683	0	0	35.7829	0	29.4849
1138_chr3:140923858-140930568	0	0	0	0	0	0	0	0	0	0	0	0	0	0	0
1142_chr3:142157745-142161545	516.047	947.368	638.671	290.753	418.613	334.495	166.064	300.399	308.157	602.723	646.086	410.45	531.18	851.019	711.245
1143_chr3:143516521-143524617	80.7499	273.678	66.6251	233.981	163.759	235.534	155.912	123.39	253.154	47.1564	0	0	124.677	0	77.0497
1148_chr3:144619563-144627607	0	0	0	0	0	0	0	0	36.3986	0	0	0	0	0	0
1149_chr3:144830272-144837022	0	0	0	0	0	0	0	0	0	0	0	0	0	0	0
1151_chr3:145269015-145274709	0	24.3192	0	0	0	18.6043	0	50.1236	0	0	0	45.6576	0	0	54.7736
1152_chr3:145428328-145433879	0	0	0	0	0	0	0	0	0	0	0	0	0	0	0
1153_chr3:145466464-145473733	89.9356	114.304	0	0	0	0	0	0	40.2787	0	0	0	0	0	0
1154_chr3:146071641-146077252	0	49.3578	0	0	0	0	0	0	0	0	0	0	0	39.7513	18.5279
1155_chr3:146080077-146084579	0	0	0	0	0	0	70.0875	0	0	0	0	0	0	0	0
1156_chr3:146051255-146057603	0	0	0	0	41.769	0	0	0	0	0	0	0	0	0	0
1157_chr3:146124933-146129390	0	62.1346	0	0	0	0	0	0	65.6856	42.8247	0	0	0	0	0
1158_chr3:147435529-147443585	0	0	0	0	0	0	0	0	0	0	0	0	0	0	0
1159_chr3:147595054-147602076	0	0	0	0	0	0	0	0	0	0	0	0	0	0	0
1160_chr3:147869316-147875452	0	0	0	0	0	0	0	0	0	0	0	0	0	0	0
1161_chr3:147846145-147854138	0	0	0	0	0	0	0	0	0	0	0	0	0	0	0
1162_chr3:148132024-148137887	0	47.2367	0	0	0	0	53.8206	0	0	0	0	0	0	0	0
1163_chr3:148269969-148285564	1079.52	1154.45	1003.11	971.811	756.67	747.284	930.866	1262.91	1436.34	899.723	1034.75	1075.36	1157.02	1044.19	893.379
1164_chr3:148288431-148295933	0	0	0	0	0	0	0	0	0	0	0	34.6555	33.6368	0	0
1166_chr3:149005654-149013303	0	0	35.2591	0	34.6656	0	0	0	38.278	49.9118	0	0	65.9809	29.1613	67.9599
1168_chr3:149469975-149479085	0	0	0	34.6567	58.2135	23.2579	69.2798	0	48.2098	0	0	28.5391	0	0	0
1170_chr3:150574727-150580391	0	48.896	47.6137	0	93.6245	0	167.134	100.778	129.226	202.202	61.9285	45.8994	89.1004	39.3794	36.7091
1171_chr3:151183672-151193587	32.9685	83.8027	122.408	127.373	80.2314	106.849	63.6555	28.7872	29.5307	86.6384	70.7593	157.334	114.532	44.9948	52.4297
1174_chr3:151383522-151387060	92.3752	78.2695	76.217	0	0	59.8764	89.1789	241.979	165.485	188.809	0	183.682	71.313	0	58.7616
1175_chr3:151420232-151422892	122.855	104.095	101.365	0	0	159.265	237.207	107.273	0	215.234	263.679	97.7151	94.8428	167.67	156.3
1176_chr3:151523937-151529813	834.395	683.417	940.872	591.004	812.225	1045.63	859.225	752.856	921.778	633.452	567.098	951.238	1545.95	1024.89	690.006
1178_chr3:152277414-152283036	0	0	47.9694	0	0	0	0	0	0	0	0	0	0	0	0
1179_chr3:152314393-152323757	0	29.5778	28.8021	0	0	0	0	0	0	0	0	0	53.8979	0	0
1180_chr3:152945122-152949895	0	0	113	0	55.5491	0	66.1089	59.7935	0	0	0	108.932	0	0	0
1182_chr3:153538371-153546921	0	0	0	0	0	49.562	0	0	0	22.3263	41.0273	0	0	0	24.3196
1184_chr3:154084687-154096191	0	0	0	0	0	0	0	0	0	0	0	0	0	0	0
1186_chr3:154991215-154998587	0	0	0	0	0	0	0	0	0	0	0	0	0	60.5139	0
1188_chr3:156338250-156344356	0	0	0	0	0	0	0	0	0	31.2613	0	85.1547	0	0	0
1189_chr3:157297217-157305652	4785.93	4629.73	4412.4	5090.45	4793.94	5187.04	7856.43	7004.38	6890.24	6234.76	5239.91	5378.55	6820.99	6954.86	7037.91
1194_chr3:161437556-161446091	0	0	31.5993	0	0	0	0	0	0	0	0	0	0	0	0
1196_chr3:161565465-161569750	0	0	0	0	0	0	0	0	0	0	81.8536	0	0	0	0
1197_chr3:161692398-161696558	78.5667	0	0	0	0	0	0	205.807	70.374	0	0	0	0	0	0
1198_chr3:161762524-161770370	83.3225	35.2996	103.122	0	0	0	80.4394	0	111.951	48.6587	0	0	0	28.4293	0
1199_chr3:161872470-161876977	0	0	0	0	0	0	0	0	0	0	77.8227	0	0	0	0
1200_chr3:162041451-162048666	0	0	0	0	0	0	0	0	0	0	0	0	0	0	28.8189
1201_chr3:162294035-162305799	0	0	0	0	0	0	0	0	0	16.2272	0	0	0	0	0
1202_chr3:162430379-162436031	231.322	195.999	143.144	55.8566	93.8233	149.94	55.8295	75.744	103.6	33.7719	62.0599	0	44.6447	78.926	0
1203_chr3:162440439-162444869	0	0	0	0	0	0	0	0	0	0	0	58.682	0	0	0
1205_chr3:163409748-163416770	0	39.4412	38.4069	0	0	0	0	40.6456	0	0	0	37.0241	0	0	0
1206_chr3:163522007-163528213	0	0	0	0	0	0	0	0	0	0	0	0	0	0	0
1208_chr3:163625318-163635232	32.9719	0	0	0	0	0	0	0	0	0	0	0	0	0	0
1209_chr3:163735497-163743947	0	0	0	0	0	0	0	0	0	0	0	0	0	0	0
1210_chr3:163933872-163937914	0	0	0	0	0	0	0	0	0	0	0	0	0	0	0
1211_chr3:164051889-164059420	0	0	0	0	0	0	0	0	0	0	0	0	0	0	0
1212_chr3:164059980-164065652	0	48.8271	0	0	0	0	0	0	0	0	0	0	0	0	0
1216_chr3:164531173-164536440	62.0569	0	0	0	0	0	0	0	55.5859	0	0	0	0	0	0
1217_chr3:165338555-165341281	0	0	0	0	0	0	0	0	0	0	128.649	0	0	0	0
1219_chr3:166217226-166224213	0	0	0	0	0	0	0	0	0	0	0	0	0	0	0
1220_chr3:166540554-166547460	0	40.1036	0	0	0	0	0	0	0	0	50.7926	0	0	0	0
1223_chr3:166894797-166901694	23.6964	40.156	0	45.7752	0	0	0	41.3821	0	27.6765	0	0	0	32.3404	30.1475
1224_chr3:166984090-166992405	0	0	32.4353	37.9699	47.834	76.4439	94.8786	0	17.6062	0	0	93.8023	0	53.6518	0
1225_chr3:167140470-167148955	0	0	0	0	31.2505	49.9417	0	0	0	0	0	30.641	0	0	0
1226_chr3:167148612-167153743	0	0	0	0	0	0	0	0	0	0	0	0	0	0	0
1227_chr3:168279893-168288819	0	0	0	0	0	0	0	0	0	0	0	0	0	0	0
1229_chr3:170389451-170396071	0	0	81.4777	23.8452	40.0531	32.0046	0	0	0	0	52.9867	58.908	38.1176	0	94.2262
1230_chr3:170399585-170407173	172.31	36.4997	248.797	83.2145	34.9442	223.379	83.1741	112.843	115.757	50.313	92.4561	34.2627	166.278	88.1872	219.22
1233_chr3:170533766-170542348	0	0	0	36.7887	30.8973	0	0	0	0	22.2431	40.8744	0	0	12.9957	0
1234_chr3:171294462-171299967	0	0	0	0	0	0	0	0	0	0	0	0	45.8367	40.5166	0
1236_chr3:172436804-172448251	0	0	0	0	0	0	27.5685	0	0	16.6765	0	0	0	0	18.1654
1237_chr3:172873006-172879334	0	0	0	0	0	0	0	0	0	0	0	0	0	0	0
1239_chr3:172993603-172999436	0	0	0	0	0	0	0	0	0	0	0	0	0	0	35.6457
1242_chr3:174771189-174773582	0	173.556	112.67	0	0	0	131.831	59.6186	0	159.493	0	0	0	0	0
1244_chr3:175545314-175553994	0	31.9083	62.143	0	30.5485	0	0	0	33.7319	0	0	0	29.0723	25.698	23.9554
1245_chr3:175780297-175789161	0	31.246	0	0	0	0	35.6011	0	0	0	0	0	0	0	0
1246_chr3:176039406-176045151	0	0	0	0	0	0	0	0	0	0	0	0	0	0	0
1247_chr3:176223626-176233356	0	0	27.7188	0	40.8783	43.552	32.4328	44.0017	30.0921	0	36.0523	26.7208	25.9353	0	21.3706
1248_chr3:177374832-177388928	173.928	58.9478	133.938	156.792	75.2476	187.897	302.238	273.365	176.564	148.971	111.989	156.783	89.5144	150.337	169.647
1249_chr3:177925255-177932433	0	0	75.1447	87.967	36.9399	59.034	21.9811	0	101.973	26.5932	0	108.659	0	93.2237	86.9023
1250_chr3:178772895-178780118	588.304	1092.8	653.42	896.045	1082.94	1231.99	699.012	1145.93	1175.52	330.344	364.228	611.896	593.91	725.703	676.494
1251_chr3:179233093-179244970	0	0	0	0	0	0	0	0	0	0	0	0	0	0	0
1256_chr3:184732517-184737305	614.375	289.2	253.454	362.637	332.251	353.982	395.411	298.031	336.301	318.918	73.2564	434.362	368.895	326.079	564.511
1257_chr3:184822991-184828837	0	0	46.1317	0	0	0	0	0	0	0	0	0	0	38.1536	0
1259_chr3:185090084-185098381	137.889	383.882	308.804	894.228	415.46	574.573	608.54	498.805	617.554	264.581	253.669	188.012	425.798	295.725	526.284
1260_chr3:185280349-185289375	2770.47	2777.02	2330.68	3497.92	2262.07	2699.54	3076.68	3146.41	2027.43	2516.74	3147.98	2434	2376.43	2199.46	2833.58
1262_chr3:186375563-186386951	0	12.1607	0	0	0	0	0	50.128	0	0	0	0	0	0	0
1264_chr3:186583096-186592832	33.5746	56.8955	55.4035	97.2859	136.177	97.9317	81.0322	73.2911	135.331	137.248	36.0301	66.7608	51.8387	114.555	149.502
1265_chr3:186891984-186898847	0	0	39.2966	0	0	0	0	0	0	0	51.1108	0	0	0	0
1266_chr3:187181535-187189788	138.624	117.456	0	19.1275	0	0	114.709	0	0	69.3891	85.0072	63.0046	91.7289	0	0
1267_chr3:189862389-189869851	898	853.665	813.207	994.279	1101.56	1291.91	993.795	956.231	1157.49	1266.27	893.162	801.348	1065.24	1524.49	1574.38
1268_chr3:190637949-190646163	0	0	0	0	0	0	0	0	0	0	0	0	0	0	0
1269_chr3:190705126-190712351	0	0	0	0	0	0	0	0	0	0	0	0	0	0	0
1271_chr3:190903174-190908789	0	0	0	0	0	37.7319	0	0	0	0	0	0	0	0	0
1273_chr3:191379599-191385861	0	0	0	0	0	0	0	0	0	0	0	0	0	0	0
1274_chr3:191609975-191619057	0	0	0	0	0	0	0	0	0	0	0	0	0	0	0
1275_chr3:191786977-191794657	0	0	0	0	0	0	0	0	0	0	0	0	0	0	0
1276_chr3:192713425-192719617	0	44.7273	0	0	0	0	0	0	0	0	0	0	0	0	0
1278_chr3:193317745-193331122	794.197	714.334	776.25	896.904	783.007	696.943	979.038	650.796	766.103	570.825	498.256	758.019	452.761	733.72	645.106
1280_chr3:196246902-196252365	59.8309	0	49.3653	0	0	38.7816	57.7606	0	53.5919	0	64.2066	0	0	0	0
1281_chr3:196969871-196975692	2526.83	2069.62	3150.42	3010.06	2710.22	2638.77	2900.17	2132.82	2640.57	1754.35	1506.46	2032.1	2774.32	1858.4	2125.29
1284_chr4:233817-240110	0	88.019	128.566	50.168	126.402	117.836	50.1436	0	0	60.6649	0	41.3123	40.098	0	0
1285_chr4:393401-403088	33.7444	28.5916	27.8419	130.371	109.493	262.472	32.5768	117.859	60.4514	88.6774	108.637	0	52.1009	126.648	150.258
1286_chr4:3048064-3058297	0	0	0	30.8538	0	0	0	0	28.6131	0	0	12.7037	0	0	20.3202
1287_chr4:3455650-3461455	56.3066	95.4171	0	54.3847	0	0	0	0	0	32.8819	0	0	65.2024	38.4231	0
1288_chr4:3895112-3898392	0	0	0	0	0	0	0	0	0	0	0	0	0	0	0
1289_chr4:3979064-3988138	180.119	427.321	386.393	347.942	204.555	233.501	173.887	157.275	177.471	157.779	444.571	472.763	250.291	307.279	320.816
1290_chr4:4000879-4007440	0	42.2121	0	48.1191	0	32.2924	144.287	43.5011	89.2491	87.281	0	79.2502	76.9207	33.9964	15.8456
1291_chr4:4043850-4050749	94.7582	0	39.0916	45.762	38.4335	153.552	91.4794	82.7403	42.4386	27.6685	152.532	131.894	201.17	161.655	120.555
1294_chr4:4165673-4172275	198.041	209.75	40.8499	47.8203	160.649	0	191.188	43.231	0	115.652	0	118.137	76.4431	135.141	94.4831
1295_chr4:4162483-4166037	367.838	545.421	151.748	266.462	149.194	178.821	266.333	240.889	411.851	644.431	296.055	219.426	141.984	251.009	175.491
1296_chr4:4132411-4135635	304.108	171.78	418.189	97.9093	246.69	65.7062	293.585	88.5129	499.394	828.768	652.697	604.697	78.2564	207.52	193.449
1298_chr4:8484110-8490436	310.02	306.46	468.951	499.064	440.1	334.918	249.411	315.818	254.551	241.394	110.898	410.969	159.555	546.516	427.287
1299_chr4:8975252-8978813	0	0	0	0	0	0	0	0	0	0	0	0	0	0	0
1300_chr4:8943997-8949591	0	0	0	0	0	0	0	0	0	0	0	0	0	0	0
1302_chr4:9096176-9110176	186.796	217.624	250.447	180.42	236.761	189.185	135.249	152.911	41.8294	122.721	112.757	74.2861	162.231	191.201	267.354
1303_chr4:9123671-9133085	781.265	1265.09	744.878	989.362	816.84	641.447	921.839	879.253	917.512	932.765	1006.08	676.632	536.116	935.935	795.163
1308_chr4:9478464-9482016	0	0	0	0	0	0	0	0	0	0	0	0	0	0	0
1309_chr4:9452916-9457686	0	0	0	0	0	0	0	0	0	0	0	0	0	0	0
1310_chr4:9507338-9521165	0	0	0	0	19.1779	0	0	0	0	0	0	0	0	0	0
1312_chr4:9660095-9669161	72.1112	30.5499	29.7487	34.8249	29.248	70.1122	0	220.379	64.5917	21.0558	38.6925	0	83.5039	24.604	11.4678
1313_chr4:9640061-9648771	0	0	30.9645	36.2481	0	0	0	65.5387	100.847	0	0	29.8496	0	38.4142	0
1315_chr4:9762576-9766632	0	0	0	0	0	0	0	0	0	0	0	0	0	0	0
1316_chr4:10171638-10174618	329	185.841	542.902	423.693	489.283	355.422	635.231	287.273	491.155	384.259	235.374	0	423.309	224.506	313.924
1317_chr4:10300152-10304622	219.358	123.908	180.988	141.247	296.568	284.369	247.062	383.074	261.978	149.451	313.867	203.549	282.237	224.531	139.537
1321_chr4:11655176-11660896	28.5716	0	47.1477	55.1927	92.7081	111.118	110.332	0	0	100.111	122.645	45.4501	0	77.9879	36.3498
1323_chr4:11808074-11814668	0	0	0	47.8783	0	0	95.7101	43.2834	0	0	0	0	0	0	0
1324_chr4:12365500-12372035	0	0	0	48.3105	0	0	0	0	0	29.2094	0	0	0	34.1316	31.8172
1325_chr4:14171559-14177600	0	0	0	0	0	0	0	0	48.4651	31.5976	58.0643	43.0354	0	36.9223	0
1329_chr4:16999370-17005596	0	44.483	0	50.7078	0	0	0	0	0	0	0	0	40.5294	0	0
1334_chr4:19889180-19894701	0	0	0	0	0	0	0	51.694	53.029	0	0	0	0	0	0
1335_chr4:20194383-20199906	59.181	0	0	114.322	48.0071	38.3603	57.1332	51.6752	159.03	138.242	0	70.6064	45.6873	161.538	94.1153
1336_chr4:20631393-20637601	0	0	0	50.8548	0	17.0641	0	0	0	92.2431	0	0	81.2939	0	66.9857
1339_chr4:22601186-22607089	0	0	0	0	0	0	0	0	0	0	0	0	0	0	0
1342_chr4:23724000-23729450	59.9736	101.631	0	57.9265	0	58.3111	289.492	104.735	0	0	0	0	0	0	38.1503
1343_chr4:24325046-24330621	58.6291	49.6764	96.7474	198.198	95.1189	152.01	0	102.387	0	102.715	188.751	0	135.784	80.0159	149.18
1347_chr4:24502598-24509650	92.7027	196.367	76.4871	44.7693	75.1996	90.1329	44.7475	80.9454	83.036	13.5341	149.224	0	143.132	47.4446	117.94
1349_chr4:24967399-24973288	0	0	0	0	0	0	0	0	0	0	0	0	0	0	0
1350_chr4:25240287-25248777	827.781	848.18	667.103	780.934	530.945	885.942	669.046	605.132	793.194	550.861	495.807	658.395	624.18	512.324	930.677
1351_chr4:27976493-27983002	50.2175	0	0	0	0	0	0	0	0	87.9781	0	0	0	0	0
1352_chr4:28304715-28311792	0	117.404	38.1085	133.833	0	149.691	0	0	82.7427	0	99.131	73.4727	71.313	63.036	29.3808
1356_chr4:31606835-31613155	0	0	0	0	0	0	0	0	0	0	0	0	0	0	0
1359_chr4:32324529-32330391	0	0	0	0	0	0	0	0	0	0	0	0	0	0	0
1362_chr4:33731964-33738540	0	0	0	0	40.321	32.2187	95.972	0	0	0	0	0	0	0	31.6189
1365_chr4:35102175-35110604	0	0	0	0	0	0	0	33.8617	0	0	0	30.8446	0	0	49.3374
1366_chr4:35019753-35024031	764.001	1391.78	1922.6	2139.98	1394.44	1906.58	1364.5	1300.85	1402.88	1137.71	2090.68	1033.03	1238.59	964.492	1700.98
1368_chr4:35141695-35150702	0	0	0	0	0	0	0	0	0	0	0	0	0	0	0
1370_chr4:35340471-35347202	0	0	0	0	0	0	0	0	0	0	0	0	0	0	0
1371_chr4:35857050-35866552	0	0	0	0	41.8591	0	0	0	0	0	0	0	0	0	0
1372_chr4:36433707-36446686	0	0	0	0	20.4308	0	0	0	0	0	0	0	0	0	0
1374_chr4:36907374-36914977	0	0	0	20.7626	0	0	0	0	0	0	0	0	0	0	0
1376_chr4:37547379-37554100	121.584	82.4147	421.331	93.9475	118.354	173.38	375.607	84.9313	43.5624	113.605	104.381	212.751	187.724	132.749	154.684
1378_chr4:39486766-39491862	0	0	132.299	61.9497	208.116	124.722	61.9196	112.009	57.4507	74.9117	0	204.057	49.5148	0	0
1379_chr4:39540879-39545735	1750.01	1511.3	1527.2	1560.26	1665.3	1090.71	2176.8	1557.45	1416.8	1906.37	1733.54	1525.75	1325.02	1492.74	1541.38
1383_chr4:42283016-42292063	0	0	0	0	0	0	0	0	0	0	0	0	0	0	0
1385_chr4:43470832-43474847	0	0	0	0	0	0	0	0	0	0	0	0	0	0	0
1386_chr4:43446329-43452626	0	0	0	0	0	0	0	0	0	0	0	0	0	0	0
1387_chr4:44822293-44830681	0	33.0189	0	0	31.6118	37.8893	75.2424	34.0272	0	11.3787	0	0	0	0	49.5785
1388_chr4:44988731-44999595	0	0	0	0	0	0	0	0	26.9513	0	0	0	0	0	0
1389_chr4:45044065-45051041	0	0	0	0	0	30.3716	0	0	0	0	0	0	0	0	0
1390_chr4:45322103-45333852	0	0	0	0	0	0	0	0	0	0	0	0	0	0	0
1392_chr4:45533387-45538840	0	0	0	0	97.2466	0	0	0	0	0	0	0	0	0	0
1393_chr4:45609763-45614835	0	0	0	0	0	0	0	0	0	0	0	0	0	0	0
1396_chr4:46518578-46528535	0	0	0	0	0	0	0	0	0	0	0	0	0	0	0
1398_chr4:46861723-46869673	0	0	0	0	0	0	0	0	0	0	0	0	0	0	0
1405_chr4:54102978-54121834	502.761	330.509	472.034	368.387	597.69	511.299	401.681	295.188	559.036	344.224	353.485	530.878	575.5	573.77	601.032
1406_chr4:54349197-54360381	204.596	185.737	96.462	169.383	142.257	75.7809	253.951	153.127	170.172	162.152	156.828	139.483	135.383	119.67	334.665
1407_chr4:54886215-54891726	800.683	301.519	562.757	801.997	793.842	941.874	801.607	880.392	531.253	519.537	572.827	377.387	686.802	930.867	716.834
1412_chr4:56804401-56814391	98.1631	138.623	134.987	110.615	106.172	169.675	236.916	114.284	307.745	19.1085	52.6711	130.127	151.562	133.971	124.887
1413_chr4:59172250-59175785	0	0	0	0	0	0	0	0	0	0	0	0	0	0	0
1414_chr4:59158457-59162044	0	0	0	0	0	0	0	0	0	0	0	0	0	0	0
1417_chr4:59324188-59332313	0	0	0	0	0	0	0	0	0	0	0	0	0	0	0
1419_chr4:62629289-62635256	0	46.4135	0	0	44.4356	0	0	0	0	31.9894	0	0	0	0	0
1420_chr4:63027233-63032741	118.684	50.2806	97.9241	114.633	96.2757	0	57.2888	51.8159	0	0	0	0	45.8117	40.4945	0
1422_chr4:63283668-63290415	96.8927	41.0486	79.9442	93.5855	39.2993	78.5056	0	0	86.7891	0	103.979	115.599	0	66.1187	30.8176
1424_chr4:63836735-63842264	0	0	0	0	0	0	0	0	0	0	0	0	0	0	0
1425_chr4:63918812-63928164	0	0	0	0	0	0	0	0	0	0	0	0	0	0	0
1426_chr4:64050410-64058685	0	33.4698	32.5921	0	0	0	38.1349	0	0	0	0	0	0	0	0
1427_chr4:64439940-64444192	0	32.5648	0	37.1217	93.531	24.9121	0	33.5591	172.129	67.3334	0	0	29.6704	52.4534	146.69
1428_chr4:64862186-64867037	0	0	0	0	0	0	0	0	0	0	0	0	0	0	0
1429_chr4:65007974-65011195	0	0	0	0	0	0	0	0	0	0	0	0	0	0	0
1434_chr4:65428451-65435501	0	0	0	0	0	0	0	0	0	0	0	0	0	0	0
1435_chr4:65577658-65585187	0	0	0	0	0	0	0	0	0	0	0	0	0	0	0
1436_chr4:65591537-65601337	0	0	0	0	0	0	0	29.125	0	0	0	0	0	0	0
1437_chr4:66673433-66681393	0	0	0	0	0	0	0	0	0	0	44.0679	0	0	0	0
1438_chr4:68132443-68147046	0	0	0	0	0	0	21.6108	0	0	0	0	0	0	0	0
1439_chr4:68316211-68328922	360.04	479.382	583.514	273.233	229.477	300.051	459.304	280.693	506.779	202.747	275.979	255.684	268.021	315.884	229.028
1440_chr4:68895049-68901769	486.41	164.854	200.663	234.904	78.9143	141.878	234.79	127.416	174.275	113.622	0	154.751	225.303	248.941	324.885
1442_chr4:69463940-69469131	0	0	0	0	0	40.8133	0	0	0	0	0	0	0	0	0
1443_chr4:69443959-69447014	0	0	0	0	0	0	0	0	0	0	0	0	0	0	0
1444_chr4:69435790-69442416	0	0	0	0	0	0	0	0	0	0	0	0	0	0	0
1445_chr4:69538287-69543078	0	0	0	0	0	0	0	0	0	0	0	0	0	0	43.3967
1446_chr4:69610728-69616309	58.5661	0	0	56.5671	47.5083	0	56.5396	102.277	104.918	34.2015	0	93.1637	45.2126	79.9299	55.8824
1448_chr4:69767502-69771751	0	0	0	0	0	0	0	0	0	0	0	0	0	0	0
1449_chr4:69921569-69930801	9312.13	9285.2	8720.35	7968.32	8243.25	8273.67	11485.2	10480.8	10148.9	12985.3	14191.8	12377.2	14118.1	12805.7	13570.3
1450_chr4:70057564-70064885	0	0	0	43.1245	72.4369	57.881	86.2071	0	0	0	0	0	0	0	0
1452_chr4:70691553-70697205	0	0	0	0	0	0	0	0	0	0	0	0	0	0	0
1454_chr4:71401997-71422130	16.237	13.7576	13.3968	0	13.1713	15.7869	0	14.1777	29.0878	4.74105	0	12.9145	0	22.16	0
1455_chr4:71897480-71902991	355.859	175.886	244.677	372.356	433.005	345.995	458.061	310.726	265.626	86.5895	254.59	94.3468	320.508	202.362	150.912
1458_chr4:72504007-72511517	43.5249	184.393	215.469	189.177	105.921	197.486	126.057	190.024	253.411	127.089	93.4162	242.33	201.606	267.309	83.0611
1459_chr4:72670396-72676102	0	48.5362	0	0	0	37.1303	0	0	0	0	0	0	0	39.0896	36.439
1461_chr4:73791625-73798906	0	0	37.0409	0	0	0	0	0	0	0	0	0	0	0	0
1463_chr4:74222862-74235989	112.06	189.897	184.917	384.836	141.403	129.13	252.426	54.3598	167.291	174.509	106.894	237.678	297.977	348.357	190.089
1464_chr4:74531173-74537568	0	43.3077	42.172	0	41.4621	33.1305	24.672	22.315	22.8914	29.8487	0	0	0	34.8787	0
1465_chr4:74815343-74818486	0	0	0	0	0	0	0	0	0	0	0	0	0	0	0
1466_chr4:74949219-74959758	0	26.2804	0	29.958	0	20.1046	29.9435	27.0829	55.5648	0	33.2851	0	47.8893	42.331	0
1467_chr4:75300394-75306013	0	0	0	0	0	0	0	0	0	33.9702	0	0	0	39.6947	0
1469_chr4:75470192-75475811	0	0	0	0	0	0	0	0	0	33.9702	0	0	0	39.6947	0
1472_chr4:76963972-76971888	0	0	34.07	119.65	33.4965	80.2965	0	36.0558	73.9741	36.1714	88.6257	32.8432	31.8778	112.712	91.9351
1474_chr4:78313421-78321358	82.3673	69.7898	33.9798	0	0	0	0	0	36.8892	0	88.3912	0	0	0	26.1977
1475_chr4:78551737-78558169	0	0	41.9294	0	20.6118	32.9399	0	44.3734	91.0388	0	0	0	78.4632	52.0172	16.1633
1476_chr4:79634688-79640875	0	44.7634	43.5895	0	0	0	0	0	94.6433	0	0	0	0	36.0511	0
1477_chr4:80469047-80481757	0	0	0	0	0	0	0	0	0	0	0	0	0	0	0
1478_chr4:81097153-81101874	69.2325	0	0	0	0	0	0	0	0	0	0	0	0	0	44.0401
1481_chr4:83394470-83404304	481.981	352.054	383.96	465.53	431.425	646.372	529.483	711.095	669.913	359.114	392.381	251.163	372.086	396.947	306.597
1483_chr4:84123070-84129553	100.838	213.6	187.198	170.443	40.8994	65.3616	292.046	308.171	180.646	117.775	108.212	160.407	311.384	154.824	160.362
1484_chr4:84426933-84431555	0	0	0	0	0	0	0	0	0	0	0	0	0	0	0
1488_chr4:87383347-87386575	0	257.351	83.5342	635.622	82.1281	131.25	195.481	265.21	90.6864	59.1244	217.296	0	234.478	69.0877	257.612
1489_chr4:87395903-87401673	0	239.989	0	410.359	91.9049	165.233	410.159	272.049	253.705	132.325	60.791	180.225	262.391	193.28	360.349
1491_chr4:88318752-88328884	0	0	0	0	0	0	0	0	28.8983	0	0	0	0	0	0
1493_chr4:88842955-88848484	118.234	300.538	146.328	171.297	47.9551	172.434	57.0713	0	26.4762	224.4	253.761	188.08	251.008	242.044	75.2106
1494_chr4:89263608-89270458	0	40.4314	0	46.0893	0	0	0	0	0	0	0	0	0	0	0
1495_chr4:89363785-89375033	435.927	381.673	659.403	364.908	624.729	244.887	280.562	304.511	598.721	543.088	483.401	531.644	258.008	267.725	258.814
1496_chr4:90885935-90891530	0	0	0	56.4256	0	0	0	0	0	0	0	0	0	0	37.1618
1497_chr4:91367681-91376524	36.9647	31.3202	60.9977	0	0	0	0	32.2766	0	0	0	0	114.146	50.4487	0
1500_chr4:92096705-92108458	27.8132	0	0	26.8638	0	0	0	24.2857	24.9129	0	59.6945	0	0	0	0
1501_chr4:92010275-92019209	54.8824	31.0012	15.0941	0	29.6801	0	70.6444	127.791	0	42.7336	0	0	56.4917	0	0
1503_chr4:92274357-92280533	0	44.8431	43.6671	0	42.9321	34.3051	51.0934	92.4248	47.4059	0	0	0	0	0	0
1505_chr4:92544767-92555617	0	0	0	0	0	0	0	0	0	0	0	0	0	0	0
1506_chr4:92573809-92582414	0	0	0	0	0	0	0	0	0	0	0	0	0	0	0
1507_chr4:92618804-92622863	0	0	0	0	0	0	0	0	0	0	0	0	0	0	0
1508_chr4:92689704-92699209	0	0	0	33.2167	0	0	0	0	0	40.1668	36.9056	0	0	0	0
1509_chr4:92959865-92967647	0	0	0	0	0	0	40.5504	0	0	0	0	0	0	0	0
1510_chr4:92945136-92952323	0	0	0	0	0	0	21.9535	0	0	26.5599	0	0	0	0	0
1513_chr4:93192642-93198799	0	0	0	0	0	0	0	0	0	0	0	0	0	0	0
1514_chr4:93359331-93365350	0	0	0	0	0	17.5999	0	0	0	31.7131	0	0	41.9231	0	0
1516_chr4:95006830-95011209	149.277	63.2411	0	72.0908	0	0	0	0	66.8553	0	0	0	57.6203	0	0
1518_chr4:95070656-95083336	0	10.9217	0	0	0	0	0	22.5104	0	0	0	0	0	0	16.3991
1519_chr4:95304075-95310432	0	0	0	0	0	0	49.6389	0	0	0	0	0	0	0	32.708
1520_chr4:95213015-95220731	190.634	179.471	174.765	122.751	171.823	219.673	122.692	110.971	246.647	123.696	136.384	67.3889	32.704	115.633	134.74
1523_chr4:98018057-98023755	0	0	0	0	0	0	0	0	0	0	0	0	0	0	0
1527_chr4:99934596-99943050	1101.96	720.746	781.6	989.66	1097.78	1202.99	1175.82	1029.73	640.72	553.206	933.596	538.184	582.064	751.97	885.448
1528_chr4:100092609-100111426	52.1175	58.8789	43.0011	50.3386	28.1849	45.0425	33.5428	68.2614	15.561	60.8713	37.2861	27.6352	93.8802	35.5645	55.2549
1531_chr4:100286942-100292414	0	50.6113	0	57.6937	0	38.7178	0	78.2352	53.5038	34.8826	128.202	95.0192	46.1131	40.7609	75.9939
1532_chr4:100406964-100413276	0	0	0	0	0	0	0	0	0	0	0	41.188	0	0	0
1535_chr4:101914063-101918509	0	0	0	0	119.268	0	70.9701	0	65.8481	0	0	0	0	0	46.7635
1536_chr4:102551997-102559593	0	18.2306	0	0	0	0	0	0	0	0	0	0	0	0	0
1537_chr4:102590248-102599514	0	0	29.1067	0	0	0	68.1135	0	31.5988	82.4053	0	28.0587	0	24.073	22.4406
1538_chr4:102821121-102828009	0	0	0	0	0	0	0	0	0	0	0	0	0	0	0
1539_chr4:103156424-103167082	0	25.987	0	0	62.199	19.8801	0	0	27.4722	0	0	0	23.6773	0	0
1542_chr4:104144900-104152436	0	0	0	0	0	0	0	0	0	0	0	0	0	0	0
1543_chr4:104470653-104481864	29.1577	24.7053	48.1149	0	0	0	28.1488	0	0	0	0	0	22.5095	0	18.5477
1544_chr4:104862639-104869665	0	0	0	0	0	0	0	0	0	0	0	0	0	0	0
1545_chr4:104892216-104900288	0	0	0	0	32.8492	0	0	0	36.2723	0	0	0	0	0	0
1549_chr4:107031311-107036810	416.075	478.447	980.843	459.284	554.491	443.069	918.121	622.809	745.376	451.248	255.145	709.145	390.037	466.449	397.009
1550_chr4:107806064-107824482	17.7488	45.1158	0	17.143	0	0	17.1347	15.4978	0	0	0	0	0	0	11.2904
1552_chr4:108250809-108255638	0	57.349	55.8451	0	0	0	0	0	0	0	0	0	0	46.1872	0
1553_chr4:108300863-108309709	73.9044	0	30.4885	0	29.9753	0	0	0	0	21.5794	0	0	0	0	70.5179
1555_chr4:108505853-108518467	77.7446	65.873	42.7637	37.5455	0	0	0	56.5704	11.6063	45.4013	0	20.612	20.0061	35.3681	49.4547
1556_chr4:108654136-108662511	0	0	0	0	0	0	0	0	0	22.7928	0	0	0	0	0
1557_chr4:108645411-108650857	0	0	0	0	0	0	0	0	0	0	0	0	0	0	0
1559_chr4:110233961-110242550	0	0	0	0	0	49.337	0	0	34.0892	0	0	0	44.0704	0	0
1561_chr4:110777133-110782108	0	55.6664	0	0	0	42.5849	0	57.3662	0	38.3667	0	0	50.7188	0	0
1563_chr4:111200263-111205093	0	0	0	0	0	0	0	0	0	0	0	0	0	0	0
1566_chr4:113128649-113135149	50.287	0	0	0	0	0	0	0	0	0	0	0	0	0	31.9885
1568_chr4:114968272-114977789	0	0	0	33.1748	83.5863	0	0	0	0	20.0581	0	0	0	0	43.6977
1570_chr4:115507891-115517530	33.9124	86.202	27.9805	147.397	178.812	109.908	163.695	207.28	91.1285	128.727	72.7852	134.865	143.991	231.415	151.006
1574_chr4:116893246-116903055	0	28.2361	0	0	0	0	64.3433	29.0983	0	0	0	0	0	0	0
1575_chr4:116871787-116877638	0	0	0	0	0	0	0	0	0	0	0	0	0	0	0
1576_chr4:116936000-116941770	0	0	0	0	0	183.592	54.6879	49.4635	0	33.0814	0	45.0563	0	0	0
1577_chr4:118173263-118178945	0	0	0	0	0	0	0	0	0	0	0	0	0	0	0
1579_chr4:118511116-118518569	0	0	0	0	0	0	0	0	0	0	0	0	0	0	0
1580_chr4:118848493-118867785	67.7792	86.1439	13.9808	0	27.491	21.9668	32.7169	0	37.9446	9.89543	0	13.4774	0	23.1259	5.38945
1584_chr4:120914792-120920833	0	0	0	0	109.728	35.0716	52.235	0	48.4651	0	0	0	0	0	0
1588_chr4:125392498-125398219	257.099	411.476	188.558	441.465	463.459	555.494	248.203	274.379	434.992	333.647	183.935	477.142	220.532	389.871	236.232
1589_chr4:126483814-126489816	0	0	0	0	22.0882	0	52.5744	47.5519	48.78	31.8029	0	0	84.0835	0	0
1590_chr4:127064964-127071698	0	0	0	0	0	0	0	0	43.4783	0	0	0	0	0	0
1591_chr4:127052402-127058615	0	0	0	0	0	0	0	0	0	0	0	0	0	0	0
1592_chr4:127107346-127114819	0	0	0	0	0	0	0	0	0	0	0	0	0	0	0
1593_chr4:128192593-128198626	0	0	0	0	0	0	0	0	0	0	0	0	0	18.4856	0
1594_chr4:128431789-128438257	0	0	0	0	0	0	0	0	0	0	0	0	0	0	0
1595_chr4:129181483-129188841	199.908	94.1011	293.227	21.4538	36.0363	71.9875	171.547	116.369	218.854	181.599	238.364	70.6672	137.18	60.629	183.683
1596_chr4:129560079-129567771	84.9905	108.019	70.124	123.134	120.651	55.0897	0	222.634	38.064	86.8574	91.2062	287.296	65.6121	231.987	108.128
1598_chr4:131488560-131496307	0	0	0	0	0	0	0	0	0	0	0	0	0	0	0
1599_chr4:131688564-131697419	0	15.6389	0	0	0	23.9276	0	16.1164	33.0653	10.7787	19.8072	0	14.2489	12.5951	23.4821
1600_chr4:131764536-131769287	0	0	0	0	0	0	0	0	0	0	0	0	0	0	0
1601_chr4:131773207-131781559	0	16.5806	0	0	0	0	0	0	0	22.8556	41.9998	0	0	13.3535	0
1602_chr4:131862211-131870880	0	0	0	0	0	0	0	0	0	0	0	0	0	0	0
1603_chr4:131927858-131936544	0	0	0	0	0	0	0	0	0	0	0	0	0	0	0
1605_chr4:133039316-133047095	0	0	0	40.5858	0	0	0	0	37.6384	24.5389	0	0	32.4392	0	0
1606_chr4:133272477-133277068	0	0	0	0	0	0	0	0	0	0	0	0	0	0	0
1610_chr4:133733781-133739925	0	22.5383	0	154.153	43.1557	68.9674	102.719	46.4531	47.6528	0	85.6366	63.4711	0	72.6068	33.8417
1611_chr4:133806045-133808105	0	134.399	0	0	0	0	0	69.2513	0	0	0	0	122.454	0	0
1613_chr4:134184726-134190081	0	0	0	0	0	0	0	0	0	0	0	0	0	0	0
1615_chr4:134505609-134513813	0	0	0	0	0	0	0	0	0	0	0	0	0	0	0
1617_chr4:134868171-134876850	0	95.7359	62.1502	0	0	0	0	16.4432	33.7358	0	0	0	58.1513	25.701	0
1619_chr4:134914417-134918736	0	0	0	0	0	0	0	132.155	0	0	0	0	0	0	0
1620_chr4:134933367-134939536	0	0	0	0	0	0	0	0	0	0	0	0	0	0	0
1621_chr4:135445906-135455259	0	0	28.836	0	0	0	0	30.5168	0	0	0	0	0	0	0
1622_chr4:135598284-135607562	0	0	0	0	0	0	17.0064	0	0	0	0	0	0	0	0
1624_chr4:136089501-136095620	0	0	0	0	0	0	0	0	0	0	0	0	0	0	33.9799
1627_chr4:136876484-136881843	0	0	0	0	0	0	0	0	0	0	0	0	0	0	0
1629_chr4:137531561-137539804	0	0	0	38.3015	32.1678	25.7038	0	0	0	0	0	0	0	0	25.2253
1632_chr4:138399608-138407984	39.0254	0	0	0	0	0	0	0	0	0	0	0	0	0	0
1636_chr4:139543514-139548166	0	59.5306	0	0	0	0	0	0	62.9328	0	0	0	0	0	0
1637_chr4:139848968-139856009	0	0	38.3033	0	0	0	0	0	0	0	0	0	0	63.3582	0
1638_chr4:140363546-140370971	1650.87	1622.59	2124.87	1828.38	1874.84	1683.58	1636.25	2037.31	1912.48	2185.24	2055.06	2030.86	1682.29	2117.89	1932.27
1639_chr4:141135678-141140939	0	0	51.2603	0	0	0	0	0	0	0	0	0	0	0	0
1641_chr4:142859323-142861993	0	0	0	118.217	0	79.3345	0	0	0	0	0	0	0	0	0
1643_chr4:144099099-144101612	455.134	936.541	429.168	1193.2	1582.29	1053.61	753.232	227.091	582.391	1025.19	1046.61	1241.15	1054.08	976.105	992.636
1645_chr4:146172237-146177925	0	0	0	0	0	0	0	50.1765	51.4724	0	0	0	0	0	0
1646_chr4:146619975-146625954	0	0	0	0	0	0	0	0	97.9352	0	0	0	0	0	0
1647_chr4:146753953-146763180	956.516	720.405	993.81	1214.72	819.024	1090.74	1179.92	1299.21	761.577	868.913	893.409	1056.65	1258.05	1643.88	1543.68
1648_chr4:147447516-147457216	202.195	228.427	125.12	276.666	191.356	152.904	178.932	235.402	150.926	334.555	72.3275	375.248	390.233	183.968	375.142
1650_chr4:150023029-150030012	0	0	38.6214	0	0	0	0	0	0	0	50.2326	0	0	0	0
1653_chr4:152733055-152739236	0	0	0	0	0	0	0	0	0	0	0	0	0	0	0
1654_chr4:153662508-153668299	0	0	139.709	0	0	73.1707	0	0	50.557	0	0	0	43.5733	19.258	35.9042
1658_chr4:154611469-154615072	0	0	0	0	0	0	0	0	0	0	0	0	0	0	0
1659_chr4:154976487-154984543	162.302	34.3795	234.346	176.357	115.2	26.3004	39.1714	70.8586	145.377	355.429	304.8	290.453	563.83	276.883	361.351
1661_chr4:155757154-155761174	0	0	0	0	0	0	0	0	0	0	0	0	0	0	0
1662_chr4:155840658-155846772	0	0	0	0	0	0	0	0	0	0	0	0	0	0	0
1663_chr4:156027780-156035401	0	0	0	0	0	0	0	0	0	0	0	0	0	0	0
1664_chr4:157024852-157030341	0	0	0	0	0	0	0	0	0	0	0	0	0	0	0
1665_chr4:157521348-157527187	0	0	0	0	0	0	0	0	0	32.6905	0	0	0	0	0
1667_chr4:159213923-159220197	0	0	0	0	0	0	0	0	0	30.4243	0	0	0	0	33.1406
1669_chr4:159578949-159586991	0	34.4394	33.5362	78.5174	98.9151	79.0386	78.4792	177.455	72.8152	118.682	87.2373	48.4931	125.514	83.2094	51.7114
1672_chr4:161189136-161203659	382.647	314.681	371.429	260.885	237.365	291.796	445.462	412.733	453.635	98.5847	181.161	170.076	234.583	207.356	315
1673_chr4:161583559-161592946	34.8227	29.5053	28.7316	0	0	22.5716	0	0	0	0	0	55.3941	0	0	0
1675_chr4:162173057-162179002	0	0	0	0	0	0	0	0	0	0	0	0	0	0	0
1676_chr4:163630443-163635903	0	0	0	0	0	0	0	0	0	0	0	0	0	0	0
1678_chr4:164095215-164101511	0	43.9885	0	0	0	0	0	0	0	30.318	0	0	40.0789	0	0
1679_chr4:164014322-164024940	61.5719	104.34	88.9031	104.073	49.9466	39.9101	59.4414	26.8814	27.5757	89.892	0	0	95.0661	42.0161	58.7505
1680_chr4:164108287-164116555	0	0	0	0	0	0	0	0	0	0	0	0	0	0	0
1685_chr4:165916842-165926213	0	0	0	0	0	22.6102	67.3504	30.4582	0	40.7411	37.4333	0	134.644	23.8033	66.5676
1687_chr4:167441852-167447781	55.1292	0	0	0	0	0	0	0	0	0	0	0	0	0	0
1688_chr4:167637276-167644651	0	0	0	0	0	0	0	0	0	0	0	0	0	0	0
1690_chr4:168337851-168345370	0	0	0	0	0	0	0	0	0	0	0	0	0	0	0
1691_chr4:168358082-168363315	0	52.9224	51.5346	120.656	50.6671	161.943	0	109.077	0	72.9509	201.084	0	96.4374	42.6221	139.062
1692_chr4:168797447-168804652	0	0	0	0	0	0	0	0	0	0	0	0	0	0	0
1693_chr4:168844117-168851861	0	0	0	0	0	0	0	0	0	0	0	0	0	0	0
1696_chr4:168940335-168949792	0	0	0	0	0	0	33.369	0	0	0	0	0	0	0	0
1698_chr4:171044938-171056038	0	0	0	0	0	0	0	0	0	0	0	0	0	0	0
1700_chr4:171113554-171115664	0	0	0	0	0	0	0	0	0	0	0	0	0	0	0
1702_chr4:171598911-171603758	0	171.408	111.276	0	54.7012	0	0	0	60.4015	0	0	0	0	0	0
1703_chr4:171606515-171611460	231.34	280.02	381.747	0	53.6174	0	319.05	115.428	503.24	0	0	0	0	45.104	0
1708_chr4:172906207-172911219	0	0	0	0	0	0	62.9571	0	58.4134	0	0	0	0	0	0
1710_chr4:173289969-173298182	0	0	0	0	0	0	0	0	0	0	0	0	0	0	0
1711_chr4:173876804-173883510	0	0	0	0	0	31.5942	0	0	0	0	0	0	37.6289	33.2614	0
1712_chr4:174019874-174027185	134.129	227.294	295.111	86.3669	398.948	144.9	86.325	0	120.142	130.547	47.9793	248.925	241.608	167.801	142.203
1716_chr4:175904068-175911525	87.6685	129.993	72.3336	84.6762	142.232	85.2383	0	76.5497	78.5268	127.992	329.28	87.1614	135.359	89.7363	27.8838
1717_chr4:176381404-176388186	0	0	0	0	0	0	0	0	0	0	0	0	0	0	0
1718_chr4:176365399-176372985	0	0	0	0	0	0	0	0	0	0	0	0	0	0	0
1719_chr4:177265628-177269963	376.979	127.766	155.519	145.645	122.321	195.482	145.574	197.5	0	88.0593	80.9098	179.903	116.41	102.899	95.9212
1720_chr4:177213114-177221441	0	33.2608	0	0	95.5301	0	0	0	0	0	0	0	0	0	24.9708
1721_chr4:179128274-179134919	49.1899	0	0	0	0	0	0	0	0	0	0	0	0	0	0
1722_chr4:180086456-180091747	123.551	104.685	101.939	0	0	0	0	0	55.3338	54.1135	66.2934	0	47.6902	0	0
1723_chr4:180323219-180334089	0	0	24.8121	0	0	0	0	0	0	35.1233	0	0	23.2156	0	0
1724_chr4:180641665-180649474	0	0	0	0	0	0	0	0	0	0	0	0	0	0	0
1725_chr4:183735463-183743165	0	35.9595	0	40.9915	103.281	27.5091	40.9716	0	38.0146	24.7842	91.0878	67.5113	32.7634	0	0
1727_chr4:183920854-183927328	0	0	0	0	0	0	0	0	0	0	0	0	0	0	0
1728_chr4:185657329-185666394	54.0893	30.5533	133.884	174.144	146.256	151.927	104.435	157.431	48.4491	157.936	116.09	129.063	55.6754	36.91	80.2835
1729_chr4:185836932-185842148	0	0	0	0	0	0	0	0	0	0	0	0	0	42.761	0
1731_chr4:185967779-185972686	0	0	0	0	0	0	0	0	0	0	0	0	0	0	0
1734_chr4:186964732-186970751	0	0	0	0	0	0	0	0	0	0	0	0	0	0	0
1735_chr4:187162302-187168738	0	43.0318	41.9033	0	41.198	65.8389	49.0297	88.6916	45.4911	0	54.5013	121.184	156.829	69.3131	32.3065
1737_chr4:190400142-190406557	0	0	0	0	0	0	0	0	0	0	0	0	0	0	0
1739_chr4:190846436-190854462	305.453	69.016	268.825	354.032	379.93	277.186	235.907	320.056	255.361	428.108	218.528	210.556	282.969	180.646	284.979
1740_chr4:190900973-190911481	0	0	0	0	0	20.1639	0	27.1628	0	0	0	0	12.0076	0	0
1741_chr4:191027412-191034708	112.004	0	73.9295	43.2722	72.6851	87.119	0	0	0	26.1632	0	0	0	0	56.998
1742_chr5:242330-248034	1862.36	2282	2222.16	1494.38	1859.36	1430.02	1383.02	2076.48	1668.16	1873.99	1875.57	1663.58	1260.78	860.273	1348.71
1744_chr5:702586-709322	291.153	287.809	320.299	257.78	275.544	235.901	163.962	211.855	456.387	170.028	156.223	57.8937	168.576	149.01	308.679
1745_chr5:1577456-1585504	16875.8	17533.8	15415.2	9552.36	11696.2	9293.27	8312.59	9841.41	9786.35	14764.9	13163	14973.2	7932.83	7400.11	7298.78
1746_chr5:3947774-3954321	0	0	0	0	0	0	0	0	0	0	0	0	0	0	0
1747_chr5:5515636-5525368	0	28.4595	0	64.8839	81.7399	0	0	0	60.1719	19.615	0	0	0	0	64.0986
1748_chr5:7055294-7063815	1035.76	812.591	854.583	852.197	1198.06	1342.73	944.368	1105.37	962.114	694.472	782.172	549.209	1317.86	850.767	1024.9
1749_chr5:7263666-7272205	0	0	0	0	0	0	0	0	0	0	0	0	0	0	0
1753_chr5:8996812-9009455	51.7108	43.8146	0	0	0	16.7591	49.9216	0	34.739	15.0991	83.239	10.2823	19.9602	17.6435	41.1178
1756_chr5:10716252-10725049	2303.79	2408.52	3065.83	2942.95	2863.51	2553.04	2833.91	2157.61	2462.96	1692.56	1894.09	2911.11	2868.57	3030.07	3309.16
1757_chr5:12488478-12493133	0	59.4922	0	0	0	0	0	0	0	0	0	0	0	0	0
1758_chr5:12663700-12668616	0	0	0	0	0	43.0959	0	0	0	0	0	0	0	0	0
1759_chr5:12853852-12857786	0	0	0	0	0	0	0	0	0	0	0	0	0	0	0
1761_chr5:13195848-13202058	52.635	0	86.8562	0	85.3941	204.704	50.8137	0	165.012	61.4756	0	41.8644	60.9508	89.794	33.4821
1763_chr5:15059583-15065586	0	0	0	0	0	0	0	0	0	0	0	0	0	0	0
1764_chr5:16420078-16426199	0	0	44.0594	0	0	0	0	0	47.8318	0	0	0	41.2246	72.8796	33.9688
1766_chr5:18535821-18544124	39.3685	0	32.4822	0	0	0	0	34.3755	0	0	42.2477	0	0	26.8647	0
1767_chr5:18667054-18676262	35.4996	300.788	102.515	308.591	158.383	207.093	222.763	0	31.7978	103.655	114.288	84.7062	68.5136	96.8984	45.1639
1768_chr5:18783876-18786431	0	0	0	0	0	0	0	0	0	0	0	0	0	0	0
1770_chr5:19301649-19305707	0	0	0	0	0	0	0	0	0	0	0	0	0	0	0
1773_chr5:19700559-19709854	0	0	0	0	0	0	0	0	31.5003	0	0	0	0	0	0
1774_chr5:20336982-20347977	0	0	0	0	0	0	28.7017	25.9598	0	0	0	0	0	0	0
1778_chr5:22094109-22103254	0	0	0	0	0	0	0	0	0	0	0	0	0	0	0
1779_chr5:22930137-22935229	0	0	0	0	0	0	0	0	0	0	0	0	49.5537	0	0
1782_chr5:24296964-24314559	0	0	0	0	0	0	0	0	0	0	0	0	0	0	0
1783_chr5:24387403-24401047	0	0	0	0	0	0	0	0	0	0	0	0	0	0	0
1785_chr5:24649797-24654517	0	0	0	0	0	0	0	0	0	0	0	0	0	0	0
1788_chr5:28047433-28050951	0	0	0	0	0	0	0	0	0	0	0	0	0	0	0
1790_chr5:29390084-29396551	0	0	0	0	0	0	0	0	0	0	0	0	0	0	0
1791_chr5:30198292-30203047	0	0	0	0	0	0	66.3591	60.0198	0	0	0	0	0	0	0
1793_chr5:30485216-30496057	437.215	498.194	684.157	815.459	525.882	605.882	698.625	526.571	567.179	475.433	404.474	539.61	360.804	679.006	498.698
1795_chr5:31390182-31399107	146.501	108.614	30.2187	212.25	148.55	142.439	106.074	0	65.612	85.5535	0	14.5653	28.2743	49.9853	81.5427
1797_chr5:32548561-32560530	969.55	1133.9	1971.72	1437.66	1572.98	1903.05	1568.79	1240.07	1846.98	1722.52	1729.21	1325.08	2277.08	2860.77	3066.37
1798_chr5:32662907-32667555	70.3196	59.5818	58.0193	135.839	171.128	136.741	0	0	125.974	41.0653	226.387	55.9303	244.288	47.9854	0
1799_chr5:32672679-32678208	0	50.0897	0	57.099	71.9326	0	0	0	52.9523	34.5231	63.4403	0	0	20.1704	37.6053
1805_chr5:34461164-34468535	0	37.574	73.1774	0	107.918	28.7442	85.6224	58.0821	99.3036	51.794	95.1776	105.814	68.469	121.044	112.836
1806_chr5:34783817-34787036	3299.62	4086.12	5905.62	6913.32	4364.95	7008.57	4067.57	3900.61	5047.16	3646.31	3105.13	3391.56	3409.44	4884.3	6006.22
1811_chr5:36326516-36332837	0	43.8146	21.3328	0	0	0	0	22.5762	0	0	0	0	79.8408	0	32.8942
1812_chr5:37086510-37094092	1228.68	931.478	1778.53	1728.07	664.465	1159.69	1581.56	1392.83	1892.19	793.056	717.102	1148.71	1081.66	1309.15	1055.83
1813_chr5:37264736-37272712	348.35	173.622	67.6274	98.9587	332.445	199.231	98.9106	35.7846	146.835	95.7315	153.928	195.577	94.9142	125.847	143.383
1814_chr5:37778378-37786119	0	0	0	40.785	0	82.1115	0	0	0	0	0	33.5856	32.5984	0	0
1818_chr5:40103037-40112293	0	0	0	0	0	0	0	0	0	0	0	0	0	0	0
1822_chr5:41993714-42000056	51.5396	43.6695	0	0	83.6171	0	0	0	46.1653	0	0	0	0	0	0
1823_chr5:42111471-42121352	33.082	0	0	0	0	0	0	0	0	0	0	0	0	22.5748	0
1824_chr5:42813609-42819913	0	21.9664	0	0	42.0605	0	0	45.2742	0	0	55.6423	0	0	35.3821	0
1826_chr5:43315800-43321684	111.101	188.272	0	53.6546	0	180.036	53.6286	0	99.5162	64.8811	119.227	176.734	128.654	0	141.347
1827_chr5:43320925-43333557	51.7559	0	21.3514	74.984	20.992	67.0949	24.9825	45.1918	46.359	15.1122	27.7705	41.1652	0	44.1471	65.8457
1829_chr5:43786583-43798281	0	0	0	0	0	0	0	24.3999	0	0	0	0	10.7863	19.0687	0
1830_chr5:44110605-44120215	0	0	0	0	0	0	0	0	0	0	0	0	0	0	0
1831_chr5:44788664-44794368	974.158	946.787	1205.64	442.78	743.745	705.722	1161.73	875.626	1257.54	903.53	522.701	729.241	840.519	879.824	801.938
1832_chr5:44983898-44995096	0	0	0	0	23.6799	0	56.3629	0	0	0	0	0	22.5357	0	37.1385
1834_chr5:45795325-45803492	0	0	0	38.6579	0	0	0	0	0	0	0	0	0	0	0
1836_chr5:46000498-46009896	0	0	0	0	0	0	0	0	62.3101	0	0	0	0	0	0
1841_chr5:49665924-49673752	0	0	0	0	67.7459	0	0	0	0	0	0	0	0	0	0
1842_chr5:49740365-49748223	0	70.4914	34.3214	0	33.7437	26.963	100.396	0	55.89	24.2922	0	0	0	99.3504	39.6915
1844_chr5:51600362-51606059	0	0	0	0	0	0	0	50.0972	0	0	0	0	0	0	36.4965
1846_chr5:52494469-52509169	0	0	0	0	0	0	0	0	0	0	0	0	17.1673	0	0
1847_chr5:52514174-52528937	0	0	0	0	0	0	0	0	19.8338	0	0	0	17.0941	0	0
1849_chr5:53796038-53800312	0	0	0	0	0	0	0	0	0	0	0	0	0	0	0
1850_chr5:54379414-54387063	0	0	0	0	0	0	0	0	0	0	0	0	0	0	0
1852_chr5:56312279-56318138	0	0	0	0	0	0	0	0	0	0	0	0	0	0	0
1855_chr5:58597616-58611459	708.428	580.243	642.961	1140.41	737.494	1178.6	604.125	969.109	824.923	613.667	582.849	657.375	628.937	725.137	916.31
1857_chr5:59954308-59962244	782.588	523.49	339.841	636.528	684.947	814.291	576.573	395.615	867.005	336.749	265.207	442.266	413.368	646.458	524.02
1864_chr5:62858554-62866638	20.2174	0	0	0	0	0	0	0	0	0	0	0	0	0	0
1866_chr5:63449194-63457767	0	0	0	0	0	0	0	0	0	0	0	0	0	0	0
1870_chr5:68931983-68951138	2201.51	2718.48	2710.55	3618.12	3204.84	3102.87	2751.4	2242.68	2598.69	1445.1	1474.28	1581.35	1890.59	1857.48	2154.91
1872_chr5:69504266-69525902	2032.18	2553.99	2555.58	3349.19	3106.99	2972.33	2888.09	2084.47	2557.85	1548.51	1491.7	1622.35	1842.93	1747.6	2172.13
1874_chr5:69808287-69827411	1717.91	2288.38	2171.96	3112.17	3022.84	2564.99	2359.81	1813.47	2189.5	1287.72	1201.52	1379.97	1695.71	1609.71	1788.7
1875_chr5:69952729-69960618	0	35.1072	17.0933	40.02	0	0	40.0005	0	111.341	0	44.4645	0	0	56.5486	52.7141
1876_chr5:70504867-70525426	2051.17	2788.82	2873.12	3547.66	3611.56	3241.41	3070.08	2179.78	2834.26	1727.13	1638.09	1606.15	2080.64	2099.55	2093.73
1878_chr5:70867754-70874228	782.579	812.806	687.348	512.039	389.084	687.251	755.5	903.754	474.854	471.753	433.451	341.339	350.794	189.492	529.93
1879_chr5:72222089-72231912	615.629	578.015	453.031	321.414	512.891	496.107	610.391	624.721	745.181	621.865	285.688	238.21	411.037	499.578	402.197
1881_chr5:75278363-75293832	0	0	0	0	0	0	0	0	0	0	0	0	0	0	0
1882_chr5:75653070-75659165	0	0	44.2474	0	0	34.7609	51.7723	0	48.0358	0	0	0	0	0	34.1137
1884_chr5:76177041-76185385	0	0	0	0	0	0	0	0	0	0	42.0401	0	0	26.7327	0
1885_chr5:76205053-76208801	0	0	0	0	0	0	0	0	0	0	0	0	33.6592	0	0
1889_chr5:80187059-80197329	222.803	323.625	315.138	691.709	632.576	649.881	338.005	444.676	427.65	315.988	358.647	253.159	417.72	336.657	303.705
1891_chr5:81249173-81256423	0	0	0	0	0	0	0	0	0	0	0	0	0	0	0
1892_chr5:81563365-81569525	2971.48	2675.09	2758.17	2844.43	2625.66	2115.24	2458.85	2247.12	2043.75	2943.79	2334.66	2975.39	2826.49	2190.65	2734.06
1894_chr5:82264927-82271811	0	80.4636	0	0	115.552	30.7774	0	41.4603	0	27.7288	0	0	0	32.4015	0
1896_chr5:83994577-84000990	0	0	0	0	0	0	0	0	0	0	0	0	0	34.7808	0
1899_chr5:85757815-85760028	0	0	0	0	0	0	0	0	0	0	0	0	0	0	0
1901_chr5:85860992-85866838	55.9117	47.374	0	0	136.065	0	0	0	0	0	0	0	0	19.0768	35.5665
1903_chr5:86806148-86816195	0	0	0	0	0	0	0	0	0	0	0	0	0	0	0
1905_chr5:92159201-92171590	0	0	0	0	0	0	0	0	0	0	0	0	0	18.0052	0
1906_chr5:95041787-95049010	67.8812	76.6877	130.684	152.983	146.839	58.6662	131.065	197.573	121.606	52.8551	145.691	35.9939	244.551	185.286	115.148
1908_chr5:95500514-95507881	88.7394	150.378	73.2171	42.8553	71.9847	86.2795	85.6689	174.341	39.743	155.466	95.2293	211.743	102.759	90.8324	169.346
1909_chr5:96644592-96653851	35.3041	89.7395	116.515	136.396	114.554	91.5345	68.165	184.959	63.2454	82.4676	113.658	56.1598	163.527	120.456	67.3727
1912_chr5:97415328-97428887	24.1088	0	39.7835	23.286	0	39.0676	0	0	21.5949	14.0791	25.872	9.58775	0	24.6775	30.6722
1914_chr5:97770452-97775106	0	59.505	0	67.8319	0	0	67.7989	0	0	0	75.3651	111.716	0	47.9236	89.3479
1916_chr5:98347822-98352658	0	171.798	278.821	130.559	54.8256	43.8087	0	177.044	0	39.4692	36.2647	53.7564	365.234	138.361	0
1918_chr5:99319122-99325105	0	0	0	0	0	35.4115	0	0	0	0	0	0	0	0	0
1921_chr5:100318541-100325928	0	0	18.2547	21.3696	0	0	21.3592	0	39.6354	0	0	0	17.0802	0	0
1922_chr5:100651179-100656312	0	0	0	0	0	0	0	0	0	0	0	0	0	0	0
1924_chr5:101670585-101686564	0	0	0	0	0	0	0	0	0	0	0	0	0	0	0
1925_chr5:103399335-103406182	47.7389	0	0	0	0	0	0	0	0	0	0	0	0	0	0
1926_chr5:103367411-103373015	0	0	0	0	0	0	0	0	0	0	0	0	0	0	0
1928_chr5:103927583-103935087	43.5597	0	35.9403	0	0	0	42.0525	76.0704	0	0	0	34.6462	33.6278	29.7248	27.7092
1932_chr5:106313618-106322399	74.4514	31.5413	0	0	0	0	35.9376	0	0	0	0	0	57.4759	0	23.6799
1936_chr5:107902671-107909913	0	0	0	0	0	0	0	0	0	0	0	0	0	0	0
1937_chr5:107910425-107916485	0	45.7013	0	0	0	0	0	0	0	0	0	0	0	0	34.3107
1939_chr5:109869499-109881304	138.453	46.9246	137.082	173.846	157.237	251.282	106.93	72.5362	186.024	64.6832	104.005	121.134	149.639	113.375	140.916
1942_chr5:111256392-111262398	0	46.1122	0	52.5649	0	0	0	47.5202	0	0	0	0	0	0	0
1944_chr5:111782351-111786111	0	0	0	0	0	0	0	0	0	0	0	0	0	0	0
1945_chr5:111859790-111868330	0	0	0	0	0	0	0	0	0	0	0	0	0	0	24.3481
1946_chr5:111915868-111921111	0	0	0	0	0	0	0	0	0	0	0	0	0	0	0
1947_chr5:112948196-112958882	504.736	622.055	454.306	561.373	347.402	356.905	575.866	614.339	383.603	401.94	262.618	352.792	495.921	354.864	437.825
1948_chr5:113048701-113050165	0	0	0	0	0	0	0	0	0	0	0	0	0	0	0
1950_chr5:113106714-113112854	53.235	90.212	43.9231	0	0	69.0124	51.3929	325.383	143.051	0	85.6924	84.6832	369.873	90.8176	253.978
1951_chr5:113474835-113484066	0	30.0039	29.2171	0	28.7252	45.9061	68.3718	0	0	20.6794	76.0019	0	0	12.0821	22.5257
1953_chr5:114373711-114376902	0	0	0	0	0	0	0	0	0	0	0	0	0	0	65.1495
1954_chr5:114325607-114335619	0	0	0	0	0	21.1627	0	0	29.2446	0	0	12.9841	0	0	0
1959_chr5:116381935-116387506	0	0	0	0	0	0	0	51.2301	0	0	0	0	0	0	0
1960_chr5:118283779-118288514	414.167	263.193	284.768	400.031	503.953	469.801	333.197	482.186	370.979	241.866	296.305	384.32	319.734	235.52	614.738
1961_chr5:118760260-118766478	0	0	0	0	0	0	0	0	0	0	0	0	0	0	0
1962_chr5:120031098-120038953	62.4203	52.8887	34.3345	100.483	84.3914	107.893	40.1736	109.007	18.6371	24.3015	44.6569	0	64.2507	99.3884	105.885
1964_chr5:121193174-121196630	0	0	0	0	0	0	0	0	0	0	0	0	0	0	0
1966_chr5:121811647-121814827	205.543	87.0782	84.7947	198.527	0	0	0	179.474	0	0	0	81.7416	357.025	0	261.499
1968_chr5:121952630-121960017	0	0	0	0	0	0	0	0	0	0	0	0	0	0	0
1972_chr5:123639564-123645528	54.8057	0	45.2191	0	44.4579	71.0486	0	0	0	0	58.8139	0	0	0	34.8629
1973_chr5:123832728-123838433	114.587	48.5447	0	27.6689	0	37.1368	0	50.027	0	0	0	45.5696	88.4601	0	0
1975_chr5:124302020-124307919	0	46.9485	0	0	0	0	0	0	0	0	0	0	0	0	0
1976_chr5:124997779-125004122	0	0	42.5176	0	41.8019	0	0	0	0	0	0	0	0	0	32.7801
1978_chr5:125250418-125264832	374.201	317.061	486.509	460.001	275.954	536.555	383.147	485.163	294.553	377.455	365.062	369.782	323.897	324.993	367.874
1979_chr5:125557110-125565674	114.506	64.6809	0	0	61.9245	74.2215	0	66.6559	0	44.5797	0	0	0	78.1381	48.5598
1981_chr5:126004750-126011979	67.8249	38.312	18.6537	131.02	55.019	43.9632	43.652	118.446	60.7524	26.4056	0	71.9281	17.4534	0	57.5262
1982_chr5:126174254-126181186	282.922	379.556	155.622	660.39	191.253	489.029	500.742	288.213	422.366	344.21	303.613	112.514	400.425	160.886	299.953
1988_chr5:129877454-129885791	39.208	0	0	0	0	25.4141	37.8513	0	0	0	0	0	0	0	0
1989_chr5:129969236-129977931	0	0	0	36.3107	0	12.1839	0	0	33.6737	0	0	29.9011	0	0	0
1992_chr5:130907491-130917873	503.771	760.318	922.227	775.481	740.687	969.408	759.906	604.834	719.163	441.289	506.826	450.771	449.674	644.566	821.174
1994_chr5:135066076-135073027	47.0247	0	38.7992	0	38.1461	0	0	41.0607	42.1212	0	50.4639	0	108.908	64.1785	59.8266
1995_chr5:135637022-135643342	0	0	0	0	0	0	0	0	0	0	0	0	0	0	0
1997_chr5:135880645-135887501	0	0	0	0	0	0	0	0	0	0	0	0	0	0	0
1999_chr5:135876630-135879312	0	0	0	0	0	78.9797	0	0	109.141	0	0	0	0	0	0
2000_chr5:135900906-135906905	0	0	0	0	0	0	52.6007	47.5757	0	31.8188	0	0	0	0	0
2003_chr5:138882528-138891987	34.5577	0	0	0	0	0	0	0	61.9083	20.181	0	27.4862	0	0	0
2006_chr5:140282059-140292410	284.22	454.881	573.232	610.042	473.922	542.447	274.385	289.535	565.739	193.642	203.337	226.061	426.642	441.772	572.525
2007_chr5:142468156-142474576	534.592	496.099	252.047	909.751	371.706	445.52	294.911	377.879	296.429	148.663	382.46	323.962	314.439	660.116	469.612
2010_chr5:143988892-143996463	0	0	0	0	0	0	0	0	0	0	0	0	0	0	0
2012_chr5:146634356-146641236	0	40.2552	0	137.665	0	30.7953	91.732	0	106.389	27.7449	0	56.6821	0	32.4203	0
2013_chr5:147095400-147113641	2132.61	2186.57	2646.75	2457.93	2246.03	2509.1	1937.71	2112.5	2271.4	1946.59	1798.16	1917.15	2137.5	2494.75	2456.68
2014_chr5:147247841-147254089	52.3149	44.3264	43.164	0	0	0	0	0	0	30.5509	0	41.6098	40.3867	0	0
2015_chr5:150621924-150630817	0	0	0	0	0	0	0	32.0951	0	0	0	0	28.3761	0	0
2017_chr5:152096795-152110390	84.1575	40.7467	59.5172	58.0607	19.5051	62.3426	0	52.4886	0	77.23	64.5088	0	9.28129	32.8162	38.2387
2019_chr5:152826711-152835501	0	0	0	71.8365	30.1662	24.1045	35.9008	0	0	21.7168	0	29.578	28.7085	25.3764	0
2021_chr5:154015540-154024046	38.429	0	0	0	0	0	0	0	0	0	0	0	29.667	0	24.4454
2022_chr5:154258150-154265675	3040.67	3588.51	3028.48	3482.31	2642.75	2998.62	2914.49	2920.54	2665.24	2866.48	3239.74	2902.16	2766.55	3082.75	2887.53
2025_chr5:156084725-156093754	3602.23	3343.58	3285.77	3811.47	3538.82	2909.85	3914.47	4125.33	3437.39	2737.89	3282.91	3916.14	3731.15	3594.55	3661.71
2026_chr5:157306943-157314876	0	0	0	0	33.4247	26.7081	0	0	0	0	0	0	0	0	0
2029_chr5:158793340-158800664	89.2603	37.8151	73.6469	129.32	72.4072	72.3217	86.1718	77.9397	39.9763	104.253	47.8942	212.986	103.362	30.4552	42.5851
2030_chr5:159543071-159558145	737.323	523.674	563.619	617.9	914.757	674.714	544.325	700.617	796.41	481.239	453.803	500.204	309.716	503.142	434.537
2031_chr5:160358941-160364898	54.8701	0	0	105.994	89.0203	0	79.4572	47.911	147.445	32.0431	0	43.6421	42.3593	74.8856	69.8077
2033_chr5:160673602-160680837	0	0	0	0	0	0	0	0	40.468	0	0	0	0	0	0
2035_chr5:161700725-161708166	0	37.2206	36.2445	0	0	0	0	38.3572	0	0	0	0	0	29.9764	0
2038_chr5:162761358-162767591	52.4408	88.8662	43.2679	202.603	127.619	101.974	101.253	45.7899	46.9725	61.2488	0	41.71	121.452	107.355	166.793
2039_chr5:162740046-162746476	101.669	236.896	167.77	441.894	41.2364	98.8505	245.377	88.7744	159.367	133.588	0	161.729	412.06	208.133	307.199
2042_chr5:165555087-165563174	0	0	0	0	0	0	0	0	0	0	0	0	0	0	0
2043_chr5:166164251-166171688	21.9761	0	0	0	0	0	0	0	0	0	0	0	0	0	0
2044_chr5:166720109-166730381	0	80.8904	26.2564	0	51.6288	20.6271	122.887	27.7868	28.5045	37.1678	0	25.311	24.567	21.7156	91.0939
2045_chr5:170186473-170194868	0	0	0	0	0	0	0	0	0	0	0	0	0	0	24.7686
2046_chr5:170427088-170435720	0	16.0429	0	36.5756	0	24.5456	0	0	0	0	40.6376	30.1193	0	12.9204	0
2048_chr5:171824497-171828613	1945.46	1749.31	1867.22	2185.84	2383.31	2187.48	1763.15	1525.38	2276.04	1530.27	1576.45	1578.94	1869.68	1598.49	2374.06
2049_chr5:175418933-175433070	0	0	0	0	0	14.9881	11.1616	0	0	0	12.4072	18.3916	0	0	0
2054_chr5:178474879-178483364	38.5241	32.6415	31.7855	37.2092	62.5009	0	37.1911	100.915	0	22.4974	82.6832	30.641	0	0	49.0118
2055_chr5:179835151-179847673	26.1052	0	0	0	31.7645	16.9211	0	0	0	0	0	20.7634	0	0	0
2059_chr6:2310643-2318026	265.641	356.373	420.086	277.956	395.058	344.37	256.45	502.56	594.853	323.186	308.825	316.926	598.13	558.919	577.346
2061_chr6:3167454-3174151	0	82.71	40.2705	47.1421	79.1853	0	47.1191	127.853	87.437	14.2515	52.3775	38.8205	37.6794	66.6122	0
2063_chr6:4385285-4390682	0	0	0	58.4953	0	39.2557	0	26.4407	54.2472	35.3673	0	0	0	41.3272	0
2064_chr6:6065140-6068633	0	0	0	0	0	0	0	0	0	0	0	0	0	0	0
2065_chr6:6026668-6033857	0	0	0	0	0	0	0	0	0	0	0	0	0	0	0
2070_chr6:9722370-9729319	94.0765	39.8555	77.6207	0	38.157	0	0	82.145	0	54.9389	0	0	0	0	89.7657
2073_chr6:11103284-11112424	393.401	560.598	531.142	500.873	406.157	417.268	586.946	608.944	432.464	302.837	307.034	554.686	455.554	305.06	409.499
2074_chr6:11788438-11792407	0	0	0	0	0	0	0	0	0	0	0	0	0	0	0
2076_chr6:12667517-12673243	0	48.3667	0	0	0	0	0	0	0	0	0	0	0	0	0
2077_chr6:13881338-13887955	0	0	0	0	0	0	0	0	0	0	0	0	0	0	0
2078_chr6:14294874-14303075	0	0	32.8861	0	0	0	0	34.803	0	46.5527	42.7731	0	30.7701	27.1988	0
2080_chr6:16259246-16265126	55.5885	0	45.865	0	0	0	0	0	0	0	0	44.2136	0	0	0
2081_chr6:16223780-16232012	0	0	0	0	0	0	0	0	0	0	0	0	0	0	0
2082_chr6:16456108-16464856	971.518	838.998	1079.05	1317.31	1242.75	1017.25	1118.27	1321.4	1121.23	905.575	1022.52	1069.92	1572.13	1504.4	2079.81
2083_chr6:16885590-16893928	39.2032	0	32.3458	0	0	0	0	0	0	22.8939	42.0704	0	0	0	0
2084_chr6:17319199-17327587	0	33.0189	0	0	0	0	0	34.0272	0	91.03	0	30.9953	0	0	24.7893
2086_chr6:18752948-18760532	43.1003	0	0	41.6292	0	0	41.609	37.634	0	0	0	34.2808	33.2731	0	27.4169
2089_chr6:19273190-19277751	0	121.436	0	0	0	0	0	0	0	0	0	0	0	0	0
2090_chr6:19399710-19407149	0	0	0	127.322	0	28.4815	0	0	39.3584	0	0	69.8978	0	0	27.9512
2091_chr6:19539757-19548150	0	0	0	37.6171	0	0	0	0	0	45.4879	41.7947	0	30.0663	0	0
2092_chr6:21356152-21367293	0	0	0	0	0	19.0183	28.3256	0	0	0	0	0	0	0	18.6643
2093_chr6:23161191-23168684	0	0	0	0	0	0	0	0	0	0	0	0	0	0	0
2094_chr6:23108265-23116732	0	0	0	0	0	0	0	0	0	0	0	0	0	52.6888	0
2095_chr6:24667939-24680651	527.159	1187.47	594.076	1204.61	1178.58	833.408	1228.85	1111.46	1301.4	938.57	883.064	1032.88	1081.93	991.447	1071.44
2098_chr6:26288302-26296359	649.126	876.569	736.424	470.227	427.834	591.686	744.164	513.661	581.437	1859.85	1850.34	1726.37	1252.8	941.284	1083.92
2100_chr6:27146043-27154305	672.585	318.463	359.077	573.201	385.126	397.493	515.63	500.918	708.765	358.12	339.658	377.616	366.516	418.469	302.007
2101_chr6:27155290-27164062	149.055	252.589	122.983	71.9839	272.053	205.308	305.783	390.453	183.58	195.852	119.967	118.555	57.5349	241.571	118.521
2103_chr6:28651075-28660727	0	0	0	0	0	0	0	0	0	0	0	0	26.1449	23.1104	21.5433
2104_chr6:28732647-28744318	0	23.7317	0	0	0	0	0	0	0	0	0	0	0	0	0
2107_chr6:29213254-29220585	0	0	0	0	0	0	0	0	0	0	0	0	0	0	0
2108_chr6:29843427-29848825	0	0	0	0	0	0	0	0	0	0	0	0	0	0	0
2112_chr6:31296534-31305329	0	0	0	0	0	0	0	0	33.2909	0	0	0	57.3844	0	23.6422
2113_chr6:31200691-31204335	0	0	0	0	0	58.1351	0	0	0	0	0	0	0	0	0
2115_chr6:31985186-31992169	46.8093	39.6615	0	0	0	15.1706	22.5948	0	0	0	0	37.2308	36.1364	0	29.7762
2116_chr6:31952448-31959431	46.8093	39.6615	0	0	0	15.1706	22.5948	0	0	0	0	37.2308	36.1364	0	29.7762
2118_chr6:32439618-32449121	0	0	0	0	0	0	0	0	0	0	0	0	0	0	0
2119_chr6:32461595-32468790	0	0	0	0	0	0	0	0	0	0	0	0	0	0	0
2120_chr6:32527720-32535095	0	0	0	0	0	0	0	0	0	0	0	0	0	0	0
2121_chr6:33015760-33026982	160.21	148.087	216.305	323.551	307.181	94.4054	253.091	216.195	169.596	314.7	218.816	208.516	202.387	168.958	213.09
2122_chr6:33085510-33092789	0	38.0489	0	0	36.4274	0	43.3522	0	40.2234	0	0	0	0	0	28.5656
2123_chr6:33308627-33320215	0	0	23.2748	0	45.7661	0	27.2331	73.8944	50.5352	0	0	0	0	0	17.9444
2124_chr6:35529634-35535600	54.7873	92.8426	0	0	0	0	0	143.516	0	0	0	43.5763	0	74.7727	0
2126_chr6:38584305-38592220	41.2981	104.976	85.1857	119.666	234.505	80.3066	79.7383	72.1208	110.975	96.4692	88.6369	131.39	47.8228	112.726	105.082
2128_chr6:39961135-39966768	0	0	0	0	0	0	0	0	0	0	0	0	0	0	0
2129_chr6:40829128-40836465	111.378	188.741	220.549	258.183	198.767	303.213	279.562	330.657	359.149	286.187	95.6186	283.478	275.145	304.012	410.927
2131_chr6:42861385-42871210	133.082	0	68.6271	96.4047	26.9888	21.5655	48.1789	43.5763	0	0	71.4074	105.85	102.738	22.7035	42.328
2134_chr6:45204186-45209536	488.755	543.535	302.446	501.577	371.694	594.008	235.922	266.73	328.342	321.101	295.031	242.964	377.315	500.283	252.611
2135_chr6:47275915-47283729	167.327	248.109	276.117	303.03	254.502	311.821	343.267	255.685	206.084	244.29	314.238	182.995	274.498	314.002	252.795
2136_chr6:47602613-47615665	0	42.4417	20.6644	12.0952	20.3165	16.234	36.268	21.8688	0	14.626	26.8769	0	0	17.0907	15.9318
2137_chr6:48841313-48847362	0	0	0	0	0	0	0	0	0	0	0	0	0	0	0
2139_chr6:49469836-49478291	0	32.7573	0	0	0	0	0	0	0	0	0	0	0	0	0
2140_chr6:49855419-49860232	0	0	0	0	0	0	0	0	0	0	0	0	0	0	0
2144_chr6:51803023-51809230	26.3302	0	43.4491	0	64.0766	68.2675	50.8383	0	0	46.129	0	41.8847	0	0	83.7457
2147_chr6:52780116-52784053	0	70.3392	0	0	0	0	0	0	0	0	0	0	0	0	52.8078
2151_chr6:55877965-55881417	0	0	0	0	0	0	0	0	0	0	0	0	0	0	0
2152_chr6:56934085-56945794	809.612	1005.32	1278.4	1172.97	849.247	1085.75	1145.45	1133.53	1037.77	945.596	763.965	865.993	678.896	962.063	763.635
2153_chr6:57619999-57630927	0	0	0	0	0	0	0	0	0	0	0	0	0	0	0
2156_chr6:58737930-58746526	0	0	0	0	0	0	0	0	0	0	0	0	0	0	0
2157_chr6:58719113-58730209	0	0	0	0	0	0	0	0	0	8.60199	0	0	0	30.1547	18.7399
2159_chr6:61942915-61951499	0	0	0	0	0	0	0	0	0	0	0	0	0	0	0
2160_chr6:61956656-61962521	0	0	0	0	0	0	0	0	0	0	0	0	0	0	0
2161_chr6:62032958-62044696	0	0	0	0	0	0	0	0	0	0	0	0	21.499	0	0
2162_chr6:62062192-62077514	0	0	0	0	0	0	20.5968	0	0	0	0	0	0	0	0
2164_chr6:62310091-62316179	0	0	0	0	0	0	0	0	0	0	0	0	0	0	0
2166_chr6:63295950-63301626	0	0	0	0	0	0	0	0	0	0	0	0	0	0	0
2167_chr6:63501651-63507382	0	0	0	0	46.2651	0	0	0	51.0863	0	0	0	0	38.9191	0
2169_chr6:63787419-63796555	0	0	0	34.5581	0	0	0	0	0	0	0	0	0	0	0
2170_chr6:64031223-64045749	0	38.1353	0	0	18.2551	29.1736	0	0	40.3148	13.1419	0	0	17.3729	30.7131	14.3152
2171_chr6:64660153-64666426	0	44.1498	0	0	0	0	0	45.4979	0	0	0	0	0	0	0
2172_chr6:64733900-64742685	0	0	0	35.9387	0	0	0	32.4896	0	0	0	0	0	0	0
2174_chr6:65036016-65049301	0	20.8487	0	0	0	0	0	0	0	0	0	0	0	0	0
2175_chr6:65008154-65012286	0	67.0205	0	0	0	0	76.362	34.5335	70.8508	0	0	0	0	0	0
2177_chr6:65717182-65724457	0	0	0	0	0	0	0	0	0	0	0	0	0	0	0
2180_chr6:66871542-66884103	0	0	0	0	0	0	0	0	0	0	0	0	0	0	0
2181_chr6:67414665-67415607	0	0	0	0	0	0	0	0	0	0	0	0	0	0	0
2184_chr6:68229765-68242443	0	0	0	0	0	0	0	0	0	0	0	0	0	0	0
2187_chr6:68590926-68599261	16294.8	13690.3	12748.8	14848.5	14999.7	16357.9	13402.6	15101.4	13612.1	13958.9	13698.8	11198.1	11913.4	11587.8	10016.2
2188_chr6:68579214-68584812	116.777	49.4724	144.525	112.791	331.549	75.693	169.104	280.407	104.6	34.0976	62.6585	0	90.1507	39.8436	37.1419
2192_chr6:69309359-69318137	0	0	0	35.9674	0	36.2061	0	0	16.6777	0	0	0	14.3739	50.8223	11.844
2193_chr6:69915903-69924098	0	0	0	0	0	0	0	0	0	0	0	0	0	0	0
2194_chr6:70179765-70185602	0	0	0	0	0	0	0	0	0	0	0	0	0	0	0
2196_chr6:71146359-71158225	385.676	210.075	340.944	585.377	346.378	232.134	385.629	120.272	370.135	176.965	236.504	317.712	297.74	253.783	245.336
2199_chr6:72457400-72463534	0	0	0	0	0	0	0	0	0	0	0	0	0	0	0
2201_chr6:72895529-72902900	0	0	0	0	0	0	0	0	0	0	0	0	0	0	0
2204_chr6:74613588-74620673	0	0	0	0	0	0	0	0	41.3246	26.9422	0	0	0	0	0
2208_chr6:75177897-75184053	0	0	0	0	0	0	51.2594	92.725	0	0	0	0	0	0	0
2209_chr6:77197236-77206380	0	0	0	0	0	0	0	0	32.0204	0	0	0	0	0	0
2211_chr6:78213991-78223631	0	28.731	0	0	0	0	0	0	0	0	0	26.9702	26.1774	23.1391	21.5701
2212_chr6:78301211-78307217	0	0	0	0	0	0	0	0	0	0	0	0	0	0	0
2213_chr6:78367924-78376119	0	0	0	38.5258	80.8905	38.7816	38.5071	0	0	23.2934	42.8044	63.4504	61.5854	0	0
2214_chr6:78426847-78436056	4223.99	4857.2	4275.88	4662.65	4405.46	4359.99	4677.52	5935.34	5103	4042.12	4856.69	5067.71	5261.27	4844.39	4832.01
2216_chr6:78842190-78850428	119.037	50.4301	0	0	96.562	0	0	34.6467	35.5415	23.1718	0	31.5596	0	0	25.2406
2218_chr6:79293463-79298853	0	51.3812	150.101	0	0	39.3067	0	0	0	35.4132	65.076	48.2322	46.8145	0	0
2219_chr6:79563832-79568868	194.709	247.465	53.5501	188.063	52.6487	126.208	187.971	340.029	319.743	132.657	34.8248	103.244	225.471	398.602	268.359
2223_chr6:80819229-80823356	158.389	335.509	65.342	535.442	321.211	230.998	305.818	207.452	390.151	323.737	339.946	62.9893	61.1378	162.125	352.641
2224_chr6:81185201-81198060	0	0	41.949	12.2767	51.5536	57.6717	12.2708	33.2956	0	37.1136	0	20.2193	29.4374	8.67357	16.1709
2225_chr6:81217518-81225520	0	0	33.7038	0	0	0	0	0	0	23.8551	0	0	0	0	0
2226_chr6:81358435-81362894	0	0	0	0	0	0	0	0	0	0	0	0	0	0	0
2228_chr6:81767941-81774458	0	0	0	0	0	0	0	0	0	0	0	0	0	0	0
2230_chr6:82046851-82061539	66.7675	84.8582	73.4514	128.977	90.2687	137.046	96.6858	126.316	19.9351	84.4803	23.8835	123.912	77.316	53.1551	127.416
2232_chr6:82592765-82599275	0	0	0	0	0	32.5453	0	43.8418	44.9741	0	0	0	0	0	0
2236_chr6:84156090-84159020	0	0	184.054	0	0	0	0	0	0	0	0	0	0	0	0
2239_chr6:85422012-85427661	0	0	0	0	0	0	0	0	0	0	0	0	0	0	0
2240_chr6:85796109-85808351	0	0	0	0	0	0	0	0	0	0	0	0	0	0	0
2242_chr6:86564421-86577333	25.3168	42.9019	62.6652	48.9054	123.221	155.895	48.8816	154.742	124.723	44.3536	27.1683	40.2726	117.266	77.7418	32.209
2248_chr6:87182707-87191382	0	0	0	0	0	0	0	0	0	0	0	0	0	0	0
2249_chr6:87208663-87211082	0	0	0	0	0	0	0	0	0	0	0	0	0	0	0
2251_chr6:87381713-87391045	0	0	0	0	0	0	0	0	0	0	37.5897	27.8603	0	23.9027	0
2255_chr6:89114284-89129499	0	72.817	0	114.134	34.8569	34.8157	62.2248	46.9003	19.2446	25.0937	34.5845	42.7215	41.4657	14.6612	61.5015
2256_chr6:89371970-89380600	29866	23732.9	23735.5	7682.67	8971.84	8322.9	5137.57	5920.09	5343.55	23568.2	25688.9	22715.2	6535.3	6758.96	6397.02
2259_chr6:91379736-91385314	0	49.6497	0	113.195	0	0	56.57	0	0	0	0	0	45.2369	0	0
2261_chr6:94370318-94377585	517.272	876.569	630.908	304.114	383.119	349.866	477.662	549.856	624.492	433.415	386.158	375.648	173.622	276.246	386.272
2262_chr6:94534905-94547275	0	0	0	0	0	0	0	0	0	0	0	0	0	0	0
2263_chr6:95262917-95269328	0	0	0	0	41.3586	0	0	0	0	0	0	0	0	0	0
2266_chr6:98227169-98237585	0	0	0	0	0	0	0	0	28.1104	0	0	0	0	0	0
2267_chr6:98614491-98621261	0	0	0	0	0	0	0	0	0	0	0	0	0	0	0
2268_chr6:99467178-99474335	0	0	0	0	0	0	0	0	0	0	0	0	0	0	0
2269_chr6:99709616-99714922	61.6009	0	0	0	0	0	0	0	0	0	0	0	142.666	0	0
2272_chr6:101392486-101400132	0	0	0	0	0	27.7105	0	0	0	0	0	0	0	0	0
2273_chr6:101671464-101680852	0	0	0	33.6306	0	0	0	0	0	0	0	0	0	0	22.149
2275_chr6:102550262-102556750	0	0	0	0	0	0	0	0	0	0	0	0	0	0	0
2276_chr6:102740602-102748568	0	0	0	0	0	0	0	0	0	0	0	0	0	0	0
2277_chr6:103079295-103086132	0	0	0	0	0	0	0	0	0	0	0	0	0	0	0
2281_chr6:106678828-106683293	805.212	713.267	603.967	1272.65	1009.46	1257.37	1236.69	703.089	983.519	598.472	824.823	640.443	1017.19	1048.99	721.75
2282_chr6:107255612-107268628	25.1145	21.2795	0	24.2573	40.7454	0	0	0	0	14.6664	0	0	19.3882	8.56896	15.9758
2284_chr6:110209875-110214405	0	0	0	0	0	0	0	0	0	0	0	0	0	0	45.8965
2285_chr6:110172994-110183056	0	0	0	0	0	0	0	0	0	0	0	0	0	0	0
2287_chr6:110820376-110827271	0	0	0	0	0	0	0	0	0	0	0	0	0	0	0
2288_chr6:111239076-111249330	0	0	78.9074	30.7906	129.299	82.6533	30.7756	27.8356	57.109	55.8496	102.63	0	123.051	76.138	20.2786
2289_chr6:111452131-111463051	59.8692	0	12.3492	28.9129	0	19.4032	0	0	0	26.2219	32.1239	0	0	20.4271	19.042
2292_chr6:113584502-113588409	0	0	0	0	0	0	0	0	0	0	0	0	0	0	0
2294_chr6:114332160-114339172	233.078	236.985	153.847	405.221	113.443	392.804	90.0054	203.518	292.284	163.336	350.174	222.461	305.889	334.006	474.45
2295_chr6:114743602-114749500	0	46.9564	0	0	44.9553	0	53.5013	0	49.64	0	0	0	0	0	0
2296_chr6:115351890-115364142	26.6805	45.2127	66.0406	25.7698	64.929	17.2939	51.5146	0	71.695	0	0	21.2209	20.5971	27.3098	42.4299
2297_chr6:115318973-115325444	0	128.397	104.192	0	102.438	130.966	97.5291	22.053	45.2451	0	54.2065	40.1761	97.4879	86.1729	16.0659
2298_chr6:115553236-115562559	35.0618	0	28.9288	0	0	0	33.8486	0	62.8113	0	0	0	27.0674	0	22.3034
2301_chr6:116412185-116421581	417.473	294.771	315.744	487.228	253.988	428.45	436.613	258.206	436.264	253.954	466.671	373.552	456.572	320.489	420.473
2303_chr6:117979950-117986363	254.846	43.1861	84.1072	196.918	289.42	429.487	221.425	400.544	68.4814	193.472	164.09	405.394	216.413	226.075	308.013
2305_chr6:118901015-118911818	816.987	871.701	1123.47	1578.2	969.554	1235.64	1066.23	1136.11	989.278	697.987	681.907	661.843	1051.18	1011.77	1097.15
2306_chr6:118895219-118899454	617.405	1013.56	859.627	1453.56	1252.08	1400.68	1564.61	1179.28	1071.48	811.243	372.689	982.134	983.054	552.971	736.392
2307_chr6:118938265-118947973	1144.83	1412.23	1597.44	1626.11	1679.81	1691.47	1495.29	1396.55	1764.38	1042.16	1156.29	964.128	1312.7	1125.88	1863.45
2310_chr6:119715222-119720202	0	0	0	0	0	0	126.723	0	0	0	0	0	0	89.5741	0
2312_chr6:120085944-120093140	0	0	0	0	0	58.8863	43.8522	0	0	0	0	0	35.0669	30.9968	0
2313_chr6:120782027-120789229	22.693	0	0	21.9185	0	0	0	0	0	26.5046	0	36.0988	52.5566	30.971	28.8709
2314_chr6:121246190-121252265	0	91.177	110.982	51.968	0	0	51.9427	93.9612	48.1939	0	0	42.7946	0	36.7157	34.226
2315_chr6:121362530-121370497	143.6	347.635	490.852	356.654	232.974	345.724	237.654	214.95	404.253	143.759	396.263	97.8991	300.901	237.979	287.09
2317_chr6:121512836-121520509	383.404	216.572	369.062	205.732	311.014	220.904	329.011	316.179	305.266	348.29	228.58	440.482	230.211	232.561	203.242
2318_chr6:121938465-121947667	53.2841	120.394	58.6182	68.6206	28.8158	69.0761	34.2936	31.0175	95.4557	0	0	0	54.8466	48.4808	90.3867
2319_chr6:122300255-122317723	0	0	0	0	7.59035	0	18.0665	0	0	0	0	0	0	6.38515	11.9044
2320_chr6:122826016-122835365	122.375	74.0631	259.635	33.7709	113.451	181.307	185.649	76.3246	93.955	112.302	150.085	83.4288	134.961	119.296	44.4828
2321_chr6:122911620-122921804	0	0	26.4832	0	52.0749	0	30.9871	28.0269	28.7508	0	0	25.5297	49.5585	21.9032	0
2322_chr6:123062943-123070382	0	0	0	0	0	0	0	0	0	0	0	0	0	0	0
2323_chr6:123160014-123166893	0	120.783	39.2052	0	0	0	0	0	42.562	83.2468	0	37.7936	0	0	0
2324_chr6:123877989-123883802	0	0	0	0	0	0	0	0	0	0	0	0	0	0	0
2325_chr6:123903475-123909162	0	0	0	0	0	0	0	0	0	0	0	0	0	0	0
2328_chr6:125211553-125218908	88.8841	0	18.3341	0	36.051	86.4202	42.9043	232.834	119.423	129.767	47.6923	70.696	102.927	106.144	169.623
2329_chr6:126021449-126028626	22.7721	0	0	0	55.4176	0	109.921	0	40.795	0	0	36.2246	70.3195	0	0
2331_chr6:127169991-127175601	0	49.3666	0	140.687	0	0	112.495	101.748	52.1879	0	0	0	0	39.7584	74.1248
2334_chr6:130513426-130520240	0	0	0	0	19.4565	0	0	0	0	0	0	0	0	0	0
2337_chr6:131659917-131669325	0	0	0	0	0	0	0	0	0	0	0	0	0	0	0
2338_chr6:131644436-131650285	0	0	0	0	0	0	0	0	0	0	0	0	0	0	0
2339_chr6:131615512-131621410	55.4189	0	0	0	0	0	53.5013	0	0	32.3635	0	0	0	0	0
2340_chr6:131722593-131735334	0	0	0	0	0	0	0	0	0	0	0	20.4065	0	0	0
2342_chr6:132221824-132228863	0	39.346	0	0	0	0	0	0	0	0	0	0	0	0	0
2344_chr6:134919378-134926274	0	40.1618	39.1086	0	38.4503	92.1716	0	41.3881	42.4571	0	0	0	0	0	0
2345_chr6:137381427-137388271	95.5196	0	0	0	0	0	0	0	0	13.9454	0	0	0	0	0
2346_chr6:137484171-137491859	0	0	0	0	0	0	0	0	0	0	0	0	0	0	0
2348_chr6:138038413-138046083	42.6171	54.1642	70.3251	205.812	120.997	96.6834	164.57	93.0302	190.866	49.7751	45.7339	101.689	329.001	247.193	257.541
2349_chr6:140576576-140584217	0	0	0	0	0	0	0	0	0	0	0	0	0	0	0
2350_chr6:140650925-140657195	0	0	0	0	0	0	50.3275	0	0	0	0	0	0	35.574	0
2352_chr6:141008441-141023430	228.994	194.026	431.859	157.984	238.832	176.703	442.14	276.123	175.813	292.928	198.933	346.924	361.981	349.732	298.271
2353_chr6:141496648-141505090	116.161	213.25	207.658	168.294	172.753	250.98	186.903	202.857	277.462	169.59	103.88	138.587	269.027	158.534	110.838
2356_chr6:141774077-141781814	211.241	178.984	209.149	367.255	376.985	219.077	326.29	553.348	208.135	197.377	272.027	369.633	293.537	288.297	268.748
2357_chr6:142276709-142286528	16.6454	0	82.4028	64.3091	13.5026	118.683	64.2778	58.1373	89.4582	29.1618	71.4511	66.1965	51.4006	11.3587	52.9423
2358_chr6:142336786-142343226	50.7555	0	0	0	41.1724	32.899	0	44.3183	45.4629	88.9206	0	40.3695	0	34.635	64.573
2359_chr6:142858015-142862681	0	0	0	0	0	0	0	0	0	0	0	0	0	0	0
2360_chr6:143398845-143407522	527.405	542.628	652.727	400.246	458.386	451.739	327.315	575.645	624.255	560.99	242.561	614.244	450.777	398.457	467.293
2363_chr6:144438101-144442196	0	0	0	0	0	0	0	0	0	0	0	0	0	0	0
2365_chr6:145244528-145253584	595.574	550.505	461.615	104.59	29.2803	0	261.348	220.623	113.16	769.384	329.249	459.348	292.587	160.102	229.609
2366_chr6:145425200-145429797	0	0	0	0	0	0	0	62.0822	0	0	0	0	54.8884	48.5177	0
2368_chr6:145889033-145895089	107.946	0	0	0	43.7826	34.9847	0	0	0	0	57.9205	42.9288	41.667	0	0
2370_chr6:146768312-146777626	0	0	0	0	0	0	0	0	0	0	0	0	0	0	22.325
2371_chr6:148960908-148966646	0	48.2655	0	110.039	0	73.8465	0	0	0	0	0	45.3075	0	0	54.3537
2372_chr6:151170374-151177828	1403.26	1449.07	1519.62	1651.85	1511.82	1989.69	1375.87	1378.45	1296.21	1254.82	1764.71	1290.51	1320.28	1630.86	1255.27
2373_chr6:151177981-151184023	432.786	320.862	424.037	391.888	153.594	543.519	365.585	377.897	339.2	458.089	319.301	473.311	167.054	350.703	326.923
2375_chr6:152359037-152363578	0	0	0	0	0	0	0	0	0	0	0	0	55.5651	0	0
2377_chr6:152811764-152818311	0	42.3024	123.579	96.444	0	64.7228	0	217.97	44.72	14.5779	53.5774	39.7098	38.5426	34.0691	31.7589
2378_chr6:153725648-153739982	0	0	0	0	0	0	0	0	0	0	0	0	0	0	0
2380_chr6:154244343-154259208	0	18.6328	9.07211	0	0	0	21.2299	0	0	0	0	0	0	0	0
2381_chr6:158121395-158127496	0	0	0	0	0	0	0	0	0	0	0	0	82.7194	0	0
2382_chr6:158577824-158590392	78.0291	198.342	96.5704	125.61	105.494	101.155	200.878	295.242	163.083	144.297	83.7357	103.437	80.3172	159.739	66.181
2383_chr6:158717669-158724516	310.303	242.695	630.215	691.642	755.145	711.705	506.957	646.106	342.087	432.118	409.842	607.523	442.249	358.342	546.617
2384_chr6:159032735-159042210	12523.3	12686.4	11827.1	11812.6	11502.1	10744.9	15753.6	13510.6	14956.5	13569	12957.9	13390.6	14262.1	15314.1	14879.2
2386_chr6:159301427-159310195	111.843	189.528	153.799	0	75.6048	24.1649	107.973	113.934	133.573	141.513	80.0148	74.1304	71.9514	50.8802	189.72
2387_chr6:160649683-160655355	0	0	0	0	0	37.3528	0	0	0	0	0	0	0	0	0
2388_chr6:160707642-160713346	0	0	47.2799	0	0	0	110.641	0	0	0	0	0	0	0	0
2390_chr6:161198478-161201135	0	52.1061	0	0	0	0	0	0	0	0	0	0	0	0	0
2393_chr6:164757983-164765839	0	0	0	0	0	0	0	0	0	0	0	0	0	0	0
2394_chr6:165073155-165078983	0	0	0	0	0	0	0	0	0	0	0	0	0	0	0
2395_chr6:165221019-165227782	0	0	39.8776	0	0	31.328	0	0	43.2919	0	0	0	0	0	0
2396_chr6:165470900-165479926	0	0	0	0	0	0	0	0	0	0	0	0	0	0	0
2399_chr6:165873144-165875719	0	0	0	0	0	0	0	0	113.675	0	0	0	0	0	0
2400_chr6:165938772-165944023	0	0	0	0	0	0	0	0	55.7552	0	66.7983	0	0	0	0
2403_chr6:167307981-167313520	383.566	449.993	340.816	199.486	143.605	229.497	0	154.578	158.57	189.534	126.652	492.818	159.444	120.804	187.687
2405_chr6:169517487-169525498	0	0	0	0	0	0	0	0	0	0	0	0	0	0	0
2407_chr6:170903946-170905684	0	0	310.215	0	0	0	0	0	0	0	0	0	0	0	0
2409_chr7:4630561-4639990	3969.45	4259.22	3160.7	4637.58	4597.96	4393.1	4334.12	5176.31	4564.74	3856.72	3962.12	3970.61	4496.21	4057.15	4123.86
2410_chr7:4622242-4631501	3353.89	4053.23	3073.08	4381.73	4252.8	3867.33	3953.57	4839.77	4474.61	3494.57	4224.29	3748.67	4156.31	3601.63	3593.21
2411_chr7:5060668-5068203	1561.7	1415.12	1843.31	1801.7	1653.93	2165.14	1800.82	1780.3	1631.99	1608.67	1163.83	1569.92	1774.94	2190.58	1586.72
2413_chr7:6880399-6885574	0	0	0	0	0	0	0	0	56.5739	0	0	0	0	0	0
2415_chr7:6987333-6998373	0	0	0	0	24.0188	0	0	0	0	0	0	0	0	0	0
2416_chr7:6910858-6915356	0	0	0	0	0	0	0	0	0	0	0	0	0	0	0
2417_chr7:6943413-6951928	0	32.5265	31.6735	37.0782	31.1404	0	0	33.5197	0	0	41.1959	0	0	13.098	0
2419_chr7:9056408-9065204	0	62.9751	0	0	0	0	0	0	0	0	0	0	0	0	0
2420_chr7:9391825-9398860	0	0	0	0	0	0	0	0	0	0	0	0	0	0	0
2421_chr7:9491462-9503855	26.3769	0	0	0	0	0	25.4643	0	0	0	0	0	0	0	0
2424_chr7:11633869-11639805	0	0	0	0	0	35.6918	0	0	0	0	0	0	0	0	35.0273
2425_chr7:12106182-12114702	76.7318	65.0149	0	37.0564	0	0	0	0	0	0	0	0	0	26.1805	0
2427_chr7:12329248-12335743	251.629	447.73	519.035	461.776	367.414	326.204	437.259	285.63	473.319	602.48	54.0063	240.166	602.192	480.785	256.105
2428_chr7:12629614-12635935	0	43.8146	42.6656	0	0	67.0365	0	0	0	60.3963	0	41.1294	39.9204	70.574	32.8942
2432_chr7:17453687-17460387	97.5723	82.673	40.2525	94.2419	39.5749	31.6225	0	42.5987	0	56.9803	52.3541	194.016	0	66.5824	31.0338
2433_chr7:19693444-19700550	0	0	0	0	37.3141	0	0	0	0	0	0	0	0	0	0
2434_chr7:20160332-20166180	0	0	46.1159	0	0	0	0	0	0	0	0	0	0	0	0
2435_chr7:20585399-20595274	99.3062	98.1658	68.2796	159.861	80.5563	139.466	175.762	375.75	355.804	86.9893	319.707	26.3285	153.327	67.7656	52.6421
2436_chr7:21540519-21547968	307.169	297.445	289.645	402.644	427.154	369.763	423.63	191.58	314.444	307.51	329.634	314.118	355.699	284.47	293.094
2437_chr7:21586937-21595965	36.2073	0	29.8739	0	117.484	0	0	0	32.4318	0	0	0	0	0	0
2439_chr7:22742977-22748933	109.759	185.997	271.679	159.018	178.07	177.86	105.961	143.757	98.3134	96.1453	176.679	87.2989	211.832	224.695	244.368
2440_chr7:22953033-22957328	304.391	128.955	376.72	220.501	246.919	517.918	587.717	132.893	272.65	444.396	326.652	574.997	411.228	623.141	242.036
2441_chr7:23112827-23125870	100.25	106.177	144.75	193.657	203.305	89.3486	60.4884	65.6518	145.919	73.1802	53.791	79.7362	106.415	153.922	135.513
2443_chr7:23894242-23901611	0	0	0	0	0	0	0	0	0	0	0	0	17.1219	0	0
2444_chr7:24436110-24440687	0	60.5059	0	34.4864	0	0	0	0	0	41.7022	0	113.595	82.6923	0	0
2445_chr7:24828999-24835419	992.814	1358.88	1470.27	811.4	1404.22	874.539	958.461	755.757	1071.71	832.511	792.238	688.419	1139.84	920.688	1036.39
2446_chr7:26063813-26069433	116.319	49.2788	143.959	112.349	0	150.793	112.295	152.35	156.285	101.892	62.4132	46.2587	89.7978	79.3753	73.993
2448_chr7:27036226-27041267	64.8385	0	106.994	62.6255	0	0	125.19	56.6152	0	37.8645	0	0	50.0549	88.4904	82.49
2449_chr7:29675991-29685847	1873.87	2669.64	2093.38	2210.33	2502.06	2848.44	2177.24	2027.17	2539.99	2227.35	1904.14	2031.2	2419.56	2602.69	2025.35
2450_chr7:29824608-29832090	0	0	0	0	0	0	21.0881	0	0	0	0	0	0	29.8122	0
2452_chr7:30519654-30523820	235.361	265.895	129.461	151.551	254.563	152.558	113.608	205.51	70.2727	45.8153	0	124.8	181.697	107.072	99.8115
2453_chr7:30612061-30619273	7908.89	8371.7	8058.67	9083.56	10478.2	8269.87	10238.6	11476.7	9783.88	8469.71	9119.59	9733.17	8134.98	8628.94	8231.22
2454_chr7:31507644-31511988	0	0	0	0	0	0	0	0	0	0	0	0	0	0	0
2457_chr7:32871638-32883277	519.583	725.805	556.148	678.173	763.223	910.234	474.491	613.089	377.354	631.455	527.443	603.139	433.637	555.794	571.704
2458_chr7:33198442-33214219	238.277	368.672	247.884	340.213	336.153	376.047	390.054	325.654	269.108	169.399	311.291	197.759	175.95	212.084	257.014
2459_chr7:34339749-34345184	0	0	0	0	0	0	0	0	0	0	0	47.8329	0	0	0
2463_chr7:38199852-38202344	786.801	444.438	1190.15	1203.25	372.311	764.991	569.682	572.511	352.378	229.738	422.172	521.5	506.171	536.906	333.666
2466_chr7:39793088-39804002	883.556	862.836	1025.55	1417.51	947.546	1126	925.271	784.574	1019.46	1189.38	916.033	1072	1398.88	1359.15	1667.09
2468_chr7:40181369-40187798	101.685	86.1573	146.821	245.535	164.971	181.254	147.249	221.97	136.622	89.0727	81.8409	40.4386	117.75	34.6943	129.367
2469_chr7:40199345-40212311	25.2114	64.0848	41.6028	97.4034	61.3538	81.7084	48.678	66.0416	112.912	14.723	94.6932	60.1573	0	0	32.0748
2471_chr7:41586605-41599260	0	21.8865	0	0	0	0	0	0	0	0	27.72	61.6356	39.8825	0	16.4315
2472_chr7:42675154-42685514	0	0	26.0334	0	0	0	0	0	0	0	0	0	0	0	0
2474_chr7:42909412-42916003	0	42.02	81.8361	0	80.4586	64.2908	95.7537	0	244.318	0	53.2198	39.4448	38.2853	0	63.0938
2476_chr7:43892607-43906351	285.412	70.5337	156.992	68.9176	173.643	169.584	0	176.527	21.3042	256.958	216.952	255.385	192.794	129.842	173.991
2477_chr7:43850262-43860956	152.836	181.297	75.6611	310	396.733	247.665	265.585	293.595	219.038	196.357	164.013	145.874	188.781	219.017	447.22
2480_chr7:46075341-46084750	208.448	235.491	257.979	268.444	295.91	123.854	234.775	166.843	93.3559	192.739	298.257	165.794	268.201	213.364	232.046
2482_chr7:46501104-46511133	32.5938	0	26.8925	0	0	0	0	0	0	19.0342	0	51.8484	0	0	0
2483_chr7:47636223-47640486	153.338	162.404	189.774	555.39	217.676	521.805	296.064	334.726	343.371	156.706	411.38	426.862	147.969	418.545	438.934
2487_chr7:50102762-50110618	0	35.2547	0	0	0	0	0	0	0	0	0	0	0	0	0
2489_chr7:50637492-50651587	0	39.3013	0	0	37.6265	15.0328	0	60.7521	10.3869	0	0	36.8927	0	87.0434	0
2492_chr7:52401836-52407903	0	0	0	0	0	0	0	0	0	0	0	0	0	0	0
2495_chr7:53964117-53976969	0	0	0	0	0	0	0	0	0	0	0	0	0	0	0
2496_chr7:54022760-54030609	0	0	0	0	0	0	0	0	0	0	0	0	0	0	0
2498_chr7:54517320-54520929	0	0	0	0	0	0	0	0	0	0	0	0	0	0	0
2500_chr7:56213068-56216695	0	0	0	0	0	0	0	0	0	0	0	0	0	0	28.66
2501_chr7:56385141-56392953	0	0	0	0	0	0	0	0	0	0	0	0	0	0	0
2518_chr7:64140373-64146939	7666.37	7254.95	6736.11	7500.86	7329.41	9357.65	6632.15	7519.95	6532.52	8183.63	7051.75	6929.11	7590.13	7728.29	7156.74
2519_chr7:64295273-64300536	248.416	289.414	409.927	599.843	503.783	905.738	479.641	488.048	472.839	362.676	333.23	345.771	383.551	402.603	493.819
2521_chr7:64450833-64460314	4068.35	3563.96	4124.78	4728.7	4404.94	4849.49	4160.57	5162.98	3721.32	3281.88	3477.91	3537.5	3886	3893.74	3925.79
2522_chr7:64406276-64411540	248.369	157.832	0	179.919	151.106	342.103	119.888	108.435	305.897	326.346	0	296.319	47.9348	211.856	197.49
2523_chr7:64768025-64776437	1651.48	1728.55	1218.33	1369.92	1229.34	1473.47	994.117	1408.1	1026.79	964.434	896.557	1066.29	1019.95	742.465	964.024
2525_chr7:64868198-64887101	51.8804	21.9791	57.074	83.5161	77.1558	89.6752	83.4755	0	30.9804	121.189	148.466	116.915	66.7522	129.81	121.008
2533_chr7:75410830-75418829	0	0	0	39.4697	0	0	0	0	0	0	0	0	0	27.8855	0
2534_chr7:76969254-76975197	1044.99	489.31	1043.71	1274.93	579.995	1016.02	769.895	1104.55	1182.34	1059.91	708.26	1159.24	955.329	1238.52	1434.43
2542_chr7:82266383-82275114	0	0	30.89	36.161	30.3701	60.6684	18.0717	65.3811	50.3023	10.9318	0	0	14.4513	0	0
2543_chr7:83088984-83094701	0	0	0	0	0	18.5294	55.1948	0	0	0	0	45.4739	0	0	0
2547_chr7:85367220-85375654	0	32.8389	0	0	0	0	37.416	0	34.7156	22.6334	0	0	0	0	0
2548_chr7:85717049-85722733	0	0	47.4462	0	0	0	0	50.2118	51.5086	0	0	0	0	0	0
2550_chr7:86952164-86960217	750.924	515.885	586.082	999.729	823.167	631.445	764.127	584.801	727.158	438.525	718.725	306.703	329.024	637.067	477.677
2552_chr7:88169270-88177131	41.5818	105.697	205.85	240.975	151.789	134.764	160.572	36.3081	186.229	72.8489	44.6228	66.146	96.3025	170.25	79.3528
2554_chr7:91077110-91083929	95.8698	81.2305	158.201	0	116.653	0	46.2763	167.422	128.809	83.9791	0	38.1261	74.0108	65.4206	60.9845
2556_chr7:92097544-92107320	267.498	184.154	193.119	258.368	271.24	368.451	225.962	262.768	149.753	136.687	143.531	199.463	335.573	136.904	233.97
2557_chr7:92107347-92114322	796.67	575.751	405.99	792.11	836.326	683.458	610.759	347.815	377.786	273.671	352.032	465.919	452.223	575.619	581.302
2565_chr7:93269247-93274865	1134.52	1207.76	1296.1	2135.4	2100.2	1640.46	617.84	1371.64	755.647	1206.16	686.79	786.677	1549.56	1548.37	1776.46
2566_chr7:94353547-94358621	0	0	0	0	0	0	0	0	0	37.6182	0	51.2355	0	43.9575	0
2568_chr7:94971158-94981747	0	0	25.4704	0	0	20.0097	0	53.9101	0	0	0	24.5533	0	21.0656	39.2743
2574_chr7:97578215-97589655	942.944	1101.59	1237.73	1462.73	1228.49	1185.36	910.317	960.579	1266.93	934.455	843.255	1045.44	893.389	1121.17	1108.77
2577_chr7:99320795-99327517	48.6265	144.204	200.604	234.834	197.227	283.671	140.832	191.067	348.447	212.977	260.914	251.395	206.466	66.3645	324.788
2579_chr7:100436319-100444821	807.39	1368.2	1919.18	1522.53	1528.21	1694.62	1280.53	1107.84	1291.43	1044.04	1258.4	932.683	860.746	1324.92	1235.07
2580_chr7:100521404-100531265	99.4471	28.0872	82.0519	0	13.4451	53.7169	32.002	72.3621	29.6924	77.4336	106.72	79.0975	76.7725	90.4824	210.867
2581_chr7:102611035-102623583	143.281	132.439	214.943	75.4859	221.891	236.404	125.749	113.736	140.008	60.8535	167.738	62.1611	140.779	62.2197	66.2865
2582_chr7:104388995-104393267	612.059	551.01	662.809	923.7	775.777	669.479	1144.83	1202.47	1644.71	670.182	903.129	912.778	590.631	1174.68	632.681
2585_chr7:106167618-106173928	310.806	307.237	384.66	350.23	483.236	235.037	425.073	271.387	231.997	423.511	416.92	288.407	759.81	371.159	263.612
2587_chr7:106470121-106478749	2481.51	2327.29	2016.19	3293.33	3426.68	3548.49	3383.17	3539.64	3223.84	2677.07	3415.14	2892.79	3612.07	2973.08	3048.63
2589_chr7:106733939-106749271	21.3211	18.0653	52.7748	102.967	207.546	152.02	41.1666	83.7764	133.685	37.3533	22.8804	42.3955	90.5284	87.2958	155.971
2590_chr7:107024313-107031482	729.519	791.969	959.297	1211.06	1183.56	1285.6	726.285	636.996	939.332	718.918	489.295	525.842	721.579	824.51	1261.67
2592_chr7:107980246-107984282	404.9	205.843	467.704	469.295	656.902	918.576	781.779	424.257	290.143	283.744	173.805	64.4092	375.096	607.859	1365.09
2593_chr7:108309720-108317205	174.681	240.512	144.126	126.539	141.7	99.0727	147.557	305.054	312.932	89.2591	234.321	156.304	33.7132	74.5005	152.787
2594_chr7:108939536-108949903	110.359	80.1493	260.158	289.323	383.668	143.067	167.421	289.088	268.311	128.895	101.512	175.554	158.222	236.683	200.576
2595_chr7:109231878-109237611	0	0	47.0408	55.0676	92.4979	36.9554	55.0408	49.7827	51.0684	33.2948	0	0	176.056	0	36.2674
2596_chr7:109429544-109442993	72.918	72.0807	20.0544	0	78.8674	102.406	117.325	106.117	21.7715	78.0683	104.334	38.6647	37.5281	66.3448	46.3845
2598_chr7:112281340-112296899	21.01	35.6036	34.6699	0	51.1295	27.2368	40.5661	18.3454	37.6384	36.8083	45.0931	16.7108	0	21.5056	20.0473
2599_chr7:112871915-112879363	0	0	36.2105	0	0	0	42.3686	0	0	0	0	0	0	0	0
2602_chr7:114019782-114023846	0	68.1417	66.3547	0	0	104.257	77.6394	70.2224	0	46.965	86.3037	63.9655	124.171	54.8793	102.316
2603_chr7:116095778-116102433	319.254	249.696	648.394	996.23	517.952	764.071	616.414	471.754	483.938	430.242	527.08	351.589	625.634	821.149	812.333
2604_chr7:117754218-117761744	0	36.8003	35.8352	125.85	70.4641	112.609	83.8592	113.772	38.9035	0	46.6088	34.545	134.118	88.9136	55.2563
2605_chr7:118824211-118831221	0	39.5088	0	0	0	0	0	40.7152	0	0	0	0	0	0	0
2607_chr7:119206498-119211980	0	0	0	0	0	0	0	0	0	0	0	0	0	0	75.8553
2608_chr7:119691566-119702798	174.619	24.6591	168.087	126.494	129.845	113.186	140.481	304.945	182.479	203.948	140.542	358.792	179.74	188.667	212.9
2609_chr7:119649233-119655855	370.205	480.968	305.449	0	0	0	953.055	775.807	641.097	0	0	0	0	0	0
2611_chr7:120417843-120422774	66.2847	0	0	0	0	0	0	0	59.3727	0	0	0	0	0	0
2612_chr7:120524951-120531295	0	0	0	0	0	0	0	0	0	0	55.2915	0	39.7757	0	0
2613_chr7:120955434-120962355	94.4571	120.05	194.837	136.85	191.557	153.064	0	164.955	42.3037	137.903	152.048	75.1285	255.221	96.6849	150.215
2614_chr7:121204875-121209319	0	0	0	0	0	0	0	0	0	0	0	0	0	0	0
2618_chr7:122457235-122467767	636.265	552.256	729.836	1139.16	654.607	1005.9	659.194	853.679	472.615	435.004	566.222	654.185	742.778	688.336	710.762
2620_chr7:124369211-124375412	0	44.6623	21.7456	50.9122	21.3795	0	0	46.0261	0	0	0	0	0	0	0
2621_chr7:124597365-124607843	31.1972	0	25.7402	90.3972	63.2674	40.4433	30.1178	81.7217	0	63.7651	33.4788	24.8134	72.2522	31.9331	0
2623_chr7:124900169-124904691	72.2786	0	0	0	29.3159	117.125	69.7776	63.1117	64.7416	84.4186	0	57.4884	0	49.3222	45.9777
2624_chr7:124949996-124953167	103.063	87.3253	170.071	0	83.6039	0	99.4969	0	0	120.374	0	0	79.5639	0	0
2626_chr7:125091525-125098504	46.8361	39.6842	0	0	0	0	0	0	0	0	0	0	0	0	0
2627_chr7:125556196-125564916	0	0	0	0	0	24.298	0	0	0	0	0	0	0	0	0
2628_chr7:125550019-125555795	0	0	0	0	0	0	0	0	0	0	0	0	0	0	0
2630_chr7:129218030-129226464	465.085	213.453	367.743	467.928	487.311	464.753	692.196	321.495	572.808	418.718	124.775	308.263	523.603	542.173	579.371
2631_chr7:129952218-129959790	388.518	420.633	730.16	416.952	245.126	251.832	291.724	131.928	96.6679	302.516	694.886	515.027	299.933	382.952	219.683
2636_chr7:134233256-134243118	1624.14	1811.44	1859.65	1568.7	1035.17	1546.89	1647.94	1722.04	1825.9	2574.41	1938.55	2359.5	2533.24	1888.63	2119
2637_chr7:134858785-134869218	22135.9	20468.1	19401.4	10032	11132.2	10987.1	11191.6	10437.1	11773.1	34197.4	33993.1	32807.8	13968.5	12945.9	12157.7
2639_chr7:135005623-135009551	0	0	0	0	0	0	0	72.6531	0	0	0	0	0	113.558	0
2640_chr7:135948065-135949183	292.15	0	723.142	564.357	0	189.368	282.041	510.195	261.686	682.44	0	0	225.538	199.36	0
2641_chr7:136257488-136264274	144.504	81.6254	39.7424	93.0477	0	62.4436	93.0025	84.1179	0	56.2583	0	0	74.3706	98.6081	76.6013
2643_chr7:136947314-136953444	0	0	0	0	0	86.4061	0	0	0	31.1389	0	42.4107	0	36.3863	67.8379
2644_chr7:138023531-138029155	0	0	0	0	0	0	0	0	0	0	62.3688	0	0	0	0
2645_chr7:138049466-138054038	0	0	0	0	0	46.3377	0	0	0	0	0	0	0	0	0
2646_chr7:138013985-138019276	0	0	0	0	0	0	0	0	0	0	0	0	0	0	0
2647_chr7:138124165-138135339	263.288	322.232	48.2742	324.941	249.173	227.546	155.331	153.264	301.343	230.633	219.756	174.51	135.504	179.665	130.264
2648_chr7:138241503-138250894	3585.21	2978.77	3274	5917.09	7002.5	6385.05	4822.1	4893.32	5347.07	4400.83	4968.02	4429.64	8786.97	7778.97	7085.42
2649_chr7:138685988-138691777	0	0	0	0	0	0	0	0	0	0	0	0	43.5884	0	0
2650_chr7:139146365-139153410	46.3974	196.562	191.408	89.6275	169.367	285.704	111.98	101.282	166.237	121.928	74.6859	110.71	214.911	79.1528	44.2713
2651_chr7:140355292-140369321	1339.82	1066.13	1115.07	315.082	330.781	415.347	742.333	813.839	511.35	1068.19	950.202	1306.59	521.663	636.021	807.817
2653_chr7:141275447-141284246	445.794	393.46	796.935	950.861	783.52	770.554	663.486	827.168	798.617	390.503	358.798	635.276	630.942	468.984	460.814
2654_chr7:141452088-141455902	942.615	1488.44	989.842	869.057	1042.69	1277.52	992.726	1496.48	1458.38	1501.28	919.593	1397.22	1025.38	1666.55	1308.25
2658_chr7:142802210-142807597	121.35	51.4098	100.123	0	49.2189	0	58.5754	0	0	70.8658	65.1122	0	0	82.8078	0
2662_chr7:143234797-143240598	56.3454	47.7414	46.4895	0	0	0	0	0	50.4699	32.9046	0	0	0	38.4496	35.8423
2663_chr7:143483049-143490835	41.9823	35.5716	103.916	40.5493	34.0557	54.4247	81.0592	36.6578	0	24.5168	0	33.3915	0	114.593	0
2664_chr7:144116050-144120302	153.734	130.259	95.1323	74.2435	187.062	149.473	74.2074	0	68.8517	44.8889	82.4888	122.276	237.364	314.72	195.586
2666_chr7:145748023-145755884	0	0	34.3083	0	0	0	0	0	0	0	0	0	0	0	0
2667_chr7:145937616-145946276	37.7457	0	0	0	0	0	0	0	0	0	0	0	0	0	48.0215
2668_chr7:147298297-147306047	126.532	53.6052	34.7996	0	0	54.6774	40.7178	110.484	75.5584	0	0	67.0933	0	28.7814	26.8297
2670_chr7:148003388-148012707	0	29.7206	0	0	0	0	0	0	0	0	0	0	0	0	0
2671_chr7:149337557-149348360	181.553	128.191	162.279	248.421	257.73	304.007	146.059	369.896	203.276	379.917	64.9435	312.871	303.674	309.725	317.595
2673_chr7:150004329-150010375	702.812	687.107	758.3	1305.43	1337.58	1296.58	1043.84	849.706	944.289	347.286	551.155	838.496	1106	866.956	1203.66
2674_chr7:150258693-150262935	0	0	0	0	0	0	0	0	0	0	0	0	0	0	0
2675_chr7:150280229-150307070	24.3585	0	0	0	0	7.89444	11.7578	10.6346	0	0	0	0	0	0	7.74746
2676_chr7:151737104-151740374	1499.16	2117.06	1937.85	1978.91	2878.11	2623.68	1977.95	2268.97	1879.96	1400.76	1876.93	1748.83	1620.27	1943.72	2511.25
2677_chr7:151724590-151733030	2130.12	2838.54	3051.7	2842.98	2953.2	3075.23	2299.45	2299.59	2532.44	1820.69	1558.57	2156.31	2870.3	2299.29	2660.75
2679_chr7:153102836-153110891	0	0	0	0	0	0	0	0	0	0	0	0	0	0	0
2681_chr7:155031756-155034448	121.395	0	0	0	0	157.373	117.194	211.997	108.736	70.8922	0	96.554	93.7158	0	0
2683_chr8:3093309-3100970	0	0	0	0	0	0	0	0	0	0	0	0	0	0	0
2687_chr8:5292893-5299704	0	0	0	0	0	0	0	0	0	0	0	0	0	0	0
2688_chr8:5680104-5688630	0	0	0	0	0	0	0	0	0	0	0	0	0	0	0
2689_chr8:5653209-5659474	0	0	0	0	0	0	0	0	0	0	0	0	0	0	0
2690_chr8:5710041-5714962	0	0	0	0	53.8788	0	0	0	0	0	0	0	0	0	0
2691_chr8:5732015-5737533	0	0	0	0	0	0	0	0	0	0	0	0	0	0	0
2692_chr8:6782403-6793851	0	0	0	0	0	0	0	0	0	16.675	0	0	0	0	0
2696_chr8:6926530-6938516	0	0	0	0	0	0	0	0	0	0	0	0	0	0	0
2698_chr8:7098885-7111269	26.3961	22.3654	21.7789	0	32.1185	68.4384	76.4483	23.0484	23.6436	107.904	84.9797	20.9947	40.7552	72.0498	67.1642
2699_chr8:7010302-7017357	277.99	157.027	363.159	358.002	319.463	330.347	178.914	182.05	124.501	189.397	49.7201	147.404	178.838	411.011	191.571
2703_chr8:7259812-7266137	0	0	0	0	0	0	0	0	0	0	0	0	0	0	0
2704_chr8:7355397-7364785	4387.2	5074.37	5041.85	4758.73	4801.64	4558.98	5462.31	6232.62	5489.13	4402.23	5249.85	4888.01	5093.77	5025.28	5094.28
2706_chr8:7443355-7455790	0	0	0	0	21.3245	0	50.7565	0	0	30.7032	0	0	20.294	26.9079	33.4444
2710_chr8:7564040-7570577	250.012	84.7341	268.164	217.331	223.089	340.314	506.859	283.795	380.701	408.806	456.104	477.247	617.624	477.697	286.267
2715_chr8:7760737-7766826	0	0	0	0	0	0	0	0	0	0	0	0	0	0	0
2716_chr8:7891347-7903787	0	22.2648	0	0	21.3159	0	76.1042	0	0	15.3454	0	0	20.2859	0	33.4309
2718_chr8:7985321-7991503	370.113	559.995	697.996	995.839	707.692	976.746	893.267	623.262	331.519	401.401	340.441	546.702	530.632	667.485	739.942
2720_chr8:8054727-8064174	242.211	190.567	314.04	267.365	140.343	313.996	267.235	151.066	185.961	161.653	111.396	151.366	186.985	200.7	88.0429
2721_chr8:8029355-8038841	310.134	291.974	483.339	299.549	153.742	234.529	365.937	346.023	571.022	352.163	258.857	260.376	452.24	493.81	460.325
2724_chr8:8916391-8922711	129.298	87.6431	0	0	125.862	33.5236	99.8589	22.5798	69.4889	30.2029	0	82.2718	39.9267	35.2926	32.8994
2726_chr8:9658781-9660844	0	0	0	0	0	0	0	0	0	0	0	251.957	0	0	0
2727_chr8:9657357-9671658	45.7161	19.3676	37.7195	44.1557	0	29.6326	66.2014	19.959	0	13.3487	73.5893	36.3613	0	15.5981	0
2729_chr8:10428574-10436042	0	0	0	0	0	0	0	0	0	0	0	0	0	0	0
2730_chr8:11759373-11768177	55.6927	0	61.2679	17.9306	90.3548	48.1323	179.219	32.4195	83.1421	32.5234	79.6876	88.5928	85.9887	177.353	82.6633
2731_chr8:11789351-11794226	0	0	55.3183	0	0	43.4583	64.726	0	60.0546	0	0	0	0	0	42.6491
2732_chr8:11895481-11899032	0	0	0	0	0	0	0	0	0	0	0	0	0	0	0
2734_chr8:12073978-12083338	279.385	88.7712	316.959	371.043	141.647	271.641	252.861	182.964	250.252	244.734	0	208.327	161.763	262.144	244.368
2735_chr8:12142046-12145597	0	0	0	0	0	0	0	0	0	0	0	0	0	0	0
2736_chr8:12316539-12325980	346.236	205.356	285.672	334.418	112.345	269.31	233.979	211.627	294.625	222.415	111.467	247.848	240.562	212.641	242.272
2737_chr8:12342057-12351823	368.186	311.964	538.525	339.455	203.638	347.132	387.76	482.235	554.652	244.334	359.194	266.223	478.035	502.494	596.171
2740_chr8:12564387-12570885	0	0	41.5036	0	40.805	0	0	0	0	0	0	0	0	0	0
2741_chr8:12545899-12549440	0	0	0	0	0	0	0	0	0	0	0	0	0	0	0
2744_chr8:17764720-17774133	0	0	0	33.5413	0	22.5093	0	60.6446	0	0	0	55.2411	0	47.3942	66.2706
2745_chr8:17962228-17966820	0	0	0	0	0	0	0	31.0749	0	41.566	0	0	109.896	48.5705	45.277
2748_chr8:20015047-20023131	0	0	0	0	0	0	0	0	0	0	0	0	0	0	25.7214
2749_chr8:23273621-23279631	435.09	414.733	650.659	315.18	220.588	317.272	210.018	379.909	243.575	285.845	262.637	302.801	209.929	204.12	345.961
2750_chr8:24093278-24100406	183.429	116.564	189.179	0	0	59.448	88.5409	0	41.0754	133.899	147.633	72.9471	177.007	93.8775	29.1706
2754_chr8:27349440-27355287	55.9022	0	46.1238	107.988	45.3474	181.175	107.936	97.6245	175.255	32.6458	0	222.315	43.1561	76.2942	71.1208
2755_chr8:29164229-29170617	0	43.3551	0	0	0	49.7501	0	0	22.9164	0	0	0	0	52.3754	0
2756_chr8:30003522-30009373	55.864	47.3335	46.0923	53.9572	45.3164	36.2103	0	146.337	50.0387	65.2469	0	44.4327	43.1266	76.2421	0
2758_chr8:30586602-30591003	1633.84	2642.85	1654.42	2116.05	2650.71	2142.13	2545.19	2561.43	3492.36	3035.87	3108.17	2096.93	3669.27	3167.37	3141.56
2761_chr8:35789601-35796681	46.168	0	76.1847	0	37.4511	29.9255	44.5705	80.6253	41.3538	67.4031	49.5445	36.7208	35.6414	47.257	58.7367
2763_chr8:35809117-35817550	0	98.5283	0	0	0	37.6872	0	135.383	104.159	79.2262	124.789	92.4899	179.542	105.802	73.971
2764_chr8:36317027-36329333	106.254	90.0287	230.128	102.627	64.6441	206.617	102.577	69.5833	83.2772	85.3189	199.543	21.1278	143.547	99.6964	160.526
2765_chr8:37854076-37861886	0	0	0	0	0	0	0	0	0	0	0	0	0	0	0
2766_chr8:37939517-37949458	1413.94	1337.34	1926.27	1270.4	1413.71	1214.89	1396.76	1248.97	1708.3	1161.76	1287.98	1320.76	1738.87	1368.75	1892.99
2770_chr8:39335856-39345381	0	0	0	0	0	0	0	0	0	0	0	0	0	0	0
2772_chr8:39733745-39742966	0	30.0364	0	0	0	0	0	0	0	0	0	0	0	0	0
2773_chr8:39704130-39710530	0	0	0	0	0	0	0	0	0	0	0	0	0	0	0
2776_chr8:41448452-41455845	353.709	337.16	437.758	469.75	627.651	687.809	341.47	791.426	554.445	335.659	379.578	545.078	324.26	301.71	295.314
2777_chr8:42415026-42423410	0	0	0	0	31.6269	0	0	0	69.8453	0	0	0	0	0	0
2781_chr8:43406468-43416380	0	0	27.2099	0	0	0	31.8374	0	29.5396	0	0	0	0	0	0
2782_chr8:43549422-43557724	0	0	0	0	0	0	0	0	0	0	0	0	0	0	0
2787_chr8:43737413-43741865	0	0	0	0	0	0	0	0	0	0	0	0	0	0	0
2788_chr8:43747992-43754011	0	0	0	0	0	0	0	0	0	0	0	0	0	0	0
2793_chr8:47189653-47196684	0	0	0	0	0	0	0	0	0	0	0	0	0	0	0
2794_chr8:47175658-47183522	0	0	0	0	0	0	0	0	0	0	0	0	0	0	0
2795_chr8:47392690-47405764	0	0	20.6296	0	0	0	0	0	0	0	0	0	0	0	0
2797_chr8:47492196-47501023	0	0	0	0	0	24.0034	0	0	0	0	0	0	0	0	0
2798_chr8:47563116-47566994	0	0	0	0	0	0	0	0	0	0	0	0	0	0	0
2800_chr8:47788354-47794313	0	0	0	0	0	0	0	0	0	0	0	0	0	0	0
2804_chr8:48901677-48911810	112.908	41	0	31.1582	0	0	31.1431	0	0	37.6776	34.6186	0	0	22.0135	0
2806_chr8:49157075-49163077	0	0	0	0	0	0	0	0	0	0	0	0	0	0	0
2807_chr8:49145386-49155313	0	0	0	0	0	0	0	0	0	0	0	0	0	0	0
2809_chr8:49874848-49878995	0	0	0	76.1228	0	0	0	0	0	0	0	0	60.843	0	0
2812_chr8:50007259-50016992	0	28.4565	0	0	0	0	0	0	0	19.613	0	26.7125	0	0	0
2813_chr8:50339695-50348086	0	0	0	0	0	0	0	0	34.8935	0	0	0	0	0	0
2814_chr8:50332317-50338892	0	0	0	0	0	0	0	0	0	0	0	0	0	0	0
2815_chr8:50562325-50569539	45.3106	0	0	0	0	0	43.7428	0	0	0	0	0	0	30.9195	0
2817_chr8:52201375-52211730	31.5678	0	26.0459	0	0	0	0	0	0	18.435	33.8765	0	0	0	0
2819_chr8:53866945-53875136	0	0	0	0	0	0	0	0	0	0	42.8253	0	0	0	25.3854
2820_chr8:53893555-53896106	0	0	0	0	0	0	0	0	0	0	0	0	0	0	0
2821_chr8:53981508-53989840	0	0	0	0	0	0	0	34.2559	0	0	0	0	0	0	0
2822_chr8:54048890-54055936	0	0	0	0	0	0	0	0	0	0	0	0	0	0	0
2823_chr8:54279703-54292177	78.617	166.531	129.731	126.556	138.176	33.9723	189.742	125.851	93.8922	206.599	140.611	187.59	202.306	196.708	200.039
2824_chr8:54371997-54381514	68.6942	0	28.3391	0	0	0	33.1587	89.9729	0	20.0581	0	0	26.5157	46.8763	43.6977
2825_chr8:54347836-54355646	41.8533	0	0	0	67.9021	0	40.4051	73.0903	37.489	24.4415	0	33.2889	0	99.961	0
2826_chr8:54395391-54401410	0	0	44.806	52.4514	44.0517	0	0	71.1264	145.927	0	0	0	83.8461	111.172	34.5444
2827_chr8:54529655-54536645	0	0	0	0	0	0	0	0	0	0	0	0	0	0	0
2828_chr8:54643824-54649791	1479.01	1810.13	1898.25	1904.7	1799.64	1970.61	1692.25	1530.58	2060.78	799.734	1469.61	1394.21	1120.64	1925.07	1515.77
2829_chr8:54982848-54987353	1088.27	1229.45	1047.56	946.011	1294.77	893.508	1470.86	1045.27	1039.77	699.081	1167.86	980.989	672.109	767.378	992.25
2830_chr8:56618761-56628435	84.4744	186.095	167.276	326.364	95.9349	197.119	163.103	88.5129	136.198	147.994	145.044	120.939	156.513	242.107	204.196
2832_chr8:58369148-58374915	0	0	0	0	0	0	0	0	0	0	0	0	0	0	36.0536
2836_chr8:60690603-60701040	0	0	25.8413	0	0	0	0	0	0	0	0	0	0	0	0
2837_chr8:61217917-61224884	0	0	0	45.3154	76.117	0	0	40.9664	0	0	0	0	36.2194	64.0311	0
2838_chr8:61333123-61337570	110.246	467.057	272.885	141.977	238.482	357.3	674.064	449.231	296.25	257.526	315.49	146.144	340.436	100.308	397.4
2839_chr8:61406020-61412484	530.954	407.032	500.662	854.719	471.725	278.603	829.895	529.845	339.706	531.543	379.857	804.393	702.673	810.902	595.083
2841_chr8:64056264-64066918	0	25.9968	0	0	0	0	0	0	0	17.9177	0	0	0	0	0
2844_chr8:64832212-64838327	0	0	0	0	0	0	0	0	0	0	0	0	0	0	0
2845_chr8:65034110-65040356	0	0	0	0	0	0	0	0	0	0	0	0	0	0	0
2846_chr8:65677483-65689796	0	0	0	0	0	0	0	0	0	0	0	0	0	0	0
2847_chr8:66032458-66045383	986.362	760.742	1085.1	1392.4	1220.71	1254.1	927.816	1181.48	1211.99	804.946	895.653	1056.09	849.326	1208.1	1343.37
2848_chr8:66775470-66782705	0	0	0	0	18.3245	0	43.6158	0	0	0	48.4832	35.9342	0	0	0
2849_chr8:68615243-68621906	613.213	748.188	627.378	1042.42	955.071	1240.13	899.831	663.946	703.065	515.67	315.869	741.353	605.947	702.997	811.358
2850_chr8:69801014-69807625	0	0	0	0	0	0	0	0	0	0	0	0	0	33.7393	0
2852_chr8:69883648-69890199	0	0	0	96.3851	0	0	0	0	0	0	0	0	0	34.0483	0
2855_chr8:72576900-72582685	0	0	0	0	0	0	0	0	0	0	0	0	0	0	0
2856_chr8:72587172-72595473	0	0	0	38.0339	0	0	0	0	0	0	0	0	0	0	0
2858_chr8:73008595-73017011	1398.24	1629	1586.28	1256.73	1717.11	1586.06	1799.81	1610.91	1861.26	1497	1813.1	1652.73	1709.1	1364.96	1457.7
2860_chr8:73300084-73307813	21.1459	0	0	40.8483	0	0	0	0	0	24.6976	0	33.6378	0	0	53.8052
2862_chr8:74818435-74826250	0	0	0	0	33.9293	27.1114	40.3792	36.5218	74.93	73.2776	0	33.2676	64.5795	0	159.64
2863_chr8:75957072-75960409	0	165.965	80.8064	0	158.892	0	283.647	0	87.7251	0	0	0	0	0	0
2864_chr8:79067914-79075170	0	0	0	0	0	0	0	39.335	0	26.3074	0	0	17.3885	0	28.6561
2865_chr8:79095735-79100112	74.6724	0	61.6107	0	60.5737	48.4017	72.0886	0	66.8859	87.2145	0	0	0	0	47.5005
2866_chr8:79556996-79566326	0	29.6855	0	0	0	0	33.8232	0	31.3821	20.46	0	27.8662	27.0471	23.9079	22.2867
2867_chr8:80298339-80303920	0	0	0	0	0	0	0	0	0	0	0	0	67.8189	0	0
2869_chr8:81651999-81656749	172.025	233.211	539.35	731.074	558.18	356.813	431.788	510.705	369.808	321.469	369.211	410.471	823.372	469.552	612.798
2871_chr8:82826109-82830977	0	0	0	0	54.4653	87.0415	0	0	0	0	0	0	0	91.6346	0
2872_chr8:82810251-82816178	0	0	91.0026	0	0	71.4921	159.719	96.307	0	0	0	0	85.1474	37.6323	0
2873_chr8:83975836-83986129	0	0	0	0	0	0	0	27.7301	0	0	0	0	0	0	0
2875_chr8:84455931-84462863	0	0	0	0	0	0	0	0	0	0	0	0	0	0	0
2876_chr8:84418105-84423008	0	0	0	0	0	0	0	0	0	0	0	0	0	0	0
2878_chr8:85549682-85556392	0	41.2749	0	0	0	0	0	42.5352	0	0	0	38.7453	37.6064	0	0
2879_chr8:85975066-85981385	0	43.8285	42.6791	0	41.9607	0	0	0	0	0	0	0	39.933	0	32.9046
2885_chr8:87937013-87947957	0	0	0	0	0	0	0	0	0	0	0	0	0	0	0
2886_chr8:88056612-88067916	0	0	0	0	23.4579	0	0	0	0	0	0	0	0	0	0
2890_chr8:89620298-89623733	0	80.6158	0	0	0	0	0	0	0	0	0	0	0	0	60.5231
2891_chr8:89754222-89761247	0	39.4244	0	44.9413	0	30.1598	44.9194	40.6282	0	0	49.9324	37.0082	0	31.7513	0
2895_chr8:90461032-90467472	1065.86	1118.13	816.608	1176.55	535.241	1266.61	783.988	1174.43	1136.57	829.926	1198.28	787.205	822.84	692.701	1130.03
2897_chr8:91101561-91108109	49.9184	0	0	0	0	0	0	0	0	0	0	0	38.5367	0	0
2898_chr8:91421914-91428763	0	0	39.3769	0	77.4282	46.402	46.0736	0	85.4968	83.6113	0	37.9591	55.265	0	30.3587
2899_chr8:92959695-92969705	0	27.6692	26.9435	0	0	21.167	31.5257	0	0	0	0	0	0	0	0
2900_chr8:93248771-93254946	52.9333	67.2755	87.3484	0	0	0	51.1017	0	47.4136	0	0	0	0	0	0
2902_chr8:93376554-93394262	212.295	218.981	380.784	329.861	359.399	400.854	347.523	580.289	355.512	274.904	326.874	315.683	427.54	390.514	364.034
2903_chr8:93405667-93413373	42.418	35.9408	0	0	0	0	0	0	0	0	0	0	0	0	0
2907_chr8:95333633-95342851	248.228	90.1386	263.324	342.507	115.063	183.883	205.405	123.855	127.053	72.4801	38.0545	84.6144	123.191	48.3966	180.46
2909_chr8:98187250-98192981	285.167	193.298	235.286	220.347	138.795	462.104	330.36	99.6001	280.974	432.984	306.023	272.177	396.265	505.948	253.96
2910_chr8:98212968-98218906	55.0456	46.6402	0	26.5834	0	35.6798	0	0	0	32.1456	0	87.5635	106.237	0	0
2912_chr8:98839826-98847845	1630.5	1623.29	1816.15	2086.68	1273.05	2140.16	2065.99	2349.12	2446.31	1880.56	1596.65	1945.29	1762.23	2155.74	2346.65
2914_chr8:100955910-100961832	0	46.7661	22.7699	0	0	0	53.2845	0	24.7194	0	0	0	21.3048	0	0
2916_chr8:103991601-104003946	92.6782	112.18	174.782	102.303	150.36	188.8	230.069	173.409	130.451	146.903	56.8321	147.427	163.536	189.728	92.6425
2917_chr8:105298134-105304321	0	44.7634	0	0	42.8558	0	0	0	0	0	0	0	0	0	0
2921_chr8:107801057-107807085	0	0	0	0	0	52.7208	52.3477	47.3468	0	15.8329	58.1895	21.5641	41.8605	18.5009	0
2924_chr8:108609884-108619109	0	0	29.2361	0	0	0	0	0	0	0	0	0	0	0	0
2926_chr8:110313306-110319688	691.425	737.73	1098.7	1533.52	602.425	829.948	1186.67	1408.71	963.396	717.829	467.18	692.517	751.239	873.744	521.278
2930_chr8:113208212-113213617	0	0	0	0	0	0	0	0	0	0	0	0	0	0	0
2932_chr8:114482429-114493531	0	0	0	0	0	0	0	0	0	0	0	0	0	0	0
2933_chr8:114522951-114528651	0	0	0	0	0	0	0	0	0	0	0	0	0	0	0
2934_chr8:114529757-114539423	50.7266	114.615	55.8047	130.654	96.0143	131.521	114.266	59.0574	106.02	69.1211	90.7274	53.7954	130.535	150	86.0483
2937_chr8:115293822-115298742	0	0	0	0	0	0	0	0	0	0	0	0	0	0	0
2938_chr8:115252397-115261980	0	0	0	0	0	0	32.9303	0	0	0	0	0	0	0	0
2939_chr8:115908007-115915295	0	0	37.0053	0	0	0	0	0	0	0	0	0	0	0	0
2940_chr8:116224482-116230431	27.4719	0	0	0	0	35.6139	53.0427	0	49.2145	0	0	0	42.4163	0	69.9016
2941_chr8:116825408-116830207	0	0	56.1941	0	0	0	98.6263	0	0	0	0	0	0	0	43.3244
2946_chr8:120885899-120890876	197.016	111.288	270.924	253.722	159.818	63.8517	697.397	344.059	235.296	230.108	281.9	417.87	304.191	627.397	375.977
2948_chr8:123842328-123848957	1282.02	940.031	1647.68	785.822	799.974	1022.76	856.844	688.878	684.587	1180.61	1031.84	1176.56	1693.93	1985.21	1474.21
2952_chr8:126999371-127006982	85.8949	127.363	106.305	20.7408	156.774	83.5138	62.1921	168.752	96.1726	75.2414	69.1326	51.2388	82.8878	73.2673	81.959
2953_chr8:127020746-127024399	0	75.8062	73.8182	0	0	0	86.3722	0	0	52.2476	96.0111	142.321	0	0	56.9122
2955_chr8:128443946-128453151	71.0224	120.354	58.5991	137.196	43.2096	69.0536	137.13	31.0074	95.4246	0	0	28.2446	27.4144	12.1162	158.125
2957_chr8:129620941-129629882	0	0	0	0	0	0	0	0	0	0	0	0	0	0	0
2959_chr8:129926681-129932563	0	0	45.8494	0	45.0776	0	0	0	0	0	0	0	0	0	0
2962_chr8:132321826-132328515	171.032	103.511	120.956	47.1984	0	95.0235	141.526	21.3344	153.198	71.3425	209.761	155.468	113.173	83.3648	139.882
2963_chr8:132752992-132759408	178.309	215.83	252.204	147.619	268.622	231.154	196.73	88.9681	91.2658	208.257	164.013	162.082	314.635	312.881	356.48
2964_chr8:132833082-132838531	0	0	98.9842	0	0	77.7624	0	52.3769	53.7296	35.0298	0	71.5651	46.3077	40.9329	152.629
2965_chr8:133087862-133098249	0	0	0	0	25.5286	0	0	0	0	0	0	0	24.295	0	20.019
2966_chr8:136779418-136785270	0	0	0	0	0	0	0	0	0	0	0	0	0	0	0
2969_chr8:137922109-137924017	0	0	0	0	0	0	0	0	0	0	0	0	0	0	0
2970_chr8:138295368-138299167	0	0	0	0	0	0	0	0	0	0	0	0	0	0	0
2971_chr8:138421808-138426791	0	0	0	0	0	0	0	0	0	0	0	0	0	0	0
2972_chr8:138836874-138842692	0	0	0	0	0	0	0	0	0	0	0	0	0	0	0
2976_chr8:140471350-140482803	684.999	749.683	341.463	951.077	972.415	721.512	785.29	922.106	830.876	733.382	934.185	862.647	804.239	866.706	717.156
2977_chr8:140559143-140562614	0	0	0	0	0	0	0	0	0	0	0	0	0	0	0
2978_chr8:143802196-143805989	2671.16	1423.67	1315.24	2538.38	2376.52	2457.49	2162.81	1768.1	3318.8	3195.29	2126.77	2707.11	2294.94	2734.16	2822.82
2981_chr8:146096936-146103212	624.979	661.931	752.001	1006.08	1035.08	1181.55	854.75	1000.48	1049.64	714.744	642.741	849.197	1186.09	781.879	828.251
2982_chr8:146084300-146094055	301.583	738.201	290.302	776.771	747.516	673.327	291.148	643.705	300.15	391.375	197.779	213.218	310.427	468.761	479.606
2983_chr8:146180481-146185188	69.4384	0	401.046	0	56.3278	90.018	0	0	0	0	0	0	0	47.3841	0
2984_chr8:146281055-146292082	918.969	1004.7	721.535	1002.13	1166.28	941.532	901.481	776.534	1141.78	882.893	858.929	1002.07	732.323	819.271	895.717
2985_chr8:146246630-146254228	129.063	54.6774	35.4957	166.21	34.8982	83.6567	41.5323	0	38.5349	50.2468	0	136.871	0	58.7141	68.416
2986_chr8:146254332-146257548	203.243	0	0	98.1528	164.869	65.8696	0	0	0	59.3449	0	0	78.451	104.018	129.286
2989_chr9:2275784-2281525	56.9342	0	93.9505	0	0	36.9039	0	49.7133	50.9973	0	0	0	43.9528	77.7027	72.4337
2991_chr9:2509233-2514932	57.3537	0	118.303	221.584	93.0496	223.055	0	25.0398	102.746	66.9869	30.7741	45.6175	132.83	39.1376	109.451
2993_chr9:3809395-3816769	132.983	187.794	329.164	149.851	125.854	129.296	42.7938	232.234	377.2	129.432	47.5694	158.656	171.103	105.871	169.186
2997_chr9:6078721-6087859	35.7715	30.3092	29.5144	34.5506	203.123	46.3732	103.601	93.7041	160.207	125.339	191.938	113.807	55.2307	97.6406	113.775
2998_chr9:7785527-7791624	670.129	681.361	619.26	854.378	891.51	764.489	879.841	748.977	1032.43	939.222	891.732	746.203	724.269	804.83	511.538
3002_chr9:10884595-10889539	0	0	0	0	0	0	0	0	0	0	0	0	0	0	0
3003_chr9:11253556-11261878	0	0	0	0	0	0	0	0	0	0	0	0	0	0	0
3004_chr9:12166461-12176163	0	0	27.7988	0	0	0	0	29.4191	0	0	0	0	0	0	0
3005_chr9:12948344-12954651	129.564	0	42.7603	50.0567	0	33.5927	0	45.2527	46.4214	30.2651	55.6158	0	0	0	49.4508
3016_chr9:21922275-21931724	864.857	850.04	913.378	868.751	785.753	683.918	601.151	860.893	759.18	727.286	556.865	646.61	707.723	625.58	682.188
3017_chr9:22434276-22441740	941.553	1725.43	1553.71	1226.65	1420.99	1603.82	1627.7	1395.72	1117.96	1138.06	986.915	1828.67	1639.69	1404.55	1963.96
3018_chr9:22658533-22664084	0	99.7824	291.497	341.237	95.5301	171.751	227.38	411.317	210.97	240.704	126.378	281.001	90.9138	241.085	374.563
3020_chr9:23916358-23925588	35.415	0	0	0	0	22.9555	0	0	0	0	0	0	0	0	22.5281
3024_chr9:25288287-25294096	0	0	0	0	0	0	0	0	0	0	0	0	0	0	0
3025_chr9:25668973-25675212	0	0	0	0	42.4986	33.9587	0	0	0	0	0	0	0	35.7507	0
3026_chr9:25994622-26001363	0	0	0	0	39.3342	0	0	0	43.4332	0	0	0	0	0	0
3027_chr9:26102943-26109671	48.5831	0	100.212	46.9249	0	78.7273	0	0	0	0	0	0	0	0	30.9046
3030_chr9:26825998-26831463	239.236	202.705	98.6944	0	48.5166	38.7674	57.7395	104.447	321.434	34.9273	64.1831	95.1408	46.1721	122.439	76.0912
3031_chr9:26970919-26978131	725.17	672.04	523.533	809.859	863.996	646.313	809.466	593.624	690.15	674.93	753.886	486.659	314.902	355.673	619.864
3032_chr9:27637114-27643618	0	0	41.4653	97.0815	40.7673	65.1506	24.2586	65.8234	0	29.3486	0	39.9723	116.392	171.471	31.9688
3033_chr9:27779117-27795566	0	16.8387	16.3971	38.39	0	0	0	17.3528	17.801	0	0	23.71	15.3421	0	12.6418
3035_chr9:29377366-29384675	0	0	0	0	0	0	0	0	0	0	0	0	0	61.0354	0
3037_chr9:29651710-29660161	0	0	0	0	0	0	0	0	34.6458	0	0	0	0	0	0
3038_chr9:29775511-29780682	63.2088	267.784	78.2285	0	0	204.855	61.0217	110.384	56.6176	55.3691	135.663	150.824	97.5935	172.532	201.041
3042_chr9:31326351-31334692	0	0	0	0	0	0	0	0	0	0	0	0	0	0	0
3043_chr9:31772324-31777711	60.6748	0	0	0	0	0	0	0	0	0	0	0	0	0	0
3046_chr9:32162648-32168562	0	0	0	0	0	0	0	0	49.5057	0	0	0	0	0	0
3050_chr9:35003405-35011005	344.077	473.746	283.891	373.874	261.668	250.904	207.607	337.993	423.772	351.635	230.775	307.878	564.453	322.843	287.272
3052_chr9:35019243-35025458	867.779	534.741	694.29	609.571	490.621	715.887	1015.46	711.798	706.627	629.618	479.731	920.276	913.526	628.053	602.193
3054_chr9:35455414-35462086	48.9908	41.5099	0	47.3187	79.4819	95.2656	47.2957	0	197.47	200.268	0	155.864	37.8206	167.154	420.714
3055_chr9:35582345-35587796	389.757	508.063	593.687	463.327	632.335	660.738	810.429	418.861	805.649	350.17	482.609	596.157	370.325	695.604	1010.8
3058_chr9:42455124-42461301	449.787	403.523	436.601	664.43	429.251	583.092	357.596	577.562	473.983	494.432	425.896	378.792	367.658	108.328	555.405
3064_chr9:66700034-66708357	196.369	299.491	291.637	341.401	525.668	356.395	303.32	240.05	193.482	252.287	168.585	187.424	318.351	241.201	274.811
3066_chr9:69883031-69891352	196.417	199.709	259.295	113.828	398.329	254.629	265.468	171.506	193.529	114.704	147.547	124.98	303.265	254.662	124.944
3068_chr9:72019483-72025195	0	0	0	0	0	0	0	0	51.2562	0	0	0	0	0	0
3069_chr9:72540320-72548853	0	0	0	0	0	0	0	0	0	0	0	0	0	0	0
3070_chr9:76700703-76708718	40.7829	34.5554	0	0	0	0	0	0	0	0	0	0	0	0	0
3072_chr9:77966074-77972507	0	0	0	0	0	0	0	0	0	0	0	0	0	0	0
3074_chr9:79103218-79110608	398.085	449.729	419.688	213.609	430.564	200.692	298.908	579.328	515.051	284.135	189.866	175.903	187.806	150.916	450.185
3076_chr9:80795610-80801736	0	0	0	51.5354	0	0	0	0	0	0	0	0	82.3818	36.41	0
3078_chr9:81046216-81057948	111.452	118.041	149.43	242.207	158.215	252.845	134.494	97.3166	99.83	162.714	89.702	177.291	182.835	332.735	230.414
3081_chr9:82752251-82760393	0	0	66.2488	77.5531	65.1336	143.125	0	70.1103	35.9605	46.89	43.083	31.9317	154.965	27.3958	76.6145
3083_chr9:83624273-83630192	55.2223	0	22.7814	53.3374	44.7959	0	0	0	0	96.7462	118.522	0	85.2624	18.8416	0
3085_chr9:85314595-85321298	0	0	40.2345	0	39.5572	0	0	0	43.6794	0	0	0	0	0	0
3087_chr9:85498644-85506614	41.0132	0	101.517	0	33.2695	106.337	158.376	143.246	73.4729	119.754	132.038	97.8622	47.4928	27.987	91.3123
3088_chr9:87985053-87991565	0	0	0	0	0	0	0	0	0	0	0	0	0	0	0
3089_chr9:88073281-88081783	38.4471	32.5763	0	37.1348	0	0	0	0	0	0	41.2589	0	29.6809	0	0
3090_chr9:88495891-88501197	0	156.583	152.477	118.997	0	59.8933	0	322.729	55.1774	71.9475	198.318	0	23.7777	252.215	39.1855
3092_chr9:88762111-88778465	1279.28	1033.12	948.308	849.485	980.99	1302.12	1157.83	1204.3	1119.02	939.68	1136.88	906.214	1064.75	1063.93	979.071
3093_chr9:88977878-88982427	0	30.4391	59.2817	0	0	0	0	0	0	0	0	0	0	0	45.7049
3095_chr9:90025242-90036988	4856.29	4704.24	5051.59	3454.06	3239.55	3643.85	4312.12	4337.58	4848.45	6972.12	5778.89	5223.86	3577.15	3798.15	3620.26
3097_chr9:90652007-90659717	0	0	0	0	0	27.4805	0	0	0	0	0	0	0	28.9307	0
3099_chr9:91548185-91558882	0	25.8923	50.4266	29.5156	74.3667	69.3268	29.5012	0	27.3721	53.5369	49.1902	48.6109	47.182	62.5587	38.8778
3100_chr9:92986135-92989988	254.475	359.362	629.888	327.719	584.88	439.86	163.78	518.469	303.919	247.681	364.115	0	556.617	202.593	512.609
3101_chr9:93175201-93180969	1133.35	1080.33	1402.66	1532.54	1241.15	1891.66	1860.03	1657.6	736	1803.56	1550.71	1104.26	2493.58	2784.2	2721.58
3102_chr9:93434574-93443301	0	0	0	0	0	0	0	0	0	0	0	0	0	0	0
3103_chr9:93515904-93521649	0	0	0	0	0	0	0	0	0	0	0	0	0	0	0
3104_chr9:93666186-93673961	252.25	35.6219	34.6877	40.6067	102.312	109.003	101.467	146.838	150.631	49.103	135.349	66.8775	0	57.3777	53.4869
3107_chr9:94834170-94840680	2761.54	3594.86	3314.17	3273.48	4296.99	4832.98	4095.92	4866.44	2945.8	4090.36	2667.15	3554.26	4205.63	4539.81	5206.12
3109_chr9:96109854-96115619	0	48.0395	187.119	54.762	137.977	110.251	54.7354	99.0128	50.785	132.44	182.531	180.381	43.7698	0	36.0661
3110_chr9:96513346-96518095	0	0	0	0	0	0	0	0	0	0	0	0	0	0	0
3112_chr9:97028406-97032496	679.243	1049.48	890.095	733.243	907.524	595.668	462.876	976.865	715.782	536.665	686.042	603.811	400.99	627.101	508.329
3113_chr9:97302153-97307792	1391.13	1350.6	1602.13	1791.53	1504.63	2385.78	1287.04	1695.52	1349.91	1218.59	1119.65	1544.44	1566.17	1938.14	2322.93
3118_chr9:99976963-99983043	215.041	364.408	266.139	623.103	392.489	348.466	674.7	187.768	288.926	125.58	346.152	128.278	332.02	220.113	512.968
3120_chr9:101029096-101033464	0	0	0	0	121.397	0	0	0	0	0	0	0	0	0	0
3122_chr9:102432049-102438180	53.3131	45.1722	43.9876	154.48	86.4943	0	0	93.1031	71.6307	31.1338	0	42.4038	0	72.7607	67.8269
3123_chr9:102901741-102908826	2537.45	1954.53	2302.96	1916.11	2451.32	2287.69	2004.26	2296.2	2210.87	1468.35	1386.27	1724.66	2279.44	2235.25	2611.94
3126_chr9:103125405-103130000	71.1305	331.479	352.13	206.108	201.952	230.529	480.685	341.601	191.14	83.0777	305.33	282.876	219.649	121.347	180.99
3129_chr9:104266530-104274879	0	0	0	0	0	0	0	0	0	0	0	31.1401	30.2248	0	0
3136_chr9:108802020-108806209	0	132.218	64.3751	150.72	94.9373	50.5734	0	0	0	45.5639	167.458	62.0573	60.2331	212.968	49.6318
3138_chr9:109549788-109555265	0	0	0	0	0	0	0	0	0	0	0	0	0	81.4474	0
3142_chr9:111554874-111563061	0	0	0	38.5635	32.3878	77.6389	115.634	104.587	35.7629	0	0	0	30.8228	27.2453	0
3145_chr9:115154221-115161677	854.883	817.207	669.175	1100.94	1031.32	980.372	1227.37	861.3	1119.16	691.248	917.404	801.992	575.353	852.609	683.244
3149_chr9:117934744-117942614	0	35.192	68.5381	120.35	0	121.149	40.0971	36.2665	37.2032	0	0	33.0352	96.1924	0	0
3150_chr9:118235460-118241986	0	0	0	0	0	0	0	0	0	0	0	0	0	0	0
3151_chr9:118601456-118607208	0	0	0	0	46.0962	0	0	0	0	0	0	0	0	0	36.1476
3155_chr9:121247909-121253675	0	0	0	0	0	36.744	0	0	0	0	0	0	0	0	0
3156_chr9:124552256-124559006	0	82.0607	119.863	46.772	0	0	0	63.4248	0	0	0	0	0	33.0446	61.6078
3158_chr9:125292872-125298430	0	49.8284	0	0	0	0	0	0	0	0	0	0	0	0	0
3162_chr9:128837900-128843023	0	0	0	0	0	0	0	0	0	0	0	0	0	0	0
3164_chr9:131612515-131619736	1041.13	1246.52	1699.36	1880.03	1505.52	1335.03	1879.12	1205.53	1317.76	779.828	874.39	1152.12	1083.31	1050.24	1051.02
3165_chr9:132349503-132358842	0	0	28.8792	33.807	85.1793	0	33.7906	61.1251	31.3519	0	37.5615	0	81.0632	23.8848	0
3166_chr9:134421486-134428529	185.642	196.618	191.462	134.479	263.535	345.951	134.414	60.7866	124.713	108.411	149.414	129.198	214.972	221.691	236.181
3167_chr9:134555760-134562115	977.25	958.765	1315.56	1440.68	1001.35	1383.57	943.436	1032.95	967.488	886.079	607.154	1002.28	1131.65	895.005	1112.42
3170_chr9:135906400-135912772	2334.01	1934.15	2010.4	2006.62	2579.93	2626.75	2872.28	2441.12	2274.42	1737.48	2064.32	1815.61	1267.23	1837.74	1696.81
3171_chr9:135951524-135960539	54.3893	168.975	74.7926	70.0438	58.8269	164.521	0	158.304	97.4356	21.1749	38.9113	100.939	83.9763	123.716	23.0654
3172_chr9:136046352-136057945	0	0	0	0	0	0	0	0	50.5134	0	0	0	0	19.2414	17.9366
3173_chr9:136153270-136156606	0	0	0	0	0	0	0	0	0	0	0	0	0	0	0
3175_chr9:137815940-137820616	0	0	0	0	0	0	0	0	0	0	0	55.5954	53.9613	0	0
3176_chr9:138329153-138336355	408.475	384.556	468.089	526.043	294.534	426.57	438.156	673.708	772.414	437.326	535.759	433.186	473.009	433.594	591.854
3177_chr9:139674766-139684238	69.0206	29.2406	0	33.3324	27.9945	22.3691	0	0	46.3675	130.997	74.0683	109.794	53.2834	70.6485	65.8579
3178_chr9:140738666-140744014	0	51.7846	0	0	49.5778	0	59.0024	0	0	0	0	48.6109	0	83.4116	0
3180_chr10:1391326-1397682	0	0	0	0	0	0	0	0	0	0	0	0	39.7006	0	0
3182_chr10:4990227-4998270	406.41	533.744	385.619	981.345	824.19	579.544	843.546	567.785	473.24	700.139	785.038	452.546	690.24	831.99	594.607
3183_chr10:5080515-5089716	142.106	150.509	58.6246	257.355	288.189	138.167	342.973	310.209	222.754	186.722	190.624	169.541	219.41	242.43	192.093
3184_chr10:5096639-5102960	155.133	43.8146	85.3312	49.9458	41.9474	100.555	149.765	135.457	138.956	30.1981	55.4927	41.1294	139.721	35.287	98.6826
3185_chr10:5078852-5080434	206.517	0	340.786	398.936	335.049	267.723	0	270.487	184.982	120.602	0	328.515	0	704.625	262.738
3187_chr10:5512731-5521696	0	0	0	0	14.7887	0	0	0	32.6596	0	0	0	0	0	0
3189_chr10:5905456-5910787	1379.52	1376.67	1188.8	1273.22	1143.92	1073.02	828.668	1151.02	1043.45	537.076	559.267	1146	875.651	836.775	1092.05
3191_chr10:6671581-6677503	55.1943	0	45.5397	0	0	0	0	0	0	0	0	0	0	0	0
3192_chr10:6866481-6875494	507.746	215.107	583.511	70.0594	205.94	211.573	367.633	237.509	357.343	180.026	272.44	288.462	391.976	185.615	288.381
3193_chr10:6838014-6844915	165.779	120.398	293.102	182.995	57.6336	153.508	137.179	144.754	42.4263	82.9814	0	320.222	36.5657	64.6434	331.43
3194_chr10:15026385-15040890	0	0	0	0	36.563	0	0	0	40.3731	13.1609	0	17.925	0	0	0
3195_chr10:15018279-15027146	0	0	0	0	0	0	0	0	33.0206	0	0	29.3211	28.4593	0	0
3196_chr10:15053464-15061214	126.532	35.7368	34.7996	40.7377	0	0	0	36.828	75.5584	24.6307	0	0	0	28.7814	26.8297
3199_chr10:17052206-17060764	0	194.179	31.5144	36.8919	61.9679	74.2736	36.8739	100.054	0	133.833	81.978	0	0	52.1286	24.2969
3200_chr10:18859021-18866395	155.147	450.705	256.017	470.96	359.582	574.651	342.35	193.528	158.821	155.319	95.1389	282.055	239.544	241.99	225.581
3203_chr10:20406939-20413863	94.4161	79.9988	38.9504	45.5968	76.5896	260.097	91.1492	41.2208	126.856	110.274	202.642	75.096	36.4443	193.286	45.0449
3204_chr10:22427882-22435444	0	0	0	0	0	0	0	0	0	0	0	0	0	0	0
3206_chr10:23585768-23590145	0	0	0	0	0	0	0	0	0	0	0	0	0	0	0
3209_chr10:26005326-26011852	0	0	0	0	0	0	0	0	0	0	0	0	0	0	0
3213_chr10:27277046-27288181	1673.33	1430.25	1974.06	1531.15	1928.93	1722.09	1941.35	1832.79	1853.83	1525.79	1512.18	1786.24	2073.68	1622.65	1559.31
3215_chr10:27754239-27759868	0	0	0	0	0	0	0	0	0	0	0	0	0	0	0
3221_chr10:35257790-35264564	0	40.885	0	0	0	0	0	0	0	0	51.7822	38.3793	37.2512	0	0
3222_chr10:35691988-35699048	555.586	941.496	935.906	1140.32	563.358	900.308	849.239	485.122	974.567	351.489	596.218	441.898	947.172	1011	1443.12
3224_chr10:37563992-37573946	0	0	27.0951	0	0	21.286	0	0	0	0	0	0	0	0	0
3226_chr10:38225940-38233117	0	0	0	43.9896	0	0	87.9365	39.7679	0	0	0	0	0	31.0789	0
3231_chr10:42879540-42888938	0	58.9416	0	33.5948	0	22.5452	67.1569	30.3707	31.1551	20.312	0	0	26.8514	0	22.1255
3232_chr10:42982099-42989974	14341	12907.2	10907.8	13610.9	14512.1	12941.2	16108.8	15512.2	14834.7	15052.9	15679.3	15351.6	14051.2	14969.5	14416.5
3233_chr10:42990347-42995729	789.505	1234.98	1002.16	821.216	1206.98	1003.81	791.502	981.033	870.374	1436.37	1270.87	1062.69	797.029	1243.27	1004.44
3234_chr10:43000132-43005029	0	0	0	0	0	0	64.4353	0	0	38.9777	71.6261	0	0	0	0
3236_chr10:43140639-43150218	0	0	0	0	13.8409	11.0596	16.472	0	45.8496	39.8565	54.9308	0	0	23.2865	21.7074
3237_chr10:43796372-43802078	0	0	0	0	0	0	0	0	0	0	0	0	0	0	0
3238_chr10:43788582-43796372	0	0	0	0	0	0	0	0	0	24.5042	0	0	0	0	0
3240_chr10:44081640-44086925	0	0	0	0	0	0	0	0	0	0	0	0	0	0	0
3241_chr10:44078912-44092081	0	0	0	0	0	0	23.9639	0	0	0	0	0	0	0	0
3244_chr10:45774530-45782353	0	0	0	0	0	0	0	0	0	0	0	0	0	0	0
3245_chr10:46066830-46072762	55.1013	0	136.389	79.8308	67.0466	178.58	265.973	120.282	296.133	64.3562	236.524	87.6521	0	188.003	140.204
3247_chr10:50198988-50205812	0	0	19.7606	0	0	0	0	0	0	0	0	0	0	0	0
3250_chr10:53788498-53799321	0	25.5909	0	0	73.501	19.5771	0	0	54.1069	0	0	0	23.3164	0	0
3253_chr10:54706212-54715753	0	29.0291	28.2679	0	0	0	0	29.9155	0	0	0	0	26.449	0	0
3254_chr10:54781754-54790427	489.959	830.285	590.835	436.833	275.158	354.229	327.466	411.364	438.868	803.356	647.129	719.446	407.341	398.64	287.697
3255_chr10:55097317-55100337	0	0	0	0	0	0	0	0	0	0	0	0	0	0	0
3256_chr10:55249822-55264487	245.198	207.756	423.008	409.068	334.518	325.092	290.512	447.664	299.495	273.365	454.498	372.318	283.937	258.587	375.758
3257_chr10:55926419-55932258	0	0	23.0935	27.034	0	0	0	0	150.425	32.6905	0	44.524	21.6076	0	35.6091
3258_chr10:56055062-56060967	0	0	0	0	0	0	0	0	0	0	0	0	0	0	0
3261_chr10:57731470-57736636	0	0	0	0	0	0	0	0	0	0	0	0	0	0	0
3263_chr10:58331194-58338496	0	0	36.9344	0	0	29.0158	0	0	0	13.0708	0	0	0	0	0
3269_chr10:59592220-59601540	35.0731	0	57.8762	0	0	0	33.8595	30.6248	15.7079	0	0	0	0	0	0
3274_chr10:60620753-60627091	77.3582	0	0	74.7178	0	50.1426	149.363	90.0628	46.1944	30.1171	110.688	164.076	59.72	0	0
3275_chr10:61486281-61493496	0	0	0	0	0	0	0	0	0	0	0	0	0	0	0
3276_chr10:62790373-62799657	0	0	29.0503	0	28.5613	0	0	0	0	0	0	56.0086	0	0	0
3279_chr10:65607972-65611341	0	0	0	0	0	0	0	0	86.8921	0	0	77.1572	0	0	0
3283_chr10:66536582-66545722	0	0	59.0158	0	0	0	0	62.4558	0	20.8853	38.3792	0	27.6093	24.4048	22.7499
3284_chr10:66867250-66872562	0	0	0	0	0	0	0	0	0	0	0	0	0	0	0
3286_chr10:69443523-69450406	47.4892	0	0	0	0	0	0	0	0	0	0	0	36.6614	0	30.2088
3288_chr10:70620888-70628129	45.1417	38.2485	186.227	305.206	36.6185	146.301	152.529	118.249	80.8689	52.7237	48.4431	35.9044	0	154.021	57.4309
3289_chr10:72774792-72781482	0	0	0	0	0	0	47.1684	0	0	0	0	0	0	0	0
3290_chr10:73709417-73714809	0	0	0	0	0	0	0	0	0	0	0	0	0	0	0
3291_chr10:73699133-73706266	0	0	0	0	0	0	0	0	0	0	0	0	0	0	29.1502
3292_chr10:73717452-73721038	0	0	0	0	73.9313	59.0751	0	0	0	106.447	97.8045	0	70.3587	0	115.95
3294_chr10:76535406-76544894	0	0	85.2772	0	69.8681	22.3314	0	0	30.8596	20.1194	36.9717	54.8045	53.1935	0	0
3297_chr10:78577979-78586517	0	32.4389	31.5882	0	0	0	0	0	0	0	0	0	0	0	0
3300_chr10:81364525-81367769	0	0	0	0	81.7231	65.3012	0	0	0	58.8328	0	0	0	0	0
3301_chr10:81864457-81875930	28.4919	24.1412	23.5081	0	23.1124	0	0	24.8783	0	16.6387	0	0	0	38.8852	0
3302_chr10:82498394-82507793	0	117.871	28.6949	0	0	0	100.725	30.3674	62.3035	0	0	82.9851	53.6972	0	44.2462
3305_chr10:84817264-84823121	0	0	0	0	0	0	53.8757	0	0	0	0	0	0	0	0
3306_chr10:84978224-84980520	0	0	0	0	0	0	0	0	0	0	0	0	0	0	0
3307_chr10:85868521-85876949	0	0	0	0	0	0	0	0	0	0	0	0	0	0	0
3308_chr10:85878324-85886072	0	0	0	0	0	0	0	0	0	0	0	0	0	0	0
3309_chr10:86285194-86290825	0	49.1825	47.8927	56.0649	94.1731	0	28.0188	0	0	67.7957	0	0	44.8112	39.6101	0
3313_chr10:87152962-87164767	0	0	0	0	0	0	0	0	0	0	0	0	0	0	0
3314_chr10:87354940-87365768	0	0	0	29.1585	0	0	0	0	0	35.2595	0	0	0	0	0
3315_chr10:88395584-88404154	0	0	0	0	0	0	0	0	0	0	0	0	0	0	0
3316_chr10:91044477-91051520	1183.47	943.768	1206.21	941.356	1035.32	1489.09	963.3	769.964	1060.06	1639.72	1319.83	1033.58	1791.43	1504.33	1077.58
3317_chr10:91166045-91177228	1198.46	1213.59	1121.47	748.174	1280.43	985.24	1171.1	1097.51	1256.77	1621.66	1568.42	1139.21	1139.58	1067.15	948.303
3318_chr10:91839808-91846549	0	0	0	0	0	0	46.8116	0	0	0	0	0	0	33.0887	92.5351
3319_chr10:91894906-91904844	0	0	0	0	0	0	0	0	0	0	0	0	0	0	0
3320_chr10:92054731-92060497	0	0	0	0	0	0	0	0	50.7762	0	0	0	0	0	0
3321_chr10:92567045-92574286	0	38.2485	0	0	0	0	0	0	0	0	0	0	34.849	0	0
3322_chr10:93060359-93066977	0	0	0	47.7047	0	0	0	86.2529	0	0	53.0027	0	0	0	0
3323_chr10:96144275-96152126	0	70.5542	0	0	0	0	0	0	37.2932	24.3139	0	0	0	28.4111	52.9692
3326_chr10:96523655-96533750	0	54.8724	0	0	52.534	20.9888	62.5206	28.274	29.0042	56.7292	34.7489	0	49.9954	44.1926	82.3919
3327_chr10:96594962-96598789	0	0	0	0	0	0	0	74.57	0	0	0	0	0	0	0
3328_chr10:96751318-96758554	45.1728	38.275	0	0	0	0	43.6098	118.331	40.4624	0	0	35.9292	0	0	28.7353
3333_chr10:97479256-97482427	206.126	174.651	255.106	199.091	250.812	300.618	497.484	359.967	92.316	60.1868	0	409.867	159.128	70.3292	295.021
3334_chr10:98491747-98497930	0	44.7923	0	0	0	0	0	0	0	0	0	42.0472	0	0	0
3335_chr10:99315496-99321528	2817.77	2617.07	2123.7	2721.6	2857.19	2616.73	2563.33	2886.24	2329.8	1772.1	2035.28	2025.68	2551.8	2292.6	2654.19
3338_chr10:101057954-101063337	0	0	0	0	0	0	0	0	0	0	0	0	0	0	0
3339_chr10:101017919-101028538	0	0	0	0	0	0	0	0	0	0	0	0	0	0	0
3340_chr10:101578459-101587714	7364.08	7900.49	7839.01	13048.5	12377.1	11423.9	9274.45	9622.05	10092	7734.68	7068.8	8848.99	10293	10327.5	9627.23
3341_chr10:102140677-102148155	3824.73	4092.53	3498.33	4264.14	5159.16	5269.94	3734.58	3835.82	4365.58	5641.35	7106.56	4954.25	4943.6	4533.87	4462.78
3342_chr10:102944030-102949352	0	0	0	0	0	0	0	0	0	0	0	0	0	0	0
3344_chr10:104595757-104604224	115.818	114.488	159.265	111.865	15.6584	75.0717	111.811	101.129	103.741	214.179	290.006	184.237	208.625	131.722	147.348
3346_chr10:104965237-104973300	40.5402	0	0	0	0	0	0	0	36.3128	0	0	0	0	0	0
3349_chr10:107776513-107782815	0	0	0	0	0	0	0	0	0	0	0	0	0	0	0
3350_chr10:108029385-108034168	0	0	0	0	0	0	0	0	0	0	0	0	0	0	0
3351_chr10:109870808-109885153	2347.16	2336.3	2547.66	2861.32	2218.25	2843.39	2771.93	2536.97	2459.61	2262.31	2555.5	2356.24	2418.92	2021.54	2275.85
3353_chr10:110488980-110492726	0	0	0	0	0	0	0	0	0	0	0	0	0	0	0
3355_chr10:110800953-110808828	0	0	0	0	0	0	0	0	0	0	0	0	0	0	0
3358_chr10:111321785-111326558	0	0	0	0	0	0	0	0	0	0	0	0	0	0	0
3363_chr10:118240173-118246047	0	47.1482	0	0	0	0	0	0	0	0	0	0	0	0	17.6985
3364_chr10:118250188-118262664	0	0	0	0	0	0	0	0	0	0	0	0	0	0	0
3365_chr10:120368323-120373798	0	0	0	0	0	38.6966	57.634	0	0	34.8635	0	0	0	0	0
3366_chr10:120649294-120664259	21.8439	18.5083	27.0345	0	0	21.2384	21.0881	57.2205	9.78305	0	35.1622	17.374	0	37.2652	0
3367_chr10:121643247-121650257	233.145	711.158	865.635	630.524	680.851	831.168	607.71	570.012	522.084	517.378	350.274	519.224	395.97	525.017	370.77
3370_chr10:122604425-122611092	196.11	145.394	323.614	189.417	99.4269	238.343	141.993	192.643	175.661	57.2623	131.533	136.483	75.6979	150.552	62.3747
3371_chr10:125573625-125579835	0	0	0	0	0	0	0	45.9594	0	61.4756	0	41.8644	0	35.9176	33.4821
3372_chr10:132090517-132094114	0	0	74.9672	87.7592	0	0	87.7165	0	0	0	0	0	70.1436	0	115.596
3375_chr10:135417088-135423313	0	0	0	0	0	0	0	0	0	0	0	0	0	0	0
3379_chr11:3468656-3478136	34.4812	87.6477	142.249	166.521	153.84	145.276	332.881	150.54	247.085	130.886	222.018	191.978	292.811	211.767	241.275
3380_chr11:3494250-3503329	72.0079	152.531	118.825	121.713	29.2061	70.0118	34.7582	31.4377	225.747	189.231	38.6371	28.6366	111.179	98.275	114.514
3382_chr11:3530576-3538019	43.9167	93.0266	0	42.4177	142.499	56.9324	84.7942	38.3469	39.3372	25.6465	0	87.3253	169.517	179.81	111.745
3383_chr11:3669220-3674859	57.9638	49.1127	0	0	0	37.5714	55.9582	0	0	101.549	0	0	0	79.1079	0
3385_chr11:4241807-4247969	0	0	0	0	0	0	0	0	0	0	113.849	0	0	0	0
3386_chr11:4338447-4344572	0	0	0	0	0	0	0	0	0	0	57.2682	0	0	0	0
3387_chr11:4475699-4486006	0	0	26.1672	30.6323	0	0	45.9261	0	85.223	0	34.0342	0	24.4836	0	0
3388_chr11:4516625-4519953	0	0	0	0	0	0	0	0	0	0	0	0	0	0	0
3389_chr11:5180500-5188363	0	0	0	0	0	0	0	0	0	0	0	0	0	0	0
3392_chr11:5949859-5960181	0	0	0	0	25.6894	0	0	13.8261	28.3664	36.9878	33.9848	25.1884	0	0	0
3393_chr11:6090336-6097123	0	0	0	0	39.0677	0	0	0	0	0	0	38.3058	0	0	30.636
3394_chr11:6387258-6396126	0	62.4638	0	35.6024	59.8019	0	0	0	33.0168	0	79.1126	58.6357	28.4561	25.1533	23.4477
3395_chr11:6768523-6776138	0	36.3703	0	0	0	0	0	37.4808	0	0	0	0	0	0	0
3397_chr11:7534746-7541705	93.9414	159.193	38.7546	45.3675	114.307	0	45.3454	41.0135	126.218	0	50.4058	37.3592	72.5221	96.157	164.334
3400_chr11:7919653-7927596	0	0	0	0	0	0	0	0	0	0	0	0	0	0	0
3401_chr11:7933160-7939454	0	0	0	0	0	0	0	0	0	0	0	0	0	0	0
3403_chr11:10026484-10042253	383.509	676.242	590.092	710.805	613.791	571.075	940.608	660.689	659.184	611.356	834.238	758.46	728.164	707.306	969.236
3405_chr11:13493453-13496332	0	0	0	0	0	0	0	0	0	0	0	0	0	0	0
3406_chr11:14546104-14549171	106.557	0	87.9178	102.92	86.4379	69.0686	102.87	0	0	248.908	57.1748	169.505	329.044	72.7133	67.7827
3407_chr11:15085566-15090145	0	60.4794	58.8934	137.885	115.804	0	0	0	0	41.684	76.5993	56.7729	110.208	194.833	45.4055
3408_chr11:15033171-15048644	0	0	0	0	0	0	0	0	0	0	0	0	0	0	0
3409_chr11:17391727-17400840	2923.38	2978.45	3240.69	2044.07	2371.42	2034.39	3566.73	2756.19	2634.6	5016.85	3868.54	4407.84	4209.05	4773.04	4221.21
3411_chr11:18663369-18669594	0	44.4902	43.3235	0	85.1884	68.0702	76.037	0	0	30.6638	0	41.7636	20.268	0	33.4014
3413_chr11:20589401-20600326	0	0	0	0	0	0	14.4428	0	0	0	32.1092	23.7983	0	30.6266	0
3414_chr11:22333505-22337470	0	0	0	0	0	0	0	0	0	0	0	0	0	0	0
3415_chr11:23014251-23022173	165.047	104.883	68.0883	79.7066	100.413	26.7452	79.6678	108.086	221.754	48.192	44.2793	82.0459	63.7074	98.5479	52.4946
3417_chr11:23205483-23211324	0	0	0	0	0	0	0	0	0	0	0	0	43.2004	0	0
3420_chr11:23955599-23963747	0	0	0	0	32.5428	0	38.7292	70.0587	0	0	0	31.9082	61.9405	0	0
3421_chr11:23904039-23914421	0	0	0	0	0	0	0	27.4924	14.1012	18.387	33.7884	25.0428	0	0	40.0573
3422_chr11:25021588-25028687	0	0	0	0	0	0	0	0	0	0	0	0	0	0	0
3423_chr11:25347960-25350926	0	0	0	0	0	0	0	0	0	0	0	0	0	0	0
3425_chr11:25507818-25517618	0	56.524	0	32.2169	0	0	32.2012	43.6875	29.8772	0	0	26.5299	0	0	0
3427_chr11:26023548-26028800	0	0	51.3482	0	100.968	60.509	60.0807	54.3411	83.6169	109.031	200.357	49.4993	120.111	148.638	158.353
3428_chr11:26612343-26619233	0	0	0	0	0	0	0	0	0	0	0	0	0	0	0
3430_chr11:27650622-27656486	55.7401	47.2286	45.9901	53.8376	90.4319	0	215.246	48.6708	99.8555	97.6535	119.633	44.3342	0	152.146	141.829
3431_chr11:29540154-29549119	109.385	154.47	180.503	440.215	177.465	212.706	176	95.5122	130.639	149.051	78.2567	116.003	394.075	174.168	255.134
3432_chr11:29995078-30001837	0	0	0	0	39.2295	62.693	0	0	43.3175	0	0	0	37.3338	0	0
3433_chr11:31629722-31631083	0	0	0	463.667	0	0	463.442	0	0	0	0	0	370.597	655.167	76.3426
3434_chr11:32166710-32174925	0	33.7142	0	0	0	0	38.4133	34.7437	0	23.2367	42.7002	0	30.7177	0	0
3436_chr11:34918801-34928568	1422.39	1814.88	1215.01	1551.63	1425.32	1258.22	1841.67	2206.37	2278.34	2052.19	1364.8	1850.06	1860.27	2192.47	2671.85
3439_chr11:37598376-37604529	0	0	0	0	0	0	0	0	0	0	0	0	0	0	0
3441_chr11:38132752-38142084	0	0	0	0	0	0	33.8159	0	0	0	0	0	0	0	0
3442_chr11:38242744-38248557	0	0	0	0	0	0	0	0	0	0	0	0	0	0	0
3443_chr11:38623130-38633886	0	0	25.075	0	0	19.699	0	0	27.2219	0	0	0	23.4616	0	19.3323
3445_chr11:39147211-39153947	0	0	0	0	0	0	0	0	0	0	0	0	0	0	0
3448_chr11:39581832-39588887	46.3316	0	38.2273	0	0	0	0	0	0	0	0	0	0	0	0
3449_chr11:39755669-39762609	0	0	0	0	0	0	0	0	0	0	0	0	0	0	0
3451_chr11:42141166-42146873	57.2733	0	0	0	0	0	0	0	0	0	0	0	0	0	0
3452_chr11:42896071-42905454	0	0	0	0	0	0	0	0	31.2049	0	0	0	0	23.7728	22.1608
3456_chr11:43182209-43193957	0	0	0	0	0	0	0	0	0	0	0	0	0	0	0
3458_chr11:43200648-43208657	0	0	0	0	0	0	0	0	0	0	0	0	0	0	0
3459_chr11:44565875-44572335	0	0	0	0	0	0	0	0	0	0	0	0	0	0	0
3461_chr11:48354955-48361605	0	0	0	0	0	0	0	0	0	0	0	0	0	0	0
3466_chr11:49341718-49348393	0	0	0	0	0	0	0	0	0	0	0	0	0	0	0
3468_chr11:49756637-49765021	0	0	0	0	0	0	0	0	0	0	0	0	0	0	0
3470_chr11:50016017-50022945	0	0	0	0	0	0	0	41.197	0	0	0	0	0	0	0
3471_chr11:50393335-50408077	0	0	0	0	0	0	0	0	0	0	0	0	0	0	0
3473_chr11:50445246-50452783	0	0	0	0	0	0	0	0	0	0	0	0	0	0	0
3475_chr11:50588380-50597415	0	0	0	0	0	0	0	0	0	0	0	0	0	0	0
3478_chr11:51353108-51360454	0	0	0	0	0	0	0	0	0	0	0	0	0	0	0
3489_chr11:55269215-55272881	0	0	0	0	0	0	0	0	0	0	0	0	0	0	0
3490_chr11:55226347-55242702	209.869	228.628	239.124	212.358	251.313	304.458	115.776	200.704	170.081	198.43	235.942	143.078	138.872	190.95	254.289
3491_chr11:55344560-55353909	0	0	0	0	0	0	0	0	0	0	37.5214	0	0	0	22.2414
3492_chr11:55325952-55331586	0	0	0	0	0	0	0	0	0	0	0	0	0	0	0
3495_chr11:56095479-56098345	0	0	0	0	0	0	0	0	0	0	0	0	0	0	0
3497_chr11:56764437-56768406	0	0	0	0	0	0	0	0	0	0	0	0	0	0	0
3498_chr11:56716600-56720012	0	0	0	0	0	0	0	0	0	0	0	0	0	0	0
3503_chr11:58537304-58544804	0	0	35.9595	0	0	0	0	0	0	0	46.7704	0	0	0	0
3505_chr11:58764424-58773935	51.5532	0	28.357	0	0	0	33.1796	30.0099	61.5699	20.0707	0	0	0	0	0
3506_chr11:59168007-59177706	16.8513	28.5563	69.5185	65.1046	13.6697	54.614	65.073	29.4282	45.2824	49.2043	36.1675	40.2093	0	0	53.5972
3508_chr11:59691401-59698868	131.327	74.1821	180.592	84.5628	106.531	113.499	126.783	38.2236	156.843	63.9102	93.9541	34.8179	84.4861	59.7441	41.7697
3509_chr11:59869057-59876420	0	0	0	0	0	0	0	0	0	0	0	0	0	0	0
3510_chr11:59952908-59960683	0	0	0	0	0	0	0	0	0	0	0	0	0	0	0
3511_chr11:59982655-59992982	0	26.8199	0	30.573	0	0	0	0	0	0	0	0	24.4362	0	20.1353
3512_chr11:60524029-60530538	0	0	0	0	0	0	0	0	0	0	0	0	0	0	0
3513_chr11:60861050-60867285	0	0	0	0	0	0	0	0	0	0	0	0	40.4709	0	0
3514_chr11:61814936-61825189	31.8818	27.0134	105.22	30.7936	38.7934	0	30.7786	27.8383	142.786	83.7826	34.2134	76.0737	0	65.2675	40.5612
3516_chr11:62020183-62031823	0	0	0	0	0	0	0	0	0	0	0	0	0	0	0
3517_chr11:62143137-62150456	89.3213	0	110.546	129.409	72.4567	115.794	172.461	0	160.014	78.2429	0	0	34.4777	0	56.8189
3518_chr11:62976968-62982744	28.2946	95.8961	46.6906	109.315	114.762	91.7009	218.525	49.4122	50.6883	99.141	121.456	270.057	174.746	57.9239	71.9949
3520_chr11:63220152-63226789	0	0	0	0	0	0	0	0	0	0	0	0	0	0	0
3521_chr11:66341292-66348729	0	37.2406	0	0	0	0	0	0	0	0	0	0	0	0	0
3522_chr11:67387172-67394385	362.535	115.191	299.12	131.31	312.466	146.869	174.995	237.417	345.027	383.731	413.364	234.285	244.89	61.8476	288.269
3523_chr11:67494280-67499058	0	0	0	0	0	44.3403	0	59.7309	0	0	0	54.4089	0	0	0
3524_chr11:67469242-67472765	0	0	0	0	0	0	0	0	0	0	0	0	0	0	0
3525_chr11:67452583-67461867	0	0	0	0	0	0	0	0	0	0	0	0	0	0	0
3526_chr11:67527160-67532841	0	0	0	0	0	0	0	0	0	0	0	0	0	0	0
3527_chr11:67613020-67619365	0	0	0	0	0	33.3915	0	0	0	0	110.566	0	39.7694	35.1535	0
3528_chr11:67649515-67656981	0	0	0	42.2871	0	0	0	0	0	25.5675	46.9834	0	0	29.876	0
3529_chr11:67745973-67749512	92.3491	0	0	0	0	0	0	80.6367	0	0	0	0	71.2929	0	0
3530_chr11:68390413-68401623	29.1603	0	0	28.165	0	0	0	0	0	0	0	0	22.5115	19.8987	0
3531_chr11:68401400-68409700	39.3827	0	0	0	0	0	0	0	105.828	0	0	0	0	0	0
3533_chr11:68634891-68642058	114.019	154.574	188.15	132.153	73.9932	118.249	0	99.5585	40.8519	53.268	0	72.5502	0	31.1223	58.0238
3537_chr11:70055744-70066106	78.8661	93.5526	52.0567	152.349	179.132	71.5679	121.82	110.182	84.7707	175.014	169.268	225.821	85.2377	172.216	80.2691
3539_chr11:71297276-71302712	0	50.9465	0	0	0	0	0	0	0	0	64.5254	0	0	0	0
3540_chr11:71323138-71326680	0	0	0	0	0	0	0	0	0	0	0	0	0	0	0
3542_chr11:71451758-71460920	0	0	0	0	0	0	0	0	0	41.6703	0	0	27.543	24.3462	0
3543_chr11:71417037-71425768	0	0	30.89	0	0	12.1337	0	0	0	0	40.1769	0	14.4513	0	0
3544_chr11:71597042-71602782	512.497	506.611	869.193	660.005	577.407	553.656	632.198	497.22	637.577	598.576	427.76	498.209	967.129	505.155	706.352
3545_chr11:71619191-71628377	1298.84	753.771	1233.13	1117.03	779.381	1210.94	1099.31	605.895	1115.59	935.133	763.742	1061.36	1140.05	1117	950.713
3546_chr11:73650074-73658503	833.771	476.446	607.937	337.108	220.206	100.547	262.067	203.17	191.049	418.966	374.546	539.78	179.628	304.326	308.359
3547_chr11:74580479-74595532	1292.11	1085.61	1245.27	1248.01	1118.62	1393.54	1467.54	1308.38	1439.43	925.775	1293.4	1105.44	1148.39	1007.69	1132.75
3548_chr11:74750961-74758198	0	76.5393	37.2661	43.625	36.6388	87.8291	43.6038	39.4382	40.4568	131.882	96.9397	71.8486	0	30.8213	57.4626
3550_chr11:77260025-77274097	197.455	265.718	153.333	224.371	235.55	143.045	370.032	243.406	301.711	230.62	286.683	388.007	394.535	277.409	391.591
3551_chr11:77280982-77285983	261.428	415.328	593.173	315.631	79.5256	338.908	94.6434	142.67	643.96	381.672	175.342	311.899	176.593	178.396	311.811
3552_chr11:77567414-77574028	345.943	439.676	632.025	692.137	400.894	448.471	524.814	539.407	464.804	317.466	530.347	609.268	457.826	337.24	377.247
3553_chr11:77791882-77800774	73.5221	31.1476	30.3308	0	29.8202	47.656	0	0	98.7832	0	0	0	28.3793	25.0854	46.7687
3555_chr11:78837958-78849734	27.7588	0	45.8065	0	0	17.9929	53.5967	48.4765	0	16.2106	29.789	22.0786	0	18.9424	0
3557_chr11:80743770-80751261	0	0	0	0	0	0	0	0	0	0	0	0	0	0	0
3558_chr11:80907918-80913428	0	0	0	57.2959	0	0	57.268	0	53.1349	0	0	0	45.7951	0	0
3559_chr11:80831447-80837349	0	0	45.694	0	0	0	0	0	0	32.3416	0	0	0	0	0
3561_chr11:81345269-81351948	48.9395	0	40.379	47.2691	39.6993	31.7219	47.2461	0	0	28.5797	0	0	37.781	0	0
3562_chr11:81517367-81523851	0	0	0	0	20.4465	0	0	0	0	44.1586	0	0	38.917	34.4001	0
3564_chr11:81705386-81715857	0	26.4511	25.7574	120.61	139.281	70.823	0	27.2588	111.851	36.4615	0	124.15	72.3004	159.772	148.938
3565_chr11:81736434-81742991	0	0	0	0	0	0	0	0	0	0	0	0	0	0	0
3566_chr11:83153215-83159577	51.3776	0	42.3907	49.624	0	33.3023	49.5999	89.7231	46.0202	30.0035	55.1351	81.7287	0	140.238	32.6823
3567_chr11:83139643-83147620	40.9772	34.72	33.8095	79.1571	66.4807	26.5608	39.5593	71.5603	73.4085	0	0	0	31.6341	0	52.1327
3568_chr11:83128959-83135118	53.0708	0	43.7876	0	150.677	103.199	0	92.6799	95.0735	30.9923	0	84.422	0	36.215	33.7593
3574_chr11:85317355-85325045	0	72.0312	70.1422	0	34.4808	27.552	0	55.673	38.0739	24.8229	0	0	32.8146	29.0059	54.0781
3577_chr11:86545163-86548521	486.627	494.783	642.41	282.01	473.697	473.137	187.915	339.927	523.06	397.853	208.886	387.05	375.672	332.07	681.015
3580_chr11:87775605-87781625	54.2959	46.005	44.7985	0	44.0444	0	0	47.4097	48.6342	0	0	0	0	37.051	34.5387
3584_chr11:88619036-88627635	0	0	0	0	0	0	0	0	0	0	0	0	0	0	0
3586_chr11:89114472-89120727	0	0	0	0	0	0	0	0	0	0	0	0	0	0	0
3587_chr11:89580797-89591308	31.0993	0	0	0	0	0	0	0	0	0	0	0	0	10.6109	0
3592_chr11:91329835-91336518	0	0	0	0	0	0	0	0	0	0	0	0	0	0	0
3593_chr11:92676735-92683297	49.812	0	0	0	40.4071	32.2874	48.0884	0	44.6178	29.0892	53.4549	19.8095	0	0	0
3594_chr11:92837140-92850511	0	62.1439	141.2	47.2267	19.8318	150.544	94.4074	0	43.7969	57.1082	157.415	19.4451	141.551	100.098	108.862
3595_chr11:92993941-93002353	77.7168	0	0	0	0	0	0	0	0	0	0	0	0	26.5166	0
3597_chr11:93594911-93603173	0	0	0	0	0	0	0	0	0	0	0	0	0	0	25.1673
3598_chr11:93851435-93858823	840.628	618.545	784.847	662.369	502.461	516.206	961.035	965.807	891.676	1111.01	854.628	703.803	956.361	1026.51	759.892
3599_chr11:94079127-94088739	17.0038	0	0	0	0	0	0	0	0	0	0	0	0	0	0
3600_chr11:94383197-94390996	41.9123	71.0246	34.581	0	0	0	0	36.5967	0	24.476	0	33.3359	32.356	0	53.3224
3601_chr11:94374767-94381215	0	0	0	0	0	32.8582	0	0	0	0	0	0	0	0	0
3602_chr11:94752372-94757884	0	0	0	0	0	0	0	0	0	0	0	0	0	0	0
3604_chr11:95042624-95050771	40.1222	0	0	0	0	0	0	0	0	0	0	0	0	0	0
3605_chr11:95342832-95348758	0	46.7346	0	0	0	0	0	0	0	32.2107	0	0	0	0	0
3606_chr11:95667618-95677024	0	0	0	50.3493	0	22.526	0	0	0	40.5895	0	27.6411	26.8286	0	0
3609_chr11:96232105-96240702	0	0	15.6857	18.3623	0	0	0	0	0	0	0	0	0	0	0
3610_chr11:96458635-96467463	0	31.3734	91.652	0	0	0	35.7463	0	16.5832	0	0	29.4507	0	0	47.1078
3611_chr11:96507214-96514444	0	0	0	0	0	0	0	0	0	0	0	0	0	0	0
3615_chr11:97834172-97844584	31.395	0	0	0	0	0	0	27.4132	0	0	0	0	0	0	0
3616_chr11:98289696-98295373	0	0	0	0	46.7051	0	0	0	0	0	0	0	0	0	0
3618_chr11:98799168-98803242	0	0	0	0	0	0	0	0	0	46.8497	0	63.8086	92.8994	109.489	0
3620_chr11:100615622-100621407	565.012	263.304	792.506	163.718	114.583	256.363	272.731	444.018	582.009	412.445	363.8	247.167	261.711	559.06	395.356
3621_chr11:101082230-101091868	0	0	0	0	27.5123	0	0	0	0	0	0	0	0	0	0
3622_chr11:101101406-101111626	31.9847	0	26.39	0	0	41.4641	0	0	0	37.3569	0	0	0	0	0
3624_chr11:101115035-101123038	0	0	0	0	0	0	0	0	0	0	0	0	0	0	0
3625_chr11:101565821-101575074	4097.93	4175.59	3745.47	4623.42	4499.14	4900.27	4297.18	5799.15	4524.98	4084.79	4397.63	4594.04	4049.92	4604.4	4471.96
3627_chr11:102774726-102780363	0	0	47.8418	0	0	0	0	0	0	0	0	0	0	0	0
3628_chr11:103443135-103449845	0	41.2749	0	47.0507	0	63.1508	47.0279	21.2676	0	0	104.552	0	0	33.2416	30.9875
3632_chr11:106093259-106101234	0	0	0	0	0	0	39.5692	0	0	0	0	0	0	27.9694	0
3633_chr11:106167699-106174463	0	0	0	0	0	0	0	0	0	0	0	0	0	0	0
3636_chr11:107102165-107107344	0	0	52.0718	0	0	40.9078	0	0	56.5302	0	0	0	0	0	120.439
3637_chr11:108071137-108074160	378.375	549.595	624.379	208.834	876.956	665.699	313.099	377.585	774.673	789.156	348.04	171.971	542.477	959.027	618.92
3640_chr11:109832247-109838665	356.506	86.305	126.063	0	206.568	66.0235	295.003	289.056	205.284	178.451	54.6541	283.555	235.903	243.276	356.369
3642_chr11:110267035-110280086	25.0472	21.2225	0	0	0	16.2352	0	0	22.4354	14.6271	26.879	19.9218	19.3363	25.6379	31.866
3643_chr11:110287949-110298460	0	0	0	0	0	0	0	0	0	0	0	0	0	0	0
3644_chr11:110922930-110929218	0	0	0	0	0	0	0	0	0	0	0	0	0	0	0
3646_chr11:112790259-112800806	0	26.2605	0	29.9353	0	20.0893	0	0	27.7613	0	0	24.6511	0	0	0
3648_chr11:114458912-114466598	0	0	0	0	0	0	82.1137	0	38.0937	49.6715	0	0	0	58.042	0
3651_chr11:117681535-117683366	178.448	755.993	294.467	344.713	289.51	231.335	516.819	779.078	319.679	312.63	191.498	425.797	551.041	243.542	227.028
3652_chr11:118591757-118600741	0	30.8287	15.0101	70.2855	0	94.3361	87.8141	15.885	0	42.4958	0	101.288	28.0887	0	11.5725
3656_chr11:121503275-121514200	59.8418	63.38	74.0615	130.048	145.63	155.155	101.1	78.3784	160.805	78.6296	96.3275	35.6974	0	71.4621	19.0332
3658_chr11:122417439-122426307	184.303	296.703	243.303	142.41	284.059	215.032	587.154	627.619	594.303	139.918	197.781	249.202	270.333	490.489	410.334
3659_chr11:122695136-122705359	1247.04	1097.25	804.658	972.845	1154.25	1108.84	987.806	1158.68	973.797	1036.35	909.317	826.55	1147.84	981.885	1118.71
3663_chr11:123736032-123741587	0	0	0	0	0	0	0	0	0	0	0	0	0	0	0
3672_chr11:127637892-127644790	0	0	0	0	0	0	0	0	0	0	0	0	0	0	0
3673_chr11:130434278-130440028	0	0	0	0	0	0	0	0	0	0	0	0	0	19.3953	72.3204
3674_chr11:130622881-130629047	26.5053	112.29	131.214	25.6006	0	68.7214	153.529	138.862	189.931	92.8714	113.775	126.489	204.619	108.522	33.721
3675_chr11:131120533-131131067	0	0	0	0	0	0	0	0	0	0	0	0	0	0	0
3676_chr11:132244926-132251421	0	0	0	0	0	0	0	0	0	0	0	0	0	0	0
3677_chr11:133496645-133502657	0	0	0	0	0	0	0	0	0	0	0	0	0	0	0
3678_chr12:1820297-1824629	528.136	671.234	747.007	1202.4	918.041	1124.8	1493.16	461.153	979.918	749.022	971.589	1260.19	1077.54	952.472	1223.84
3679_chr12:3531754-3539482	0	0	0	0	34.3112	0	0	0	0	0	0	0	32.6532	0	0
3680_chr12:4128162-4135029	47.5999	40.3314	0	45.9752	38.6126	0	0	187.033	85.2727	55.5948	102.162	37.8596	146.987	32.4817	30.2792
3682_chr12:5929900-5935984	0	0	0	0	0	0	0	0	0	0	0	0	0	0	0
3683_chr12:7331435-7341970	31.0285	78.8713	0	0	75.5101	20.1122	119.819	27.0932	41.6894	54.3601	99.8931	123.396	0	84.6941	88.82
3684_chr12:7740826-7760343	0	0	27.6393	0	0	0	16.1699	7.31258	30.0058	19.5627	17.9744	0	6.46523	11.4297	0
3687_chr12:8433713-8444178	562.248	621.957	695.849	573.227	430.752	627.649	512.638	490.939	769.418	383.066	368.725	571.418	675.191	746.03	933.88
3688_chr12:8472220-8477516	185.152	627.516	661.981	417.274	300.387	380.04	327.699	700.567	580.456	252.291	397.385	147.264	119.113	463.267	569.262
3689_chr12:8569248-8578375	0	0	0	0	0	0	0	0	0	0	0	0	0	0	0
3690_chr12:8709362-8714880	0	0	0	0	0	0	0	0	0	0	0	0	0	0	0
3692_chr12:8939660-8949032	34.8785	0	28.7775	67.376	113.173	45.2155	0	30.4549	31.2415	20.3684	37.4293	41.6121	134.63	47.6015	44.3737
3693_chr12:8916229-8918708	131.821	670.151	543.814	763.93	427.728	341.778	636.298	920.819	1121.71	153.962	141.462	104.847	407.059	494.743	251.561
3694_chr12:8957440-8963177	0	0	0	0	0	0	0	0	0	0	0	0	0	0	0
3698_chr12:9985547-9990398	0	0	27.7959	0	136.64	43.6732	65.0462	0	0	0	0	0	0	45.9778	42.8601
3699_chr12:10055298-10063884	266.497	354.833	94.235	294.173	154.415	444.188	73.5074	299.183	238.708	177.862	40.8553	181.684	146.953	194.845	217.959
3701_chr12:10112145-10121255	0	0	0	0	0	0	0	31.3307	0	0	0	0	0	0	0
3703_chr12:10485615-10491257	0	98.1733	95.5987	55.9556	46.9948	0	223.714	0	51.892	0	62.1699	0	44.7239	0	0
3704_chr12:10512960-10522913	65.6853	0	27.0978	0	0	42.5763	31.7063	28.6773	29.418	0	35.2446	26.1222	88.7401	22.4115	62.6755
3710_chr12:11615102-11620954	0	94.6509	230.422	53.948	0	181.02	134.804	146.312	0	65.2358	0	88.8501	43.1192	76.2291	159.885
3711_chr12:11759688-11768067	39.0114	66.1088	128.75	37.6799	31.6458	63.2167	75.3232	170.319	52.4152	68.3458	0	31.0286	30.1166	53.2421	24.8159
3713_chr12:12210874-12221482	0	26.1095	0	0	0	0	29.7487	0	0	0	0	0	23.7889	0	19.602
3714_chr12:13412266-13418453	0	44.7634	87.179	0	0	0	0	0	0	0	0	0	81.5697	36.0511	0
3715_chr12:14367819-14375836	0	34.5468	0	0	33.0745	26.4283	0	0	0	47.621	43.7546	64.859	0	55.6459	51.8726
3716_chr12:14385202-14388056	0	0	94.477	0	0	0	0	0	0	0	0	0	0	78.1381	0
3720_chr12:14855719-14863576	0	0	0	0	0	0	0	0	0	0	0	0	0	0	0
3722_chr12:17174827-17180297	119.509	0	98.6042	173.144	96.9444	0	0	104.352	0	34.8954	0	0	0	40.7758	19.0054
3723_chr12:17449924-17457786	0	0	0	0	0	0	0	54.4552	0	0	0	66.1376	0	28.3714	79.3427
3724_chr12:17622829-17632842	146.906	165.965	134.677	173.424	278.062	190.446	220.614	199.538	160.829	305.033	210.201	77.8969	138.613	222.772	218.05
3726_chr12:18185496-18196130	0	0	0	0	0	0	0	0	0	0	0	0	0	0	0
3727_chr12:18348696-18356658	0	34.7854	0	0	0	0	0	0	0	0	0	0	0	0	0
3728_chr12:18325466-18331368	0	0	0	0	0	0	0	0	0	0	0	44.0488	0	0	0
3730_chr12:20915056-20931608	157.997	167.339	81.4752	95.3777	120.156	172.82	76.2651	146.581	123.832	86.5006	105.97	133.521	167.712	74.1233	56.534
3731_chr12:20969111-20975355	157.045	44.3548	215.958	101.123	42.4646	33.9315	50.5371	91.4184	93.7795	0	0	41.6365	0	0	0
3732_chr12:21099357-21109811	250.151	225.2	206.395	0	25.365	0	120.748	27.3031	56.0165	54.7812	134.223	49.7408	48.2787	42.6751	59.6721
3733_chr12:21089996-21100046	243.943	55.1181	214.691	31.4155	0	63.2482	94.2008	28.4006	29.1341	37.9888	174.522	129.35	276.206	133.171	82.7608
3737_chr12:23660065-23664296	0	0	0	0	0	0	0	0	0	0	0	0	0	26.3568	0
3738_chr12:25316256-25322409	26.5613	0	43.8303	51.3093	150.824	17.2166	51.2844	0	95.1662	0	0	21.1261	41.0102	54.3754	33.7922
3741_chr12:26930106-26935016	232.988	451.225	604.164	385.776	728.993	517.782	514.118	406.878	119.253	427.619	214.31	291.205	719.461	363.404	508.142
3742_chr12:28966981-28972359	0	0	0	0	0	0	58.6734	53.0682	108.878	0	0	48.3398	0	0	0
3743_chr12:29288915-29293484	0	0	0	69.0936	0	0	0	0	0	83.5504	0	0	55.2247	0	0
3748_chr12:30209055-30215463	0	0	0	0	0	0	0	0	0	0	0	0	0	0	32.4477
3750_chr12:30997080-31005021	41.1629	34.8773	33.9627	0	66.782	53.3625	39.7386	179.712	18.4353	168.268	44.1733	81.8496	15.8887	112.357	52.369
3751_chr12:32090007-32097929	123.785	69.922	68.0883	39.8533	234.298	227.334	139.419	144.114	184.795	192.768	88.5585	114.864	63.7074	140.783	209.978
3757_chr12:34270675-34280715	0	0	0	0	0	21.1037	0	28.4288	0	0	0	0	0	0	0
3758_chr12:34252063-34255257	0	0	0	0	0	0	0	0	0	0	0	0	0	0	0
3760_chr12:34418544-34427179	0	0	0	0	0	0	0	0	0	0	0	0	0	0	0
3761_chr12:34674505-34683626	0	0	0	0	0	0	0	0	0	0	0	0	0	0	0
3762_chr12:34772559-34781752	0	0	0	0	0	0	0	0	0	0	0	0	0	0	0
3769_chr12:38516878-38524905	794.078	828.089	621.579	707.977	726.733	580.699	550.381	640.031	492.421	665.863	830.303	631.588	817.364	1042.06	867.784
3770_chr12:39325132-39332501	0	0	0	0	0	0	0	0	0	0	0	0	0	0	0
3771_chr12:39584642-39594959	95.0521	93.9606	130.709	290.725	167.062	112.954	137.645	82.9969	156.091	120.269	51.0018	113.403	122.299	75.6731	100.774
3772_chr12:40780528-40788045	0	0	0	0	0	0	0	0	0	0	0	0	0	0	0
3775_chr12:42683031-42697914	0	37.2206	0	0	17.8172	0	0	38.3572	9.83695	0	35.3559	0	16.9562	7.4941	27.9437
3776_chr12:42834601-42845313	274.642	426.625	528.738	427.376	470.329	375.819	471.359	266.456	273.337	258.399	147.364	182.036	153.127	312.356	252.352
3777_chr12:44371210-44373543	700.334	830.75	1155.66	676.43	340.863	635.526	676.101	489.21	250.922	654.37	300.621	668.432	540.653	764.642	890.991
3780_chr12:44843262-44851942	0	0	0	0	0	48.8198	0	0	0	21.992	0	0	0	0	0
3781_chr12:44871638-44878339	0	0	0	0	0	31.6178	0	0	0	0	0	0	0	0	0
3783_chr12:46425910-46429066	0	0	0	0	84.0011	0	0	45.2097	0	90.7092	0	41.1815	0	0	32.9359
3784_chr12:46714202-46720081	0	0	0	0	0	0	0	0	0	0	0	0	0	0	0
3785_chr12:47120964-47128030	185.038	352.761	267.175	268.083	375.253	179.909	200.965	363.533	82.8715	175.595	148.928	312.745	107.136	315.67	338.405
3786_chr12:47839065-47841799	0	0	0	0	0	0	0	0	0	0	0	0	0	0	0
3788_chr12:48503076-48509227	212.559	180.101	175.378	436.271	409.512	465	461.709	255.201	333.19	217.228	0	380.393	328.188	253.835	202.819
3790_chr12:48901209-48905474	0	0	0	0	0	0	0	0	0	0	0	0	0	0	0
3792_chr12:50885665-50892500	95.6454	40.5202	0	46.1904	155.173	61.996	46.1679	83.5149	42.8359	27.9275	51.3202	152.147	73.8376	0	30.4209
3793_chr12:51296343-51305900	0	57.9611	28.2205	0	27.7455	22.1702	66.0398	59.7309	0	0	0	108.818	26.4048	23.3401	21.7574
3795_chr12:52129893-52134109	387.617	197.057	415.759	374.386	314.431	376.872	449.045	338.456	138.879	362.177	332.772	616.599	1077.25	1005.12	912.309
3797_chr12:52505819-52512192	1051.42	977.786	1375.32	272.461	208.026	199.469	544.657	380.665	551.289	599.035	550.4	550.717	158.379	157.496	293.633
3799_chr12:55336322-55342150	0	0	0	0	0	0	0	0	0	0	0	0	0	0	0
3804_chr12:56886282-56892443	53.0535	0	43.7734	128.107	64.5549	120.36	153.653	46.3249	71.282	15.4911	0	42.1973	81.9139	54.3049	134.993
3806_chr12:58051189-58061054	0	0	27.3395	32.0046	0	0	0	0	0	0	0	0	0	0	0
3808_chr12:58721427-58730671	10767.5	11130.8	8548.56	15728.1	15805.4	15483	14576.8	13817.3	13920.7	11099.6	12408.8	11376.7	15068.9	15153.8	13114
3810_chr12:59243135-59253534	125.737	106.537	77.8073	136.626	101.997	112.064	151.733	96.0663	42.2346	73.4279	0	25.0019	72.801	0	9.99794
3811_chr12:59494981-59503856	0	0	0	0	0	0	0	0	0	21.5089	0	0	71.084	0	23.4292
3812_chr12:59716967-59722767	56.3551	95.4993	46.4975	217.726	45.7148	146.114	0	98.4154	50.4786	65.8206	181.43	0	174.023	38.4562	71.697
3814_chr12:60688397-60696674	0	0	0	38.1442	0	0	0	0	0	0	0	0	0	0	0
3816_chr12:61345060-61351412	0	0	0	0	0	0	0	0	0	0	0	0	0	0	0
3818_chr12:61980887-61987932	0	0	0	0	0	0	0	0	0	0	0	0	0	0	0
3820_chr12:63704115-63712689	0	0	0	0	0	0	0	0	0	0	0	0	0	0	0
3822_chr12:63808545-63813153	0	0	0	0	0	0	0	0	0	0	0	0	0	0	0
3825_chr12:64524394-64529986	1169.02	1139.09	1639.71	1919.5	972.005	1648.09	1410.71	1122.83	1282.72	1143.5	1254.51	976.295	1534.21	1176.65	1859.08
3826_chr12:66675277-66684611	0	0	0	0	0	0	0	0	0	0	0	0	0	0	0
3827_chr12:68160584-68166126	58.9782	0	0	0	0	0	0	0	52.8281	68.8842	0	46.9096	0	0	0
3832_chr12:70479070-70485749	0	82.9329	0	94.5382	79.3986	31.7219	47.2461	0	0	28.5797	52.5187	0	37.781	0	155.657
3833_chr12:70531168-70535808	211.322	238.738	58.1193	0	228.564	182.635	68.0035	184.521	63.0955	82.2722	151.185	196.093	54.3798	24.0341	313.661
3835_chr12:70835971-70843890	0	0	68.1141	79.7368	33.4838	26.7554	39.849	72.0843	0	0	0	0	0	0	0
3836_chr12:73099279-73108784	0	0	0	0	0	0	0	0	0	0	0	0	0	0	0
3838_chr12:73212291-73218523	0	0	0	0	0	0	0	0	0	0	0	0	0	0	0
3839_chr12:73394315-73401507	0	0	0	0	0	0	0	0	0	0	0	0	0	0	0
3841_chr12:74658204-74666625	0	0	0	0	0	0	0	33.8939	0	0	0	0	0	0	0
3842_chr12:75764871-75771532	2085.55	2203.66	2287.58	2346.14	2109.75	2290.15	2345	2120.98	3362.54	1805.39	1895.78	2166.18	1969.92	1891.96	1982.18
3843_chr12:76685398-76694630	212.444	90.0019	0	34.1988	0	0	68.3644	92.7501	63.4304	41.3544	37.9968	42.243	0	96.6465	0
3844_chr12:77085904-77091815	55.297	93.7063	45.6245	213.638	201.854	107.528	213.535	48.2838	0	161.462	59.3411	43.9817	170.756	113.202	193.465
3846_chr12:78870665-78879103	0	16.4117	63.9251	0	0	0	0	0	34.6992	0	0	0	0	0	0
3847_chr12:79933628-79939416	734.135	837.351	675.611	599.988	458.095	585.669	1199.39	1035.5	834.624	98.9355	393.913	449.162	414.161	578.039	574.765
3850_chr12:81176303-81182682	204.963	0	169.111	49.4918	83.1321	298.922	0	89.484	137.693	89.7708	164.965	40.7555	59.3362	104.899	228.166
3853_chr12:82290356-82299397	0	0	0	0	0	0	0	0	0	0	0	0	0	0	0
3854_chr12:82761846-82768152	207.335	505.066	577.355	700.905	672.755	453.573	750.604	565.748	371.43	423.779	222.499	535.954	280.107	618.991	494.587
3857_chr12:84496790-84501490	0	0	0	0	0	0	0	0	0	0	0	55.3116	0	47.4547	0
3859_chr12:84895965-84900758	0	0	0	0	0	0	0	0	0	0	0	0	0	0	0
3861_chr12:87332228-87340723	57.7182	0	0	0	62.4274	0	0	0	34.4664	0	0	0	0	26.2576	24.4771
3863_chr12:88058050-88063161	191.852	0	184.676	555.911	155.629	518.15	185.214	83.76	200.488	149.384	205.883	152.594	518.38	283.656	325.442
3864_chr12:88297709-88306613	0	0	0	0	0	0	0	0	0	0	0	0	0	0	23.3529
3866_chr12:88567012-88577595	478.76	732.793	598.894	641.42	751.677	880.925	909.479	674.258	816.173	712.495	414.334	663.316	572.283	558.554	559.976
3867_chr12:88621222-88629319	0	0	0	0	0	26.1673	0	0	0	0	0	0	0	0	0
3868_chr12:88761298-88769226	371.074	314.411	425.23	1095.14	451.518	1028.91	736.37	702.025	166.19	650.1	221.229	623.077	907.143	900.328	799.936
3874_chr12:91378466-91386224	0	0	0	0	0	0	0	0	0	0	0	0	0	0	0
3876_chr12:92780506-92787952	0	0	0	0	0	0	0	0	0	0	0	0	0	0	0
3880_chr12:94749360-94756649	627.822	1025.91	943.506	801.305	1291.4	683.087	800.916	1076.82	622.608	536.86	433.117	606.356	744.321	856.84	727.422
3881_chr12:95842149-95851866	0	0	0	0	0	0	0	0	0	0	0	26.7565	0	0	0
3882_chr12:95836392-95841942	0	0	0	0	0	0	0	0	0	0	0	0	0	0	0
3883_chr12:96142786-96151455	188.533	127.795	497.775	291.356	152.936	219.968	182.009	65.8487	202.648	308.279	283.249	179.945	261.983	334.498	179.894
3886_chr12:100108957-100117574	94.8352	257.132	281.688	238.155	184.631	344.237	201.418	132.492	203.871	110.764	203.542	226.288	131.782	64.7146	241.306
3887_chr12:100553251-100559974	534.812	226.573	120.344	328.718	256.357	283.629	187.748	212.265	544.368	255.534	182.612	290.028	412.871	348.362	201.029
3888_chr12:101026883-101042113	525.864	263.702	371.897	207.312	295.992	132.169	124.327	56.2249	153.805	106.543	46.0672	76.8229	74.5647	139.144	143.362
3891_chr12:103054268-103060509	0	0	43.2124	0	0	0	0	0	0	0	0	0	0	0	0
3892_chr12:103615867-103622898	0	78.7815	38.3578	22.4515	0	0	44.8811	0	0	0	0	36.9767	53.8346	0	59.146
3894_chr12:105217852-105222442	925.704	633.513	616.899	412.665	750.923	969.277	859.301	528.503	669.718	602.969	611.326	651.324	742.123	898.946	1155.07
3895_chr12:105696612-105703018	1683.82	1188.92	926.19	1379.93	1510.77	892.987	738.889	646.025	1005.49	1340.89	1286.78	994.301	1575.63	766.015	665.385
3898_chr12:105703025-105707153	356.29	268.342	391.957	458.839	128.453	615.846	305.744	69.1339	212.758	323.659	594.762	377.844	397.299	540.287	352.555
3899_chr12:105998237-106003909	0	48.8271	0	0	0	0	0	0	103.235	0	0	0	0	0	0
3901_chr12:110841084-110848873	83.9322	17.7789	103.876	222.935	119.149	231.216	81.028	91.6091	150.36	134.791	112.588	100.136	129.59	300.691	53.3908
3902_chr12:112254042-112263450	0	58.8789	28.6674	33.5591	0	0	33.5428	0	0	0	37.2861	0	0	0	0
3903_chr12:114493549-114501194	0	0	0	0	0	0	0	0	0	0	0	0	0	0	0
3905_chr12:114502462-114510875	0	0	0	0	0	0	0	0	0	0	0	0	0	0	0
3906_chr12:118087843-118095050	0	76.8579	0	21.9033	0	0	0	19.8012	0	26.4862	48.6716	0	0	30.9495	57.7018
3907_chr12:118915563-118929833	0	0	0	0	0	0	0	0	0	0	0	0	0	0	0
3908_chr12:121044800-121052162	0	37.62	0	0	0	0	42.8635	38.7687	39.77	0	0	35.3144	0	0	0
3910_chr12:124033483-124043193	50.4967	171.144	41.6639	65.0309	81.9251	152.746	211.248	73.4873	60.3082	78.6377	72.2531	160.655	194.916	172.292	139.195
3912_chr12:126516792-126517360	0	0	0	0	0	0	0	0	0	0	0	0	0	0	0
3913_chr12:127097507-127103016	0	100.543	97.9063	114.613	96.2583	134.602	57.2784	129.516	53.1445	69.2968	63.6705	47.1905	229.017	242.923	113.225
3914_chr12:127638213-127641033	115.887	0	0	0	0	75.1161	111.877	0	0	67.6755	0	0	89.4636	0	0
3915_chr12:127965514-127973862	0	0	0	0	0	0	0	68.3804	52.6098	22.8665	0	0	0	0	0
3916_chr12:128094929-128102534	0	0	35.463	0	0	0	0	0	0	0	0	34.1862	0	0	0
3919_chr12:131821128-131825881	0	0	0	0	0	0	0	0	0	0	0	0	0	0	0
3920_chr12:132352243-132365497	0	0	0	0	0	15.9866	0	0	0	0	0	0	0	0	31.3779
3921_chr12:133466136-133474966	259.134	266.614	366.525	339.678	300.296	455.911	357.382	323.241	298.43	335.086	278.085	250.274	342.942	353.661	353.228
3922_chr12:133667122-133673064	1595.25	1841.05	2269.32	2470.59	2275.75	1836.27	2018	1272.85	2118.72	1718.63	1770.95	1728.22	1656.18	2571.31	3026.8
3927_chr13:20200200-20210047	1858.99	1603.25	1273.61	2372.67	2140.81	1828.97	2018.99	1869.6	1754.34	1434.56	1442.77	1610.6	1383.87	1517.73	1393.7
3929_chr13:21252904-21259369	252.796	642.582	375.439	341.835	410.132	278.56	366.073	441.469	498.158	206.679	162.771	80.4268	273.22	362.262	385.94
3931_chr13:23580608-23582921	0	0	0	0	0	0	0	0	0	0	0	0	0	0	0
3932_chr13:24099183-24106909	0	35.8478	34.9077	40.8642	120.12	82.2709	81.6886	110.827	37.8965	148.243	227.012	100.952	0	101.048	134.565
3935_chr13:25501530-25505137	0	153.545	373.797	218.79	441.006	234.925	174.947	632.936	486.962	317.482	97.2352	432.406	209.848	494.644	720.473
3937_chr13:27786499-27794646	320.978	67.9911	331.041	232.517	341.742	390.1	135.569	280.269	485.169	210.875	258.339	111.692	433.637	314.859	408.36
3941_chr13:35372231-35376157	83.2483	70.5363	0	0	0	0	0	0	74.5675	0	89.3366	0	0	56.8078	52.9557
3942_chr13:35717477-35721787	303.332	128.507	500.546	292.978	307.575	466.962	439.254	264.861	271.702	509.277	0	361.893	351.255	181.117	265.313
3943_chr13:36890462-36895401	3540.49	3112	2511.67	2620.66	3301.47	2916.88	4312.4	2629.18	3438.04	2280.13	2343.57	2052.79	1839.18	2574.05	2609.99
3946_chr13:38540117-38549729	85.0192	201.703	98.2068	164.235	82.7603	110.217	196.986	89.0837	60.923	59.5795	145.979	108.195	183.776	174.049	162.247
3949_chr13:41448346-41455297	517.272	298.83	543.188	272.518	171.657	762.02	340.482	636.441	189.545	288.346	504.639	504.929	344.876	272.758	344.003
3950_chr13:41993334-42000184	0	0	0	0	0	0	0	0	0	0	0	0	0	0	0
3951_chr13:43439217-43447294	0	0	33.3909	0	0	26.232	0	0	0	0	0	0	0	0	0
3955_chr13:48630577-48636433	1255.87	709.397	1105.27	997.356	1335.69	1429.08	1374.07	1145.33	924.925	1173.44	958.374	1287.45	883.34	1428.32	887.644
3956_chr13:49190684-49200018	0	0	0	0	0	0	0	0	0	0	0	0	27.0355	0	0
3957_chr13:49441711-49446999	0	0	0	0	0	0	0	0	0	0	0	0	0	0	0
3959_chr13:51743852-51752598	0	0	30.8371	0	0	0	0	0	0	0	0	0	28.853	0	0
3962_chr13:54701552-54707293	0	0	0	0	0	0	0	0	0	0	0	0	0	0	0
3963_chr13:54842717-54855481	0	0	0	0	0	0	0	0	0	0	0	0	0	17.4762	0
3964_chr13:55274830-55281718	0	0	0	0	0	0	0	0	0	0	0	0	0	0	0
3965_chr13:55267296-55271663	0	63.4148	0	0	0	0	0	0	0	0	0	0	0	0	0
3966_chr13:55485055-55493351	39.4017	0	0	0	0	0	0	0	0	0	0	0	0	0	0
3967_chr13:55627920-55636699	0	0	0	0	0	0	0	0	0	0	0	0	0	0	0
3968_chr13:56152366-56158223	0	0	0	0	0	0	0	0	49.9874	0	0	0	0	0	0
3969_chr13:56229065-56234937	0	0	0	0	0	0	0	0	49.8598	0	0	0	0	0	0
3970_chr13:56445450-56454026	0	0	0	0	0	0	0	0	0	0	0	0	0	0	0
3971_chr13:56614385-56621324	47.106	0	0	0	0	0	0	0	0	0	0	0	0	0	0
3972_chr13:56686536-56692424	55.513	0	0	0	0	0	0	96.9448	99.4486	0	0	0	0	0	0
3976_chr13:61662572-61669622	0	19.6423	0	0	0	15.0264	0	0	0	0	0	36.877	0	0	44.2399
3977_chr13:61779816-61786142	0	0	0	0	0	0	0	0	0	0	0	0	0	0	0
3978_chr13:62723207-62732373	0	0	0	0	0	0	0	0	0	0	0	0	0	0	0
3979_chr13:63787424-63791767	0	0	0	0	0	0	0	0	0	0	0	0	0	0	0
3980_chr13:63808042-63811512	0	0	0	90.9702	0	0	0	0	0	0	0	0	0	0	0
3984_chr13:64936794-64943450	0	0	0	0	0	0	0	0	0	0	0	0	0	0	0
3985_chr13:65276793-65283607	0	40.645	0	0	0	0	0	0	0	0	51.4783	0	0	0	0
3986_chr13:66799487-66806493	0	0	0	0	0	0	0	0	0	0	0	0	0	0	14.8392
3987_chr13:66711941-66721178	0	0	0	0	28.7066	0	0	0	0	0	0	28.1468	0	0	0
3991_chr13:67971504-67979833	0	0	0	0	0	0	0	0	0	0	0	0	0	0	0
3992_chr13:69125611-69133347	147.888	232.709	139.45	204.057	257.068	123.247	163.166	147.579	264.933	271.428	317.406	201.644	424.053	374.835	295.661
3998_chr13:71601927-71605439	0	78.8488	0	0	0	0	0	0	0	0	0	0	0	0	0
3999_chr13:72592917-72598447	0	0	0	0	0	0	0	51.6098	0	0	0	0	0	0	0
4003_chr13:77557645-77567765	32.3008	177.895	106.603	171.59	78.6063	104.685	62.3662	84.6124	57.8651	113.178	138.652	77.0734	87.2758	22.0417	61.6413
4006_chr13:78507356-78513514	0	0	0	0	0	0	0	0	95.0889	0	0	0	0	0	0
4009_chr13:80757421-80764115	0	0	0	0	0	0	0	0	0	0	0	0	0	0	0
4012_chr13:82440406-82449060	0	0	0	0	0	0	0	0	0	0	0	0	0	0	0
4013_chr13:82897257-82905564	0	0	0	0	0	0	0	0	0	0	0	0	0	0	0
4015_chr13:83544412-83549496	0	0	0	0	0	0	0	0	0	0	0	0	0	0	0
4017_chr13:84480846-84487932	0	0	0	0	0	0	0	0	0	0	49.5026	0	0	0	0
4018_chr13:85443216-85451844	0	32.1006	0	0	0	0	0	0	0	0	0	0	58.495	0	0
4021_chr13:87010410-87018020	0	36.3941	0	0	0	13.9208	0	0	0	0	0	0	33.1595	0	0
4023_chr13:87409708-87418176	0	0	0	0	0	25.021	0	0	0	0	0	0	0	0	0
4024_chr13:87838703-87844363	0	0	0	55.7777	0	0	0	0	0	0	0	0	0	0	0
4027_chr13:87987496-87994818	0	56.7382	0	86.2372	0	0	21.5488	38.9805	0	52.1405	0	0	34.4636	0	85.1935
4028_chr13:88002236-88009099	0	80.7097	0	230.01	57.9527	108.05	91.9592	41.5871	42.6612	55.6272	51.1108	37.8817	73.5364	32.5006	60.5936
4029_chr13:89161995-89170998	0	0	0	0	0	0	35.0515	0	65.0436	0	0	0	0	24.7761	23.0961
4034_chr13:90307779-90318647	0	0	0	0	0	0	0	0	0	0	0	0	0	0	0
4035_chr13:90939333-90946578	0	0	18.6125	0	0	29.2441	0	0	0	0	0	0	0	0	0
4036_chr13:91263448-91274382	0	0	0	0	24.2516	0	0	0	26.7788	0	0	0	0	20.4009	0
4038_chr13:91499058-91506532	0	0	0	0	0	0	0	0	39.1741	0	0	0	0	0	0
4039_chr13:91491745-91496367	0	0	0	0	0	45.8366	0	0	0	0	0	0	0	0	89.9664
4043_chr13:93691644-93697405	0	0	0	54.8	0	0	54.7734	49.5408	0	33.133	60.8859	135.38	131.401	77.4329	72.1823
4045_chr13:98294572-98301766	0	0	0	0	0	0	0	0	0	0	0	0	0	0	57.806
4046_chr13:98238026-98249955	0	0	0	0	0	0	26.4547	0	0	0	0	0	0	18.6994	0
4047_chr13:98419822-98426216	0	0	0	0	41.4686	0	0	0	0	0	0	0	0	0	0
4048_chr13:99414131-99419977	0	0	0	0	0	0	0	0	0	0	0	0	0	0	0
4050_chr13:100140878-100149006	3820.52	3339.35	3384.51	2719.03	3262.29	3427.87	3921.27	3985.61	3836.39	3863.34	4380.45	3246.65	3259.88	3869.47	3837.32
4051_chr13:100732464-100740921	2744.27	2963.84	2359.91	2893.26	3135.39	3595.18	3227.68	3881.2	3046.67	3329.35	3836.76	2597.74	2954.04	2993.62	3220.9
4052_chr13:100935687-100938542	572.332	1260.84	849.995	1105.59	789.26	741.955	607.781	1299.34	922.772	869	859.864	1001.48	1502.24	1171.66	1529.1
4053_chr13:101871838-101881171	35.0242	29.676	0	0	0	0	33.8123	0	0	20.4535	75.1714	27.8573	27.0384	0	0
4054_chr13:103321630-103324776	986.877	1496.32	985.674	802.688	1390.42	740.682	902.585	1179.19	1023.54	697.647	668.875	826.247	481.176	992.431	859.054
4055_chr13:104859283-104866184	23.6827	0	0	0	0	0	0	0	0	0	0	37.6731	0	32.3217	30.13
4056_chr13:108537375-108549835	0	0	0	0	0	0	25.3273	0	0	0	0	0	0	0	0
4057_chr13:109917438-109923463	17387.4	16410.1	14838.4	5580.51	5016.9	7490.08	16183.5	18592.9	16619.1	32758.6	28177.8	27335.3	32479	32466.8	26831.5
4059_chr13:111618193-111624833	492.269	375.39	284.313	380.373	199.662	319.082	451.474	300.885	727.546	416.84	475.444	274.076	285.021	134.368	375.77
4060_chr13:111841854-111851434	426.516	896.24	1238.72	790.959	844.206	619.274	757.634	834.225	855.771	627.674	842.184	705.617	1000.97	1117.63	835.649
4061_chr14:19123837-19136212	79.2459	111.908	76.2816	76.5411	267.849	128.415	89.2545	69.1954	141.965	100.269	141.736	94.5451	152.943	72.1022	159.631
4062_chr14:20442186-20452832	0	0	0	0	0	0	0	0	0	0	0	0	0	0	0
4065_chr14:21037600-21045635	0	0	0	0	0	0	0	0	0	0	0	0	0	0	25.8782
4067_chr14:21168984-21175833	0	0	0	0	38.7141	0	0	0	0	69.6761	0	0	0	0	0
4068_chr14:21183520-21194467	29.8608	0	24.6375	0	0	0	0	0	0	0	0	0	0	0	0
4069_chr14:21173274-21184179	29.9758	0	0	0	48.6322	0	0	0	0	17.5053	0	0	0	0	0
4070_chr14:21298150-21304680	0	0	0	0	20.3025	32.4456	0	0	0	0	0	0	38.6429	0	0
4071_chr14:21275783-21285364	0	0	0	0	0	0	0	29.7906	0	0	0	13.5681	0	0	0
4074_chr14:21471460-21479671	39.8095	33.7306	16.423	38.4507	0	0	0	17.3803	35.6584	23.248	42.721	0	0	27.1657	0
4077_chr14:22704449-22712069	0	0	35.3932	0	0	0	0	0	0	25.0509	0	0	0	29.2723	0
4086_chr14:24478749-24484991	52.3652	44.369	216.027	101.156	21.2391	135.77	151.66	91.4477	93.8095	122.321	112.39	83.2997	40.4256	178.668	199.863
4088_chr14:25750296-25756650	0	0	42.444	0	0	0	0	0	0	30.0413	0	0	0	0	0
4090_chr14:25887644-25900995	0	0	0	0	0	0	0	0	0	0	0	0	0	0	0
4091_chr14:27586936-27591844	0	0	54.9464	0	0	0	0	0	0	0	0	0	0	0	0
4093_chr14:28879914-28890435	466.046	447.532	474.248	525.162	390.655	614.239	524.907	691.796	626.173	426.387	383.433	679.581	527.684	445.236	494.101
4094_chr14:29641772-29645872	0	0	0	0	0	0	0	0	0	0	0	0	0	0	0
4095_chr14:29720749-29728816	2573.02	2214.46	2473.99	2446.06	2235.13	3046.69	2307.96	2565.12	2576.93	2082.34	2761.2	2642.74	2486.86	2903.3	2139.37
4096_chr14:30510764-30523347	0	0	0	0	0	0	0	0	0	0	27.8786	0	0	0	0
4097_chr14:31435055-31441754	609.918	310.07	664.265	589.1	494.76	790.681	730.129	660.379	480.76	113.978	445.076	155.236	489.686	665.923	434.537
4098_chr14:31709763-31720595	30.1778	0	0	29.1477	24.48	0	0	52.7008	27.031	0	0	0	0	0	0
4099_chr14:31741013-31750035	0	0	29.8938	0	0	0	0	0	0	0	0	0	0	0	23.0475
4100_chr14:32171196-32181419	127.901	243.834	501.262	216.188	194.536	279.801	324.124	237.32	400.975	196.066	154.412	254.323	246.847	196.377	183.061
4103_chr14:32704501-32719730	85.861	109.125	212.527	93.2967	139.3	173.919	82.8901	131.2	153.816	162.959	92.1404	170.729	298.279	102.534	81.9267
4104_chr14:35119515-35124406	66.8266	113.244	0	64.5457	27.1046	64.9742	64.5143	87.5268	119.716	175.615	250.999	292.336	51.5897	136.806	233.803
4109_chr14:38659843-38665733	0	0	0	53.6	0	35.9705	0	48.456	49.7074	0	0	44.1385	0	37.8687	0
4116_chr14:40362516-40368869	0	43.5939	127.352	49.6943	0	66.6989	0	0	0	30.046	0	40.9222	0	0	32.7286
4118_chr14:41703259-41709520	0	0	0	0	0	0	0	0	0	0	0	0	0	0	0
4121_chr14:41985074-41991606	0	42.3995	41.2876	0	20.2963	0	48.3092	0	44.8227	0	0	0	0	0	63.6636
4123_chr14:42778216-42783120	0	0	0	0	0	0	0	0	0	0	0	0	0	0	0
4125_chr14:43271797-43277259	0	0	0	0	0	0	0	0	0	0	0	0	0	0	0
4126_chr14:43470888-43478536	0	36.2133	0	0	34.6701	0	0	0	0	24.9592	0	0	0	0	0
4128_chr14:44075710-44086280	0	0	25.5162	59.7403	25.0867	50.1141	0	27.0035	0	0	0	73.7924	0	42.2069	19.6724
4129_chr14:44884991-44888412	0	0	0	0	0	0	0	0	0	0	0	0	0	0	60.7707
4130_chr14:45137186-45147022	648.049	886.995	548.403	770.375	552.651	807.801	802.084	739.969	327.446	397.856	748.94	621.172	423.322	600.969	665.92
4131_chr14:45488517-45491665	415.263	527.779	342.625	1002.72	800.038	571.982	1202.68	770.517	371.961	575.951	557.041	412.861	320.58	531.322	264.157
4133_chr14:45961179-45970397	0	30.0462	29.2583	137.003	28.7658	22.9854	68.4682	30.9637	0	62.1258	76.1091	28.2048	136.879	72.595	45.1149
4136_chr14:46480976-46487274	0	43.9746	0	0	0	0	0	90.6347	0	0	0	0	0	0	0
4137_chr14:47013209-47021299	0	0	0	0	0	0	39.0068	0	0	0	0	0	0	0	0
4138_chr14:47050513-47058337	41.7784	0	103.412	0	67.7806	27.0802	0	0	0	48.7955	0	0	16.1263	85.5275	53.152
4139_chr14:47573644-47579925	0	0	0	0	0	0	0	0	0	0	0	0	40.1746	0	0
4141_chr14:48723551-48729889	0	43.6971	0	0	0	0	0	0	0	0	0	0	0	0	0
4142_chr14:48730998-48737498	25.1435	0	0	0	0	0	0	21.9546	0	0	0	0	0	0	0
4146_chr14:51011690-51021621	0	125.502	27.1579	31.7919	53.4014	0	15.8882	28.7408	117.932	0	35.3227	104.72	76.2314	22.4612	41.8762
4147_chr14:51360075-51367752	702.541	595.263	667.479	431.812	345.391	510.575	575.47	185.891	495.799	236.216	411.23	372.521	493.052	435.825	379.187
4150_chr14:52215253-52219275	0	0	0	0	0	52.6727	0	0	0	0	0	0	0	0	0
4151_chr14:52631579-52639275	0	0	0	0	0	0	0	0	0	0	0	0	0	0	0
4152_chr14:52747435-52753288	0	94.6347	0	0	0	18.0989	0	0	0	32.6123	0	0	43.1118	0	0
4153_chr14:53595463-53602225	0	81.9151	119.65	186.756	39.2121	250.661	46.6663	42.2082	129.895	0	103.748	153.79	37.3173	164.93	122.997
4154_chr14:53642473-53648241	0	48.0145	0	109.467	0	0	0	0	0	33.0928	0	45.0719	43.7471	0	0
4159_chr14:57795305-57798898	0	77.0717	0	0	0	0	0	0	0	53.1198	0	72.3483	140.443	0	0
4160_chr14:57833871-57841045	91.1264	0	37.5933	44.008	0	0	0	0	0	0	0	0	35.1745	0	0
4161_chr14:58188838-58197800	72.9479	0	0	0	0	0	0	0	0	0	0	0	0	49.7789	0
4163_chr14:58589066-58592224	103.487	0	0	0	83.9479	0	199.813	90.3621	0	120.869	111.056	82.3108	79.8913	0	0
4164_chr14:59910630-59919732	3232.17	3727.56	4859.5	3728.87	3685.24	4690.58	4403.13	3496.44	3908.43	2789.34	2427.99	3113.5	3715.09	3872.06	3678.03
4165_chr14:60077483-60085214	84.5618	107.474	0	0	68.5958	0	0	18.4593	37.872	0	45.3731	0	0	28.8521	0
4166_chr14:61601135-61605682	0	60.905	0	0	0	0	0	62.7647	64.3857	0	0	57.1724	0	0	0
4167_chr14:61581301-61588206	284.028	421.149	371.047	320.055	153.601	260.812	388.45	496.01	699.629	331.733	711.2	188.257	493.352	306.878	391.463
4174_chr14:70275869-70286421	61.957	52.4961	0	29.9211	50.259	20.0798	29.9066	81.1487	27.7482	36.1817	33.2441	0	0	42.2788	19.706
4175_chr14:70288446-70294785	0	0	0	0	0	0	0	0	0	0	0	0	0	0	32.8008
4176_chr14:70760255-70768607	117.413	33.1612	32.2916	0	0	126.842	0	0	35.0564	0	0	31.1289	0	0	24.8961
4177_chr14:70903184-70909876	0	41.3859	20.1503	47.1773	39.6222	0	47.1543	42.6496	131.253	57.0484	0	0	37.7076	33.331	31.0709
4180_chr14:71003310-71011024	381.367	430.843	489.468	429.741	378.108	439.461	490.894	388.499	417.51	259.829	272.838	471.844	228.987	477.108	336.937
4181_chr14:71590924-71597757	23.9183	101.33	157.876	184.816	77.6094	124.028	92.3629	41.7697	257.091	83.8071	51.3352	95.12	36.9296	97.9299	0
4182_chr14:72402820-72408613	0	0	0	0	0	0	0	0	0	0	0	0	0	0	0
4183_chr14:73593353-73601547	119.676	270.405	197.485	308.244	258.881	232.718	308.094	435.409	428.788	104.833	42.8096	142.781	277.168	285.831	126.881
4184_chr14:74169589-74182870	603.03	490.092	538.164	451.694	489.173	350.99	285.141	419.09	529.125	804.932	779.2	675.402	589.044	663.442	767.196
4185_chr14:76044307-76053991	101.265	57.201	167.103	65.2055	150.599	262.553	130.348	206.317	120.94	59.1366	36.2235	107.391	156.351	115.17	85.8884
4189_chr14:80691153-80697599	152.125	128.895	41.8384	48.9774	41.1341	32.8684	48.9536	44.277	90.8411	0	0	80.6638	39.1464	69.2056	145.154
4190_chr14:80930753-80939302	191.179	129.589	126.19	36.9307	124.066	49.5678	36.9128	66.7729	51.3731	133.974	164.129	152.058	177.107	104.367	97.2899
4192_chr14:82526668-82531486	0	0	0	0	0	0	0	0	0	0	0	0	0	0	0
4193_chr14:83515390-83524645	0	0	0	0	0	22.8935	0	0	0	0	0	0	0	0	0
4194_chr14:84965589-84972330	0	0	40.0077	0	0	0	0	0	0	0	0	0	0	0	30.845
4195_chr14:85025515-85029959	0	0	0	0	0	0	0	0	0	0	0	0	0	0	0
4197_chr14:86196674-86203428	0	0	0	0	0	0	0	0	0	0	0	19.2465	0	16.5125	0
4199_chr14:86394175-86400499	0	0	0	0	0	0	0	0	0	0	0	0	0	0	0
4201_chr14:87197930-87203405	0	0	0	0	0	0	0	0	0	0	0	0	0	0	0
4204_chr14:87701038-87707156	0	0	0	0	0	0	0	0	0	0	0	0	0	0	0
4213_chr14:92508099-92516207	0	0	0	0	0	0	0	0	0	0	0	0	0	0	0
4215_chr14:93088762-93095953	0	0	0	0	0	0	0	0	0	0	0	0	0	0	0
4216_chr14:93225963-93232826	0	0	0	0	0	0	0	0	0	0	0	0	0	0	0
4217_chr14:94025751-94034000	0	0	0	38.2736	0	0	0	34.6005	0	23.1409	0	0	61.1822	94.6418	0
4218_chr14:96439364-96445182	56.1808	0	0	0	0	0	0	0	0	0	0	0	0	0	0
4219_chr14:98906555-98919397	0	0	0	0	0	0	0	0	0	0	0	0	0	0	0
4220_chr14:99451606-99459234	64.2776	36.3083	0	41.3891	0	0	0	0	0	0	0	0	66.1625	0	0
4221_chr14:101771417-101777584	0	0	0	0	0	0	0	0	0	0	0	0	0	0	33.7155
4222_chr14:101781669-101790982	0	0	0	0	0	0	0	0	0	0	0	27.9171	0	0	0
4224_chr14:102700510-102712106	1649.1	1528.65	2081.66	1769.79	1532.11	2083.03	1796.14	1809.16	1666.51	1374.6	1421.81	1535.86	1882.43	1731.27	1900.79
4225_chr14:103637318-103641056	0	74.0829	0	126.675	0	56.6736	168.817	152.69	78.3168	51.0598	0	0	134.997	178.993	222.474
4226_chr14:103701285-103708867	301.782	255.7	177.853	208.201	279.775	139.722	353.77	225.864	444.086	264.352	277.588	462.913	266.255	382.447	287.953
4227_chr14:106140479-106141043	0	0	0	0	469.365	0	0	0	0	0	0	0	0	0	0
4229_chr14:106653665-106663735	0	0	0	0	0	0	0	0	0	0	0	0	0	0	0
4231_chr14:107084212-107097575	0	0	0	0	0	0	0	0	0	0	0	0	0	0	0
4232_chr14:107154008-107158916	0	0	0	0	0	0	0	0	0	0	0	0	0	0	0
4235_chr14:107244595-107253952	69.8688	147.999	28.8237	101.226	113.354	135.864	67.4512	183.022	78.2289	40.802	168.702	69.4646	107.876	119.194	55.556
4242_chr15:23940753-23947607	0	0	0	0	0	0	0	0	0	0	0	0	0	0	0
4243_chr15:24279460-24283502	0	0	0	0	0	0	0	0	0	0	0	0	62.4231	0	0
4244_chr15:24240658-24251594	0	0	0	28.8706	0	0	0	0	0	0	0	0	0	0	0
4245_chr15:24931679-24935769	0	0	0	0	0	0	0	0	0	0	0	0	0	0	0
4246_chr15:25881721-25889049	0	0	0	0	0	0	0	0	0	0	0	0	34.4354	0	0
4249_chr15:34447090-34454134	997.685	825.68	1531.48	1568.7	941.063	1323.45	1209.55	688.817	831.303	799.421	1145.35	775.077	1110.53	997.467	1165.98
4250_chr15:35530817-35536038	187.811	106.088	309.918	302.334	253.918	202.894	181.312	163.991	280.378	182.796	268.728	199.173	289.977	170.88	438.056
4251_chr15:37529601-37534770	0	53.5775	0	0	0	0	0	0	0	0	0	0	0	0	0
4254_chr15:39302823-39307975	31.7209	0	157.034	337.02	0	82.2443	0	249.281	0	111.146	0	100.92	146.93	259.753	221.961
4257_chr15:41423804-41429399	116.839	148.497	96.4017	0	0	189.334	0	0	0	34.1159	94.0381	46.4653	45.0995	39.865	37.1618
4258_chr15:41879752-41884933	0	106.907	208.207	121.867	281.465	40.892	182.712	55.0857	56.5084	73.683	67.7006	0	146.108	0	120.392
4259_chr15:43177118-43182551	421.128	305.847	49.6378	493.916	292.814	214.476	290.398	367.718	538.878	70.2659	322.805	143.552	139.332	123.16	191.348
4260_chr15:45156237-45165998	636.284	851.247	497.354	808.639	556.897	792.301	662.762	731.034	584.933	762.712	467.191	772.442	891.928	982.65	862.76
4261_chr15:45305409-45306916	216.788	0	0	0	0	0	0	0	0	0	0	0	0	0	0
4263_chr15:45526921-45535236	0	0	64.8706	0	31.8893	76.4439	75.9029	34.3259	0	22.9573	42.1867	62.5349	30.3483	0	25.0069
4267_chr15:49990696-49996942	0	44.3406	0	0	0	33.9207	0	0	0	0	0	0	40.3997	0	33.2891
4268_chr15:50123390-50135796	13.1747	0	43.4806	12.725	0	8.53963	0	0	23.6017	15.3875	0	0	0	35.961	0
4269_chr15:51159590-51167765	0	33.8791	0	115.86	97.3061	51.8352	0	34.9137	35.8154	23.3504	0	0	0	81.8558	50.8702
4270_chr15:51574438-51578891	0	0	0	0	0	0	0	0	0	0	0	0	0	0	0
4271_chr15:51649784-51659777	0	0	0	0	0	0	0	0	29.3002	0	0	26.0176	0	0	0
4274_chr15:53029932-53039624	33.727	0	0	0	0	0	0	0	0	0	0	26.8255	0	0	0
4276_chr15:53719046-53724681	0	0	0	0	0	0	0	0	0	0	0	0	0	0	0
[truncated: 1,349 more rows]

## Sheet: A-498 HIF-Responsive ERVs Anal
EV vs VHL significant ERVs (EV>VHL, p<0.05 based on ttest), 67 ERVs										Veh vs PT 72 h significant ERVs (Veh (EV)>PT 72 h, p<0.05 based on ttest), 34 ERVs										sgCtrl vs sgHIF2a significant ERVs (sgCtrl>sgHIF2, p<0.05 based on ttest), 33 ERVs										ERVs that are scored in all three comparisons	ERVs that are scored in two out of three comparisons
[truncated: 69 more rows]

[truncated: 2 more sheets: 786-O DNMT1i Raw, 786-O DNMT1i Analysis]
