# Supplementary material for: HIF Regulates Multiple Translated Endogenous Retroviruses: Implications for Cancer Immunotherapy
Source: Cell. Author manuscript; Available in PMC 2025 Apr 11. (PMC11988688; doi:10.1016/j.cell.2025.01.046)
Supplement: 8 — Table S2. ChIP-seq and PRO-seq analysis of ERV, Related to Figure 3 [file NIHMS2060984-supplement-8.xlsx]

## Sheet: HIF2 peak (HIF2a ChIP-Seq)
Total HIF2 peaks: 23,203
chrom_HIF (hg19)	chromStart_HIF (hg19)	chromEnd_HIF (hg19)	HIF_loc (hg19)	signalValue
chr1	560932	561288	chr1:560932-561288	4.73641
chr1	567335	567683	chr1:567335-567683	1.71096
chr1	713861	714889	chr1:713861-714889	11.5046
chr1	739844	740466	chr1:739844-740466	3.60219
chr1	752328	753827	chr1:752328-753827	6.01376
chr1	761950	763591	chr1:761950-763591	16.0199
chr1	786928	787403	chr1:786928-787403	2.69315
chr1	839258	840584	chr1:839258-840584	4.39687
chr1	841843	842702	chr1:841843-842702	5.63492
chr1	845622	848528	chr1:845622-848528	5.43426
chr1	856335	857010	chr1:856335-857010	5.47253
chr1	858247	859411	chr1:858247-859411	5.29422
chr1	859943	861094	chr1:859943-861094	8.47871
chr1	873437	874353	chr1:873437-874353	5.57954
chr1	874920	877841	chr1:874920-877841	5.47307
chr1	894048	894964	chr1:894048-894964	3.15729
chr1	901186	902846	chr1:901186-902846	6.96886
chr1	911420	912376	chr1:911420-912376	4.63433
chr1	934075	937764	chr1:934075-937764	5.01619
chr1	948661	949140	chr1:948661-949140	3.87603
chr1	954935	957563	chr1:954935-957563	14.0583
chr1	999079	1000151	chr1:999079-1000151	9.02506
chr1	1004257	1006280	chr1:1004257-1006280	13.6012
chr1	1014352	1016076	chr1:1014352-1016076	8.50134
chr1	1051297	1051928	chr1:1051297-1051928	3.97104
chr1	1099762	1101725	chr1:1099762-1101725	4.32555
chr1	1114754	1115281	chr1:1114754-1115281	4.91574
chr1	1166596	1167535	chr1:1166596-1167535	4.82136
chr1	1175114	1175950	chr1:1175114-1175950	6.40375
chr1	1200031	1201403	chr1:1200031-1201403	5.36245
chr1	1207387	1207750	chr1:1207387-1207750	2.48346
chr1	1209227	1209728	chr1:1209227-1209728	3.26452
chr1	1216829	1217964	chr1:1216829-1217964	4.18934
chr1	1239882	1241359	chr1:1239882-1241359	4.00237
chr1	1242206	1242718	chr1:1242206-1242718	2.40702
chr1	1243374	1244618	chr1:1243374-1244618	6.39325
chr1	1260128	1260662	chr1:1260128-1260662	2.85887
chr1	1280163	1281058	chr1:1280163-1281058	2.51505
chr1	1282925	1283698	chr1:1282925-1283698	3.51592
chr1	1295770	1296618	chr1:1295770-1296618	4.36228
chr1	1310457	1311164	chr1:1310457-1311164	2.28711
chr1	1333716	1335721	chr1:1333716-1335721	4.48863
chr1	1342391	1343227	chr1:1342391-1343227	3.70092
chr1	1405909	1408603	chr1:1405909-1408603	6.69741
chr1	1440264	1441138	chr1:1440264-1441138	4.77521
chr1	1446786	1447669	chr1:1446786-1447669	3.46441
chr1	1510264	1511292	chr1:1510264-1511292	3.43705
chr1	1549397	1551162	chr1:1549397-1551162	5.3244
chr1	1589877	1591354	chr1:1589877-1591354	3.02972
chr1	1623597	1624787	chr1:1623597-1624787	4.37139
chr1	1655483	1656267	chr1:1655483-1656267	2.50756
chr1	1677506	1678111	chr1:1677506-1678111	5.19224
chr1	1690097	1691274	chr1:1690097-1691274	7.85092
chr1	1709070	1709560	chr1:1709070-1709560	2.31183
chr1	1757946	1759024	chr1:1757946-1759024	4.69914
chr1	1822508	1823338	chr1:1822508-1823338	3.84225
chr1	1839867	1841080	chr1:1839867-1841080	4.49343
chr1	1891229	1891928	chr1:1891229-1891928	9.96393
chr1	2111713	2112209	chr1:2111713-2112209	3.60467
chr1	2120736	2121779	chr1:2120736-2121779	7.40286
chr1	2139587	2140277	chr1:2139587-2140277	3.89418
chr1	2143845	2144615	chr1:2143845-2144615	5.47027
chr1	2246010	2246894	chr1:2246010-2246894	8.73243
chr1	2253348	2254097	chr1:2253348-2254097	2.91544
chr1	2322574	2323298	chr1:2322574-2323298	3.54085
chr1	2343661	2344430	chr1:2343661-2344430	2.79748
chr1	2383034	2383833	chr1:2383034-2383833	6.03553
chr1	2509479	2510400	chr1:2509479-2510400	16.7272
chr1	2518084	2518576	chr1:2518084-2518576	2.52231
chr1	3223145	3224348	chr1:3223145-3224348	3.5861
chr1	3229487	3230059	chr1:3229487-3230059	3.64334
chr1	3370625	3371092	chr1:3370625-3371092	3.10774
chr1	3376281	3377731	chr1:3376281-3377731	6.70431
chr1	3387834	3388889	chr1:3387834-3388889	16.6561
chr1	3389906	3390644	chr1:3389906-3390644	3.77821
chr1	3398710	3399330	chr1:3398710-3399330	4.65946
chr1	3412456	3413015	chr1:3412456-3413015	3.05256
chr1	3420543	3421428	chr1:3420543-3421428	4.15584
chr1	3426441	3427665	chr1:3426441-3427665	15.7211
chr1	3432659	3433288	chr1:3432659-3433288	5.31945
chr1	3459719	3460180	chr1:3459719-3460180	4.16566
chr1	3540744	3541324	chr1:3540744-3541324	2.2076
chr1	3585280	3585695	chr1:3585280-3585695	3.30924
chr1	3588254	3588966	chr1:3588254-3588966	6.12597
chr1	3691690	3692777	chr1:3691690-3692777	4.44978
chr1	3713070	3713639	chr1:3713070-3713639	4.39248
chr1	3816222	3818147	chr1:3816222-3818147	9.21217
chr1	4726725	4727113	chr1:4726725-4727113	2.37013
chr1	5611622	5612016	chr1:5611622-5612016	4.5622
chr1	6051509	6052833	chr1:6051509-6052833	5.43949
chr1	6259180	6260049	chr1:6259180-6260049	4.22561
chr1	6264807	6266841	chr1:6264807-6266841	4.22029
chr1	6418122	6419046	chr1:6418122-6419046	3.67278
chr1	6419539	6420105	chr1:6419539-6420105	2.61555
chr1	6453538	6454536	chr1:6453538-6454536	4.59933
chr1	6496995	6497812	chr1:6496995-6497812	3.53459
chr1	6498990	6500837	chr1:6498990-6500837	6.27258
chr1	6550024	6552025	chr1:6550024-6552025	5.6957
chr1	6640038	6640678	chr1:6640038-6640678	2.50795
chr1	6660644	6663483	chr1:6660644-6663483	7.31259
chr1	6672492	6674250	chr1:6672492-6674250	2.68539
chr1	6684841	6686041	chr1:6684841-6686041	3.32466
chr1	6761331	6762204	chr1:6761331-6762204	5.22832
chr1	6775988	6776472	chr1:6775988-6776472	5.49424
chr1	6784239	6785472	chr1:6784239-6785472	7.08061
chr1	6803477	6804273	chr1:6803477-6804273	3.94505
chr1	6844103	6845336	chr1:6844103-6845336	4.91706
chr1	7177510	7178322	chr1:7177510-7178322	2.60493
chr1	7325848	7326580	chr1:7325848-7326580	4.39099
chr1	7359212	7361563	chr1:7359212-7361563	2.2642
chr1	7461775	7462448	chr1:7461775-7462448	3.21878
chr1	7530743	7531756	chr1:7530743-7531756	11.4701
chr1	7609737	7610149	chr1:7609737-7610149	2.21184
chr1	7612419	7613148	chr1:7612419-7613148	4.02103
chr1	7681256	7682311	chr1:7681256-7682311	3.39026
chr1	7830982	7831723	chr1:7830982-7831723	4.1764
chr1	7843504	7844246	chr1:7843504-7844246	5.02441
chr1	7870462	7870909	chr1:7870462-7870909	4.73502
chr1	7959640	7960389	chr1:7959640-7960389	5.51302
chr1	8000726	8001805	chr1:8000726-8001805	3.90629
chr1	8013796	8014640	chr1:8013796-8014640	2.15006
chr1	8021114	8022235	chr1:8021114-8022235	7.44596
chr1	8064653	8066430	chr1:8064653-8066430	3.96668
chr1	8076260	8077165	chr1:8076260-8077165	5.04706
chr1	8079347	8080414	chr1:8079347-8080414	4.16385
chr1	8085445	8086878	chr1:8085445-8086878	3.44432
chr1	8087513	8088516	chr1:8087513-8088516	1.87016
chr1	8100626	8101044	chr1:8100626-8101044	2.48595
chr1	8121299	8122619	chr1:8121299-8122619	2.73847
chr1	8136952	8138800	chr1:8136952-8138800	4.09179
chr1	8143819	8144397	chr1:8143819-8144397	3.51198
chr1	8149689	8152310	chr1:8149689-8152310	12.119
chr1	8153930	8158289	chr1:8153930-8158289	10.1959
chr1	8181058	8181853	chr1:8181058-8181853	3.31043
chr1	8197663	8198228	chr1:8197663-8198228	3.12095
chr1	8227227	8227620	chr1:8227227-8227620	3.36644
chr1	8228129	8228458	chr1:8228129-8228458	2.56832
chr1	8229351	8230353	chr1:8229351-8230353	3.97506
chr1	8242119	8242783	chr1:8242119-8242783	3.94585
chr1	8257203	8258750	chr1:8257203-8258750	6.90132
chr1	8261400	8263514	chr1:8261400-8263514	19.4851
chr1	8271112	8273265	chr1:8271112-8273265	20.933
chr1	8298228	8299126	chr1:8298228-8299126	2.62554
chr1	8402979	8404216	chr1:8402979-8404216	8.95412
chr1	8433562	8435003	chr1:8433562-8435003	3.15289
chr1	8455929	8457870	chr1:8455929-8457870	11.3854
chr1	8472276	8472673	chr1:8472276-8472673	2.21718
chr1	8536569	8538937	chr1:8536569-8538937	23.0411
chr1	8540286	8541554	chr1:8540286-8541554	3.8169
chr1	8585382	8586372	chr1:8585382-8586372	2.10548
chr1	8686271	8687036	chr1:8686271-8687036	4.46781
chr1	8721349	8721954	chr1:8721349-8721954	3.85313
chr1	8726519	8727022	chr1:8726519-8727022	3.17035
chr1	8728258	8728616	chr1:8728258-8728616	2.24597
chr1	8734587	8735773	chr1:8734587-8735773	10.4644
chr1	8763413	8764002	chr1:8763413-8764002	3.35089
chr1	8876522	8878606	chr1:8876522-8878606	2.03646
chr1	8933587	8934105	chr1:8933587-8934105	2.88237
chr1	8937876	8941011	chr1:8937876-8941011	9.00818
chr1	8960190	8960889	chr1:8960190-8960889	1.8652
chr1	8964023	8964567	chr1:8964023-8964567	3.21088
chr1	9033957	9034842	chr1:9033957-9034842	4.14365
chr1	9046047	9046677	chr1:9046047-9046677	3.83237
chr1	9138280	9139135	chr1:9138280-9139135	2.86432
chr1	9145004	9145495	chr1:9145004-9145495	2.56887
chr1	9160183	9161127	chr1:9160183-9161127	8.26303
chr1	9188412	9189395	chr1:9188412-9189395	5.40617
chr1	9223399	9224604	chr1:9223399-9224604	5.23474
chr1	9242059	9242658	chr1:9242059-9242658	4.63433
chr1	9271360	9272055	chr1:9271360-9272055	3.27994
chr1	9294471	9295110	chr1:9294471-9295110	3.8177
chr1	9335218	9335804	chr1:9335218-9335804	2.51928
chr1	9340344	9340713	chr1:9340344-9340713	2.26472
chr1	9354517	9355355	chr1:9354517-9355355	3.96167
chr1	9363034	9363626	chr1:9363034-9363626	2.9137
chr1	9376104	9376641	chr1:9376104-9376641	3.1456
chr1	9381281	9381999	chr1:9381281-9381999	2.76378
chr1	9472876	9473962	chr1:9472876-9473962	3.84849
chr1	9488907	9489393	chr1:9488907-9489393	2.76378
chr1	9498086	9499293	chr1:9498086-9499293	4.34789
chr1	9536589	9537121	chr1:9536589-9537121	2.64237
chr1	9747124	9750346	chr1:9747124-9750346	6.51555
chr1	9760174	9760952	chr1:9760174-9760952	3.87808
chr1	9826657	9827266	chr1:9826657-9827266	3.12097
chr1	9856454	9857449	chr1:9856454-9857449	3.33249
chr1	9882685	9883674	chr1:9882685-9883674	10.9384
chr1	9885017	9885970	chr1:9885017-9885970	3.53898
chr1	9941818	9942180	chr1:9941818-9942180	3.05444
chr1	9950239	9950772	chr1:9950239-9950772	3.5842
chr1	9952706	9953615	chr1:9952706-9953615	2.68317
chr1	10002512	10003800	chr1:10002512-10003800	12.9702
chr1	10092607	10093986	chr1:10092607-10093986	3.35315
chr1	10134363	10134932	chr1:10134363-10134932	4.14536
chr1	10252461	10252872	chr1:10252461-10252872	2.53176
chr1	10269836	10270521	chr1:10269836-10270521	2.7933
chr1	10271117	10272168	chr1:10271117-10272168	3.249
chr1	10458533	10459728	chr1:10458533-10459728	3.68265
chr1	10490367	10491051	chr1:10490367-10491051	3.6281
chr1	10531821	10532812	chr1:10531821-10532812	3.30296
chr1	10534878	10535385	chr1:10534878-10535385	2.63988
chr1	10555578	10556331	chr1:10555578-10556331	3.57917
chr1	10568543	10569126	chr1:10568543-10569126	3.48894
chr1	10570365	10571564	chr1:10570365-10571564	3.8085
chr1	10588210	10589486	chr1:10588210-10589486	4.36628
chr1	10590430	10591244	chr1:10590430-10591244	4.12963
chr1	10659254	10660088	chr1:10659254-10660088	5.03794
chr1	10725659	10726590	chr1:10725659-10726590	10.5484
chr1	10825974	10826483	chr1:10825974-10826483	4.22648
chr1	10839215	10839708	chr1:10839215-10839708	3.69765
chr1	10856443	10856963	chr1:10856443-10856963	2.4976
chr1	10927082	10927682	chr1:10927082-10927682	4.07021
chr1	10958161	10958819	chr1:10958161-10958819	3.52446
chr1	11035803	11036228	chr1:11035803-11036228	3.3647
chr1	11072442	11073049	chr1:11072442-11073049	2.38161
chr1	11119409	11119797	chr1:11119409-11119797	3.11816
chr1	11120198	11120871	chr1:11120198-11120871	5.93166
chr1	11122861	11123424	chr1:11122861-11123424	4.71645
chr1	11332795	11333954	chr1:11332795-11333954	5.16601
chr1	11740626	11741612	chr1:11740626-11741612	2.98643
chr1	11789475	11790255	chr1:11789475-11790255	4.46622
chr1	11795815	11797538	chr1:11795815-11797538	4.07696
chr1	11856145	11857412	chr1:11856145-11857412	5.32042
chr1	11862797	11864015	chr1:11862797-11864015	2.47986
chr1	11864908	11866812	chr1:11864908-11866812	25.874
chr1	11919242	11919602	chr1:11919242-11919602	4.47076
chr1	11967786	11970289	chr1:11967786-11970289	3.84079
chr1	11989657	11990414	chr1:11989657-11990414	7.02527
chr1	11994488	11995032	chr1:11994488-11995032	2.76754
chr1	12039848	12040525	chr1:12039848-12040525	3.00769
chr1	12062165	12062559	chr1:12062165-12062559	3.26591
chr1	12079370	12080357	chr1:12079370-12080357	3.78691
chr1	12537933	12538964	chr1:12537933-12538964	9.67984
chr1	12546188	12547329	chr1:12546188-12547329	7.4842
chr1	12609473	12610554	chr1:12609473-12610554	5.859
chr1	12633367	12634357	chr1:12633367-12634357	6.28169
chr1	12653257	12654387	chr1:12653257-12654387	13.9636
chr1	12655472	12657165	chr1:12655472-12657165	7.38592
chr1	12661687	12662203	chr1:12661687-12662203	2.43492
chr1	12677422	12679995	chr1:12677422-12679995	8.37267
chr1	12843972	12844336	chr1:12843972-12844336	3.51774
chr1	14139364	14139778	chr1:14139364-14139778	6.17571
chr1	14197251	14197874	chr1:14197251-14197874	5.67146
chr1	14812789	14813835	chr1:14812789-14813835	3.96183
chr1	14879987	14880598	chr1:14879987-14880598	2.92971
chr1	14928607	14929232	chr1:14928607-14929232	4.70186
chr1	15050790	15051513	chr1:15050790-15051513	3.84225
chr1	15058273	15059034	chr1:15058273-15059034	4.0984
chr1	15068333	15069734	chr1:15068333-15069734	10.0393
chr1	15176532	15177254	chr1:15176532-15177254	2.9893
chr1	15302619	15304521	chr1:15302619-15304521	5.62413
chr1	15322609	15323639	chr1:15322609-15323639	5.87208
chr1	15327763	15328525	chr1:15327763-15328525	4.8304
chr1	15354029	15355578	chr1:15354029-15355578	4.88571
chr1	15464211	15464786	chr1:15464211-15464786	8.1968
chr1	15478954	15480955	chr1:15478954-15480955	4.71713
chr1	15484825	15485920	chr1:15484825-15485920	5.67146
chr1	15494881	15495364	chr1:15494881-15495364	3.5842
chr1	15498404	15499088	chr1:15498404-15499088	4.21909
chr1	15504828	15505832	chr1:15504828-15505832	3.39579
chr1	15516237	15516839	chr1:15516237-15516839	2.89818
chr1	15526732	15527721	chr1:15526732-15527721	5.91656
chr1	15528050	15528720	chr1:15528050-15528720	3.51605
chr1	15587250	15588447	chr1:15587250-15588447	6.32531
chr1	15664367	15664708	chr1:15664367-15664708	2.79791
chr1	15678785	15679535	chr1:15678785-15679535	4.52034
chr1	15681966	15684245	chr1:15681966-15684245	15.9654
chr1	15735847	15736342	chr1:15735847-15736342	2.27165
chr1	15742478	15744618	chr1:15742478-15744618	5.05378
chr1	15745332	15745840	chr1:15745332-15745840	3.24667
chr1	15756035	15756611	chr1:15756035-15756611	3.81717
chr1	15759334	15759806	chr1:15759334-15759806	3.27606
chr1	15768852	15769672	chr1:15768852-15769672	2.65625
chr1	15850502	15851937	chr1:15850502-15851937	3.9619
chr1	15852636	15854330	chr1:15852636-15854330	9.77942
chr1	15857355	15858001	chr1:15857355-15858001	5.89407
chr1	15929544	15930629	chr1:15929544-15930629	3.48244
chr1	15943473	15944773	chr1:15943473-15944773	6.22232
chr1	16006383	16007958	chr1:16006383-16007958	4.16036
chr1	16114521	16115053	chr1:16114521-16115053	4.69022
chr1	16121459	16122168	chr1:16121459-16122168	3.16521
chr1	16122942	16123997	chr1:16122942-16123997	5.61676
chr1	16125408	16127943	chr1:16125408-16127943	3.78943
chr1	16128687	16129094	chr1:16128687-16129094	3.21682
chr1	16156688	16157843	chr1:16156688-16157843	5.58226
chr1	16160508	16162763	chr1:16160508-16162763	7.56693
chr1	16173538	16174481	chr1:16173538-16174481	2.91544
chr1	16175655	16177133	chr1:16175655-16177133	6.23161
chr1	16250934	16251756	chr1:16250934-16251756	2.8376
chr1	16275194	16277062	chr1:16275194-16277062	4.89607
chr1	16278692	16279757	chr1:16278692-16279757	18.7718
chr1	16292688	16293431	chr1:16292688-16293431	3.38919
chr1	16302071	16302702	chr1:16302071-16302702	3.29879
chr1	16339301	16339918	chr1:16339301-16339918	3.15629
chr1	16393381	16394231	chr1:16393381-16394231	13.1075
chr1	16399405	16399953	chr1:16399405-16399953	4.59933
chr1	16401775	16404016	chr1:16401775-16404016	6.23501
chr1	16415134	16416098	chr1:16415134-16416098	9.68442
chr1	16438018	16439996	chr1:16438018-16439996	8.13716
chr1	16448766	16449904	chr1:16448766-16449904	4.47076
chr1	16465470	16466570	chr1:16465470-16466570	3.18049
chr1	16471284	16474104	chr1:16471284-16474104	3.60443
chr1	16480868	16482891	chr1:16480868-16482891	2.63978
chr1	16490336	16491420	chr1:16490336-16491420	3.45855
chr1	16499596	16500486	chr1:16499596-16500486	3.84849
chr1	16502071	16502968	chr1:16502071-16502968	2.74844
chr1	16504986	16505475	chr1:16504986-16505475	2.67667
chr1	16508294	16509362	chr1:16508294-16509362	3.96391
chr1	16514157	16514669	chr1:16514157-16514669	2.50275
chr1	16532698	16533947	chr1:16532698-16533947	4.48922
chr1	16562708	16564239	chr1:16562708-16564239	3.50719
chr1	16677594	16679607	chr1:16677594-16679607	8.31784
chr1	16693341	16695181	chr1:16693341-16695181	4.88496
chr1	16767009	16768142	chr1:16767009-16768142	1.97729
chr1	16825283	16826578	chr1:16825283-16826578	4.0234
chr1	16838833	16841081	chr1:16838833-16841081	3.93687
chr1	16939251	16940421	chr1:16939251-16940421	2.5116
chr1	16970630	16971519	chr1:16970630-16971519	3.18377
chr1	17004337	17004859	chr1:17004337-17004859	2.93055
chr1	17034332	17034707	chr1:17034332-17034707	2.23547
chr1	17090927	17092222	chr1:17090927-17092222	4.84498
chr1	17096732	17097397	chr1:17096732-17097397	3.70367
chr1	17098891	17100618	chr1:17098891-17100618	7.48175
chr1	17222296	17224435	chr1:17222296-17224435	3.96233
chr1	17231154	17232742	chr1:17231154-17232742	3.28218
chr1	17239941	17241090	chr1:17239941-17241090	3.80234
chr1	17274538	17276058	chr1:17274538-17276058	12.2462
chr1	17330223	17330743	chr1:17330223-17330743	3.34807
chr1	17338420	17338837	chr1:17338420-17338837	3.7425
chr1	17379925	17380904	chr1:17379925-17380904	2.83358
chr1	17454686	17455548	chr1:17454686-17455548	3.14476
chr1	17489065	17490065	chr1:17489065-17490065	13.4751
chr1	17494125	17495466	chr1:17494125-17495466	3.07879
chr1	17516070	17516756	chr1:17516070-17516756	4.33469
chr1	17559494	17560682	chr1:17559494-17560682	4.6912
chr1	17563539	17564342	chr1:17563539-17564342	4.11676
chr1	17577033	17577360	chr1:17577033-17577360	2.49561
chr1	17602873	17603475	chr1:17602873-17603475	4.53678
chr1	17877912	17878752	chr1:17877912-17878752	2.82201
chr1	17886108	17886855	chr1:17886108-17886855	3.84167
chr1	17895840	17896611	chr1:17895840-17896611	2.93585
chr1	17914526	17915022	chr1:17914526-17915022	2.0184
chr1	17951291	17951913	chr1:17951291-17951913	5.21015
chr1	18091855	18092616	chr1:18091855-18092616	4.60337
chr1	18188388	18188729	chr1:18188388-18188729	2.47249
chr1	18200838	18202411	chr1:18200838-18202411	4.03035
chr1	18475567	18476344	chr1:18475567-18476344	5.32162
chr1	18610198	18610925	chr1:18610198-18610925	5.41652
chr1	18665291	18666183	chr1:18665291-18666183	6.39255
chr1	18806988	18807602	chr1:18806988-18807602	3.10118
chr1	18809138	18809600	chr1:18809138-18809600	4.5538
chr1	18945094	18945471	chr1:18945094-18945471	3.34093
chr1	19210415	19210855	chr1:19210415-19210855	3.92062
chr1	19228450	19229687	chr1:19228450-19229687	2.67891
chr1	19256082	19256614	chr1:19256082-19256614	4.80997
chr1	19258428	19259255	chr1:19258428-19259255	3.6944
chr1	19283012	19284799	chr1:19283012-19284799	3.76926
chr1	19292107	19292840	chr1:19292107-19292840	4.09189
chr1	19336073	19338621	chr1:19336073-19338621	4.62122
chr1	19340015	19340720	chr1:19340015-19340720	3.74459
chr1	19378791	19379607	chr1:19378791-19379607	9.33035
chr1	19406554	19408154	chr1:19406554-19408154	7.8148
chr1	19436836	19437303	chr1:19436836-19437303	2.12572
chr1	19535795	19537640	chr1:19535795-19537640	4.10722
chr1	19577438	19579020	chr1:19577438-19579020	4.49101
chr1	19583607	19584563	chr1:19583607-19584563	5.97366
chr1	19586735	19587810	chr1:19586735-19587810	14.2986
chr1	19637998	19639374	chr1:19637998-19639374	3.44825
chr1	19724363	19725415	chr1:19724363-19725415	10.8452
chr1	19762423	19763816	chr1:19762423-19763816	2.25054
chr1	19766828	19767424	chr1:19766828-19767424	3.99092
chr1	19772041	19772419	chr1:19772041-19772419	2.23361
chr1	19774633	19775925	chr1:19774633-19775925	4.39024
chr1	19778719	19779212	chr1:19778719-19779212	2.80762
chr1	19795528	19796486	chr1:19795528-19796486	2.56346
chr1	19812307	19812841	chr1:19812307-19812841	3.07624
chr1	19835235	19835974	chr1:19835235-19835974	4.67682
chr1	19922932	19924368	chr1:19922932-19924368	3.47765
chr1	20060911	20061558	chr1:20060911-20061558	3.45931
chr1	20063862	20064828	chr1:20063862-20064828	2.75081
chr1	20084332	20085532	chr1:20084332-20085532	8.86739
chr1	20091089	20092596	chr1:20091089-20092596	3.96934
chr1	20126582	20127883	chr1:20126582-20127883	4.24678
chr1	20537548	20539480	chr1:20537548-20539480	9.1556
chr1	20737342	20738322	chr1:20737342-20738322	9.93843
chr1	20802659	20803125	chr1:20802659-20803125	2.59525
chr1	20806777	20808183	chr1:20806777-20808183	2.1644
chr1	20820672	20821335	chr1:20820672-20821335	2.55066
chr1	20901477	20902484	chr1:20901477-20902484	10.0769
chr1	20938794	20940807	chr1:20938794-20940807	4.32696
chr1	20987538	20988202	chr1:20987538-20988202	3.13276
chr1	21023060	21023866	chr1:21023060-21023866	4.48922
chr1	21058742	21060167	chr1:21058742-21060167	6.57648
chr1	21112674	21114547	chr1:21112674-21114547	2.5909
chr1	21348736	21350280	chr1:21348736-21350280	4.21406
chr1	21417714	21418058	chr1:21417714-21418058	3.0313
chr1	21503107	21503638	chr1:21503107-21503638	5.45578
chr1	21532549	21533100	chr1:21532549-21533100	3.31534
chr1	21538580	21539076	chr1:21538580-21539076	4.46728
chr1	21564239	21566602	chr1:21564239-21566602	25.4456
chr1	21570751	21571198	chr1:21570751-21571198	3.08198
chr1	21578519	21578989	chr1:21578519-21578989	3.38919
chr1	21588120	21589788	chr1:21588120-21589788	5.66617
chr1	21620754	21621843	chr1:21620754-21621843	4.118
chr1	21624537	21624988	chr1:21624537-21624988	2.44088
chr1	21625350	21626024	chr1:21625350-21626024	7.4401
chr1	21635598	21636182	chr1:21635598-21636182	2.8723
chr1	21650701	21651670	chr1:21650701-21651670	3.28303
chr1	21660657	21661265	chr1:21660657-21661265	3.31137
chr1	21672136	21672530	chr1:21672136-21672530	2.95614
chr1	21912887	21913945	chr1:21912887-21913945	5.8798
chr1	21965039	21966193	chr1:21965039-21966193	8.81379
chr1	21968466	21969209	chr1:21968466-21969209	7.10654
chr1	21985687	21986255	chr1:21985687-21986255	3.38053
chr1	22090996	22091784	chr1:22090996-22091784	3.65014
chr1	22108483	22110580	chr1:22108483-22110580	3.66022
chr1	22246054	22246533	chr1:22246054-22246533	3.66287
chr1	22257645	22258036	chr1:22257645-22258036	2.70292
chr1	22260245	22260696	chr1:22260245-22260696	2.91611
chr1	22261925	22263281	chr1:22261925-22263281	3.02309
chr1	22263942	22264596	chr1:22263942-22264596	5.06912
chr1	22265980	22266766	chr1:22265980-22266766	5.63756
chr1	22345446	22346034	chr1:22345446-22346034	3.79272
chr1	22351304	22352875	chr1:22351304-22352875	3.15729
chr1	22378907	22380807	chr1:22378907-22380807	4.29042
chr1	22511635	22512111	chr1:22511635-22512111	3.6827
chr1	22556016	22556419	chr1:22556016-22556419	2.01951
chr1	22577127	22577655	chr1:22577127-22577655	3.52656
chr1	22745133	22745609	chr1:22745133-22745609	3.98279
chr1	22778139	22778899	chr1:22778139-22778899	4.35083
chr1	23015824	23016446	chr1:23015824-23016446	4.36622
chr1	23066198	23066683	chr1:23066198-23066683	3.19432
chr1	23073507	23074599	chr1:23073507-23074599	5.98955
chr1	23076619	23077365	chr1:23076619-23077365	4.40267
chr1	23158342	23159215	chr1:23158342-23159215	2.94224
chr1	23199291	23200188	chr1:23199291-23200188	5.98955
chr1	23337163	23337712	chr1:23337163-23337712	2.50308
chr1	23345335	23346468	chr1:23345335-23346468	4.53845
chr1	23426637	23427120	chr1:23426637-23427120	2.62391
chr1	23494802	23495361	chr1:23494802-23495361	3.4063
chr1	23503721	23504531	chr1:23503721-23504531	7.39708
chr1	23515119	23516063	chr1:23515119-23516063	4.29307
chr1	23520572	23522094	chr1:23520572-23522094	2.63687
chr1	23522959	23523892	chr1:23522959-23523892	3.80862
chr1	23600124	23600521	chr1:23600124-23600521	2.18663
chr1	23669560	23671567	chr1:23669560-23671567	4.45589
chr1	23694006	23696822	chr1:23694006-23696822	5.65939
chr1	23711307	23712077	chr1:23711307-23712077	3.49059
chr1	23719896	23721390	chr1:23719896-23721390	11.7498
chr1	23729118	23730877	chr1:23729118-23730877	6.90546
chr1	23799342	23799976	chr1:23799342-23799976	4.36077
chr1	23810702	23811166	chr1:23810702-23811166	1.78516
chr1	23866258	23866722	chr1:23866258-23866722	2.4492
chr1	23880841	23883789	chr1:23880841-23883789	3.28695
chr1	23885638	23886365	chr1:23885638-23886365	2.91825
chr1	23888665	23889234	chr1:23888665-23889234	4.42617
chr1	23903599	23904026	chr1:23903599-23904026	2.6004
chr1	24017782	24018339	chr1:24017782-24018339	3.93844
chr1	24069769	24070737	chr1:24069769-24070737	3.6207
chr1	24104448	24105163	chr1:24104448-24105163	2.7828
chr1	24116573	24117860	chr1:24116573-24117860	3.63851
chr1	24125937	24127744	chr1:24125937-24127744	6.83778
chr1	24151409	24152288	chr1:24151409-24152288	6.63401
chr1	24191703	24192538	chr1:24191703-24192538	4.31024
chr1	24257407	24257958	chr1:24257407-24257958	3.20922
chr1	24261308	24261781	chr1:24261308-24261781	3.51222
chr1	24277914	24278650	chr1:24277914-24278650	3.27528
chr1	24285380	24287013	chr1:24285380-24287013	3.46576
chr1	24306292	24307897	chr1:24306292-24307897	4.30328
chr1	24345005	24345848	chr1:24345005-24345848	3.07879
chr1	24372690	24373413	chr1:24372690-24373413	3.22809
chr1	24435080	24435749	chr1:24435080-24435749	2.19867
chr1	24592770	24593669	chr1:24592770-24593669	5.23875
chr1	24610209	24611004	chr1:24610209-24611004	7.52081
chr1	24616430	24616858	chr1:24616430-24616858	2.86684
chr1	24620898	24621630	chr1:24620898-24621630	2.84112
chr1	24648581	24648933	chr1:24648581-24648933	2.58539
chr1	24717718	24718392	chr1:24717718-24718392	6.86653
chr1	24735792	24736469	chr1:24735792-24736469	3.19223
chr1	24738308	24739173	chr1:24738308-24739173	4.16036
chr1	24739927	24740353	chr1:24739927-24740353	2.86432
chr1	24742168	24743910	chr1:24742168-24743910	4.23782
chr1	24828635	24829276	chr1:24828635-24829276	2.3606
chr1	24866668	24868072	chr1:24866668-24868072	3.58716
chr1	24968909	24970452	chr1:24968909-24970452	5.43574
chr1	25010059	25010607	chr1:25010059-25010607	3.63605
chr1	25039358	25040404	chr1:25039358-25040404	9.79774
chr1	25071318	25072217	chr1:25071318-25072217	3.181
chr1	25072730	25073706	chr1:25072730-25073706	2.81019
chr1	25095854	25097071	chr1:25095854-25097071	3.8901
chr1	25242268	25242689	chr1:25242268-25242689	3.0152
chr1	25273332	25273974	chr1:25273332-25273974	2.90518
chr1	25348916	25349331	chr1:25348916-25349331	2.55066
chr1	25558904	25559684	chr1:25558904-25559684	2.17199
chr1	25566329	25566808	chr1:25566329-25566808	2.17
chr1	25572827	25574509	chr1:25572827-25574509	6.21424
chr1	25593046	25594484	chr1:25593046-25594484	6.26944
chr1	25663249	25665799	chr1:25663249-25665799	10.2916
chr1	25756330	25757765	chr1:25756330-25757765	11.4546
chr1	25870064	25870392	chr1:25870064-25870392	2.3169
chr1	25876072	25876872	chr1:25876072-25876872	4.47864
chr1	25895150	25896527	chr1:25895150-25896527	8.37051
chr1	26145888	26147311	chr1:26145888-26147311	12.5427
chr1	26185584	26186360	chr1:26185584-26186360	3.22524
chr1	26231412	26233272	chr1:26231412-26233272	3.66196
chr1	26324461	26325248	chr1:26324461-26325248	4.43145
chr1	26361831	26363434	chr1:26361831-26363434	5.79801
chr1	26436711	26439108	chr1:26436711-26439108	3.22295
chr1	26449604	26450139	chr1:26449604-26450139	2.85879
chr1	26496106	26496867	chr1:26496106-26496867	3.88243
chr1	26560195	26561690	chr1:26560195-26561690	7.73131
chr1	26605390	26605737	chr1:26605390-26605737	2.51509
chr1	26606112	26607098	chr1:26606112-26607098	4.23698
chr1	26610921	26611660	chr1:26610921-26611660	6.56706
chr1	26615179	26615637	chr1:26615179-26615637	2.94447
chr1	26675600	26676311	chr1:26675600-26676311	3.84588
chr1	26677153	26677741	chr1:26677153-26677741	2.26839
chr1	26678186	26679071	chr1:26678186-26679071	3.82836
chr1	26758478	26759185	chr1:26758478-26759185	3.45011
chr1	26798216	26799924	chr1:26798216-26799924	4.84413
chr1	26826798	26827866	chr1:26826798-26827866	6.66839
chr1	26856398	26858002	chr1:26856398-26858002	4.03069
chr1	26946616	26948279	chr1:26946616-26948279	3.97695
chr1	27018761	27020293	chr1:27018761-27020293	6.11186
chr1	27021834	27022513	chr1:27021834-27022513	3.28486
chr1	27023452	27024604	chr1:27023452-27024604	5.6866
chr1	27095257	27095868	chr1:27095257-27095868	8.71554
chr1	27098077	27099270	chr1:27098077-27099270	3.35932
chr1	27113676	27114748	chr1:27113676-27114748	2.21562
chr1	27175280	27176367	chr1:27175280-27176367	5.01591
chr1	27191070	27192107	chr1:27191070-27192107	4.10699
chr1	27215979	27216984	chr1:27215979-27216984	4.79232
chr1	27226410	27226961	chr1:27226410-27226961	3.12878
chr1	27234047	27234530	chr1:27234047-27234530	2.60493
chr1	27247955	27248883	chr1:27247955-27248883	3.82374
chr1	27316866	27318499	chr1:27316866-27318499	4.24151
chr1	27320169	27320536	chr1:27320169-27320536	2.90203
chr1	27337448	27337801	chr1:27337448-27337801	2.46044
chr1	27425735	27426547	chr1:27425735-27426547	3.04657
chr1	27438446	27439308	chr1:27438446-27439308	6.93657
chr1	27481499	27482401	chr1:27481499-27482401	2.37067
chr1	27560528	27561491	chr1:27560528-27561491	5.17176
chr1	27648521	27649150	chr1:27648521-27649150	3.28486
chr1	27691954	27693516	chr1:27691954-27693516	3.57298
chr1	27718709	27719377	chr1:27718709-27719377	2.55279
chr1	27744764	27745296	chr1:27744764-27745296	2.23484
chr1	27816407	27817364	chr1:27816407-27817364	3.25696
chr1	27863261	27864944	chr1:27863261-27864944	5.38617
chr1	27866598	27867561	chr1:27866598-27867561	7.65331
chr1	27868398	27870024	chr1:27868398-27870024	15.7285
chr1	27871360	27872810	chr1:27871360-27872810	4.50108
chr1	27874987	27875702	chr1:27874987-27875702	6.34584
chr1	27883290	27884108	chr1:27883290-27884108	3.47318
chr1	27890089	27890935	chr1:27890089-27890935	2.38161
chr1	27925623	27925955	chr1:27925623-27925955	2.49561
chr1	27929882	27930683	chr1:27929882-27930683	2.66165
chr1	27998524	27998945	chr1:27998524-27998945	2.57817
chr1	28051822	28053133	chr1:28051822-28053133	4.15231
chr1	28099376	28100241	chr1:28099376-28100241	3.3773
chr1	28156470	28157948	chr1:28156470-28157948	6.34852
chr1	28189570	28190214	chr1:28189570-28190214	3.53562
chr1	28201569	28202513	chr1:28201569-28202513	8.84871
chr1	28240610	28241278	chr1:28240610-28241278	2.43688
chr1	28285820	28287128	chr1:28285820-28287128	3.65065
chr1	28382703	28383035	chr1:28382703-28383035	3.02689
chr1	28404709	28405980	chr1:28404709-28405980	4.82434
chr1	28414512	28415317	chr1:28414512-28415317	2.57817
chr1	28562251	28563137	chr1:28562251-28563137	3.34864
chr1	28572974	28573946	chr1:28572974-28573946	3.23598
chr1	28575123	28575874	chr1:28575123-28575874	2.89149
chr1	28585383	28587151	chr1:28585383-28587151	3.21951
chr1	28622849	28623849	chr1:28622849-28623849	11.9988
chr1	28653234	28654529	chr1:28653234-28654529	3.88894
chr1	28655106	28655879	chr1:28655106-28655879	3.92606
chr1	28680200	28681266	chr1:28680200-28681266	10.8539
chr1	28695894	28697125	chr1:28695894-28697125	5.65324
chr1	28743816	28744549	chr1:28743816-28744549	3.515
chr1	28763664	28765072	chr1:28763664-28765072	2.53813
chr1	28832240	28833437	chr1:28832240-28833437	6.71863
chr1	28837153	28838190	chr1:28837153-28838190	2.13752
chr1	28843813	28845965	chr1:28843813-28845965	7.68813
chr1	28853169	28853769	chr1:28853169-28853769	3.86242
chr1	28879313	28880545	chr1:28879313-28880545	5.35012
chr1	28907607	28908989	chr1:28907607-28908989	4.63634
chr1	28912847	28914188	chr1:28912847-28914188	22.241
chr1	28918500	28919606	chr1:28918500-28919606	3.80743
chr1	28921085	28921686	chr1:28921085-28921686	4.09189
chr1	28928130	28928503	chr1:28928130-28928503	2.63314
chr1	28929109	28929664	chr1:28929109-28929664	2.98643
chr1	28960751	28961258	chr1:28960751-28961258	3.36644
chr1	28969256	28970130	chr1:28969256-28970130	2.79724
chr1	28974338	28976344	chr1:28974338-28976344	13.51
chr1	29062930	29064609	chr1:29062930-29064609	4.22589
chr1	29186078	29187598	chr1:29186078-29187598	3.33195
chr1	29203571	29204185	chr1:29203571-29204185	4.73926
chr1	29211415	29212147	chr1:29211415-29212147	4.70671
chr1	29298913	29299571	chr1:29298913-29299571	6.37717
chr1	29448997	29449598	chr1:29448997-29449598	2.98683
chr1	29450516	29451418	chr1:29450516-29451418	2.97946
chr1	29471878	29474260	chr1:29471878-29474260	9.86641
chr1	29507626	29508933	chr1:29507626-29508933	6.83233
chr1	29522476	29522912	chr1:29522476-29522912	2.85644
chr1	29563804	29564200	chr1:29563804-29564200	4.64112
chr1	30042858	30043419	chr1:30042858-30043419	3.53512
chr1	30063634	30064272	chr1:30063634-30064272	5.41499
chr1	30184695	30185257	chr1:30184695-30185257	2.81138
chr1	30880782	30881383	chr1:30880782-30881383	4.66799
chr1	30995414	30996561	chr1:30995414-30996561	11.684
chr1	30998713	30999342	chr1:30998713-30999342	3.88729
chr1	31190532	31192287	chr1:31190532-31192287	4.64077
chr1	31205286	31205918	chr1:31205286-31205918	4.73965
chr1	31221562	31222088	chr1:31221562-31222088	4.07389
chr1	31289142	31289889	chr1:31289142-31289889	5.91457
chr1	31296148	31297420	chr1:31296148-31297420	2.94246
chr1	31449799	31450303	chr1:31449799-31450303	2.88998
chr1	31485869	31486711	chr1:31485869-31486711	5.54389
chr1	31538070	31538949	chr1:31538070-31538949	3.80487
chr1	31627592	31628708	chr1:31627592-31628708	3.44632
chr1	31643679	31644103	chr1:31643679-31644103	1.92452
chr1	31654609	31655761	chr1:31654609-31655761	10.2054
chr1	31768944	31770969	chr1:31768944-31770969	5.10075
chr1	31894931	31895897	chr1:31894931-31895897	10.0281
chr1	31917126	31918480	chr1:31917126-31918480	19.0058
chr1	31955597	31956674	chr1:31955597-31956674	5.56745
chr1	32039235	32042436	chr1:32039235-32042436	3.11827
chr1	32043024	32043654	chr1:32043024-32043654	2.17652
chr1	32057207	32057806	chr1:32057207-32057806	3.34434
chr1	32110160	32110873	chr1:32110160-32110873	2.50628
chr1	32166642	32167203	chr1:32166642-32167203	4.80686
chr1	32253987	32255027	chr1:32253987-32255027	2.79748
chr1	32402740	32403658	chr1:32402740-32403658	7.32156
chr1	32404003	32405699	chr1:32404003-32405699	16.5052
chr1	32408168	32408657	chr1:32408168-32408657	2.53567
chr1	32421585	32421944	chr1:32421585-32421944	2.56465
chr1	32478901	32479675	chr1:32478901-32479675	3.72887
chr1	32538127	32539254	chr1:32538127-32539254	7.07219
chr1	32573488	32574252	chr1:32573488-32574252	2.31969
chr1	32598949	32599536	chr1:32598949-32599536	2.6622
chr1	32644905	32646070	chr1:32644905-32646070	10.7794
chr1	32670612	32671576	chr1:32670612-32671576	3.32805
chr1	32685786	32686632	chr1:32685786-32686632	3.21927
chr1	32701401	32702092	chr1:32701401-32702092	4.02869
chr1	32757144	32758407	chr1:32757144-32758407	2.87777
chr1	32801383	32802069	chr1:32801383-32802069	5.001
chr1	32816649	32817623	chr1:32816649-32817623	3.25378
chr1	32859648	32860456	chr1:32859648-32860456	2.71239
chr1	33115595	33117061	chr1:33115595-33117061	2.91744
chr1	33168748	33169929	chr1:33168748-33169929	9.56376
chr1	33194995	33195891	chr1:33194995-33195891	5.07723
chr1	33225047	33226180	chr1:33225047-33226180	3.16097
chr1	33226964	33227630	chr1:33226964-33227630	3.14476
chr1	33240975	33241751	chr1:33240975-33241751	3.02381
chr1	33282258	33284082	chr1:33282258-33284082	3.17361
chr1	33446566	33447389	chr1:33446566-33447389	2.49355
chr1	33454788	33455351	chr1:33454788-33455351	2.82201
chr1	33458101	33458617	chr1:33458101-33458617	2.72245
chr1	33501656	33503275	chr1:33501656-33503275	8.61169
chr1	33564635	33565617	chr1:33564635-33565617	4.38658
chr1	33592203	33593175	chr1:33592203-33593175	2.76754
chr1	33646327	33647635	chr1:33646327-33647635	5.28584
chr1	33793375	33793931	chr1:33793375-33793931	2.65973
chr1	33807810	33808306	chr1:33807810-33808306	4.28048
chr1	33812255	33813477	chr1:33812255-33813477	3.17773
chr1	33815531	33816478	chr1:33815531-33816478	7.67762
chr1	33899291	33899642	chr1:33899291-33899642	2.73455
chr1	33936167	33936611	chr1:33936167-33936611	4.19073
chr1	33982234	33982660	chr1:33982234-33982660	3.9147
chr1	34925949	34926390	chr1:34925949-34926390	4.90994
chr1	35317148	35318525	chr1:35317148-35318525	5.41264
chr1	35325108	35325574	chr1:35325108-35325574	2.29925
chr1	35496962	35497681	chr1:35496962-35497681	2.62391
chr1	35512969	35513511	chr1:35512969-35513511	3.79723
chr1	35644307	35645180	chr1:35644307-35645180	3.44125
chr1	35734256	35734681	chr1:35734256-35734681	2.92273
chr1	36022743	36023735	chr1:36022743-36023735	2.77691
chr1	36107011	36107645	chr1:36107011-36107645	3.09722
chr1	36184081	36184829	chr1:36184081-36184829	2.30411
chr1	36235218	36235859	chr1:36235218-36235859	2.15006
chr1	36273183	36273604	chr1:36273183-36273604	4.14034
chr1	36396000	36397370	chr1:36396000-36397370	3.41353
chr1	36554183	36555687	chr1:36554183-36555687	4.91134
chr1	36565403	36566111	chr1:36565403-36566111	4.50108
chr1	36599046	36599581	chr1:36599046-36599581	2.38441
chr1	36614584	36616855	chr1:36614584-36616855	4.02143
chr1	36621146	36621476	chr1:36621146-36621476	2.60858
chr1	36621912	36622437	chr1:36621912-36622437	2.4846
chr1	36689448	36690619	chr1:36689448-36690619	3.0483
chr1	36765433	36766195	chr1:36765433-36766195	2.83119
chr1	36772118	36773412	chr1:36772118-36773412	17.0455
chr1	36788650	36790173	chr1:36788650-36790173	3.95274
chr1	36816094	36817865	chr1:36816094-36817865	5.91535
chr1	36825426	36826143	chr1:36825426-36826143	3.56506
chr1	36839309	36840723	chr1:36839309-36840723	4.55096
chr1	36850884	36853473	chr1:36850884-36853473	3.82713
chr1	36863016	36864140	chr1:36863016-36864140	8.41114
chr1	36915800	36916476	chr1:36915800-36916476	2.55135
chr1	36929607	36930480	chr1:36929607-36930480	6.29128
chr1	37940009	37940977	chr1:37940009-37940977	3.16071
chr1	37942084	37943357	chr1:37942084-37943357	3.20196
chr1	37945278	37945786	chr1:37945278-37945786	2.80706
chr1	37979726	37980783	chr1:37979726-37980783	3.90933
chr1	37999709	38000570	chr1:37999709-38000570	6.69287
chr1	38061092	38061936	chr1:38061092-38061936	2.41459
chr1	38155940	38156584	chr1:38155940-38156584	3.43061
chr1	38157132	38158600	chr1:38157132-38158600	4.74146
chr1	38325414	38325943	chr1:38325414-38325943	2.77691
chr1	38477936	38479009	chr1:38477936-38479009	6.85064
chr1	38603998	38604734	chr1:38603998-38604734	3.52656
chr1	39249158	39250214	chr1:39249158-39250214	8.93572
chr1	39324881	39326035	chr1:39324881-39326035	5.52755
chr1	39338768	39339367	chr1:39338768-39339367	2.87911
chr1	39456518	39457034	chr1:39456518-39457034	3.08282
chr1	39457389	39457725	chr1:39457389-39457725	2.29548
chr1	39491405	39492742	chr1:39491405-39492742	4.25682
chr1	39513378	39513815	chr1:39513378-39513815	2.83548
chr1	39564100	39564863	chr1:39564100-39564863	3.46775
chr1	39570963	39572475	chr1:39570963-39572475	12.731
chr1	39624285	39625097	chr1:39624285-39625097	2.18494
chr1	39643553	39645466	chr1:39643553-39645466	4.86946
chr1	39649329	39649968	chr1:39649329-39649968	3.63605
chr1	39651310	39652089	chr1:39651310-39652089	3.1907
chr1	39657439	39658460	chr1:39657439-39658460	5.46307
chr1	39670076	39670736	chr1:39670076-39670736	3.28216
chr1	39860409	39861530	chr1:39860409-39861530	3.053
chr1	39864093	39864687	chr1:39864093-39864687	3.09101
chr1	39873823	39875309	chr1:39873823-39875309	3.81313
chr1	40041091	40041790	chr1:40041091-40041790	4.14034
chr1	40264687	40265953	chr1:40264687-40265953	5.88261
chr1	40274253	40275491	chr1:40274253-40275491	4.83867
chr1	40282008	40283372	chr1:40282008-40283372	5.27207
chr1	40348612	40349872	chr1:40348612-40349872	10.3084
chr1	40358344	40359069	chr1:40358344-40359069	3.5832
chr1	40366844	40368080	chr1:40366844-40368080	5.02162
chr1	40399904	40400942	chr1:40399904-40400942	4.55012
chr1	40420523	40421453	chr1:40420523-40421453	2.58926
chr1	40480749	40481599	chr1:40480749-40481599	3.28897
chr1	40505552	40506551	chr1:40505552-40506551	2.9121
chr1	40562455	40562887	chr1:40562455-40562887	3.37042
chr1	40626672	40627967	chr1:40626672-40627967	4.04408
chr1	40723250	40723950	chr1:40723250-40723950	2.64127
chr1	40839210	40840997	chr1:40839210-40840997	16.2872
chr1	40915362	40916239	chr1:40915362-40916239	8.4051
chr1	41157131	41158155	chr1:41157131-41158155	4.13156
chr1	41343363	41343841	chr1:41343363-41343841	2.98172
chr1	41444993	41445530	chr1:41444993-41445530	2.6304
chr1	41468977	41469802	chr1:41468977-41469802	6.36644
chr1	41706691	41707760	chr1:41706691-41707760	3.58107
chr1	41869739	41870452	chr1:41869739-41870452	8.7091
chr1	41897957	41899009	chr1:41897957-41899009	4.98129
chr1	41951203	41952750	chr1:41951203-41952750	8.62324
chr1	41958224	41959306	chr1:41958224-41959306	5.8717
chr1	41961579	41962714	chr1:41961579-41962714	16.1627
chr1	41963945	41965488	chr1:41963945-41965488	18.1696
chr1	41966133	41966772	chr1:41966133-41966772	6.72443
chr1	41969743	41970611	chr1:41969743-41970611	4.51334
chr1	42328456	42328992	chr1:42328456-42328992	2.81405
chr1	42335723	42336095	chr1:42335723-42336095	2.56832
chr1	42420135	42421613	chr1:42420135-42421613	3.09023
chr1	42799631	42801700	chr1:42799631-42801700	9.97244
chr1	42921476	42922576	chr1:42921476-42922576	7.8368
chr1	42995531	42995907	chr1:42995531-42995907	2.84277
chr1	43123297	43124840	chr1:43123297-43124840	6.76892
chr1	43146920	43149020	chr1:43146920-43149020	4.44932
chr1	43231503	43231876	chr1:43231503-43231876	1.93283
chr1	43282617	43283261	chr1:43282617-43283261	3.53785
chr1	43368704	43370319	chr1:43368704-43370319	3.74737
chr1	43388473	43391476	chr1:43388473-43391476	7.03512
chr1	43396883	43399117	chr1:43396883-43399117	12.6405
chr1	43402190	43403529	chr1:43402190-43403529	3.97261
chr1	43405870	43409871	chr1:43405870-43409871	14.9623
chr1	43414527	43416329	chr1:43414527-43416329	4.67963
chr1	43423614	43425422	chr1:43423614-43425422	4.72267
chr1	43426541	43429875	chr1:43426541-43429875	15.767
chr1	43432533	43433590	chr1:43432533-43433590	4.64897
chr1	43438943	43439377	chr1:43438943-43439377	3.36644
chr1	43523812	43524878	chr1:43523812-43524878	12.4129
chr1	43585654	43586098	chr1:43585654-43586098	3.25696
chr1	43637387	43638220	chr1:43637387-43638220	6.0619
chr1	43672200	43673032	chr1:43672200-43673032	4.42617
chr1	43814259	43815383	chr1:43814259-43815383	5.41056
chr1	43824018	43825654	chr1:43824018-43825654	2.50402
chr1	43832567	43834493	chr1:43832567-43834493	5.89007
chr1	43919029	43920241	chr1:43919029-43920241	3.57807
chr1	43930880	43931607	chr1:43930880-43931607	4.25069
chr1	43937886	43939029	chr1:43937886-43939029	5.68939
chr1	43941210	43942435	chr1:43941210-43942435	4.47326
chr1	43996893	43997702	chr1:43996893-43997702	3.79519
chr1	44115767	44116452	chr1:44115767-44116452	2.7802
chr1	44172420	44173939	chr1:44172420-44173939	6.08442
chr1	44249257	44249750	chr1:44249257-44249750	4.16687
chr1	44269174	44269784	chr1:44269174-44269784	6.76432
chr1	44286466	44288331	chr1:44286466-44288331	18.1712
chr1	44299548	44301654	chr1:44299548-44301654	6.67289
chr1	44302114	44302782	chr1:44302114-44302782	3.48983
chr1	44309597	44310310	chr1:44309597-44310310	3.5786
chr1	44323981	44324404	chr1:44323981-44324404	2.79886
chr1	44402753	44403209	chr1:44402753-44403209	2.31201
chr1	44411637	44413021	chr1:44411637-44413021	13.5011
chr1	44439735	44441198	chr1:44439735-44441198	4.02678
chr1	44445212	44445813	chr1:44445212-44445813	3.58107
chr1	44456933	44457921	chr1:44456933-44457921	6.71587
chr1	44495665	44496290	chr1:44495665-44496290	3.07962
chr1	44513471	44514665	chr1:44513471-44514665	4.67148
chr1	44793245	44793971	chr1:44793245-44793971	4.69168
chr1	44870538	44872174	chr1:44870538-44872174	6.43901
chr1	44888840	44890377	chr1:44888840-44890377	7.61174
chr1	44949558	44952046	chr1:44949558-44952046	10.8259
chr1	44955010	44955604	chr1:44955010-44955604	3.27856
chr1	45097307	45098175	chr1:45097307-45098175	4.08831
chr1	45139836	45140590	chr1:45139836-45140590	3.20194
chr1	45187143	45188139	chr1:45187143-45188139	5.28793
chr1	45195285	45197336	chr1:45195285-45197336	6.7554
chr1	45204564	45206115	chr1:45204564-45206115	5.74526
chr1	45240710	45241963	chr1:45240710-45241963	3.3542
chr1	45265442	45266645	chr1:45265442-45266645	3.54451
chr1	45272865	45274640	chr1:45272865-45274640	3.6089
chr1	45284979	45285970	chr1:45284979-45285970	3.86871
chr1	45451962	45452493	chr1:45451962-45452493	2.95753
chr1	45477766	45478680	chr1:45477766-45478680	3.1907
chr1	45484491	45484896	chr1:45484491-45484896	2.89824
chr1	45769070	45769881	chr1:45769070-45769881	3.59801
chr1	45805288	45806181	chr1:45805288-45806181	3.4645
chr1	45956791	45957196	chr1:45956791-45957196	2.20748
chr1	45965317	45966342	chr1:45965317-45966342	7.63896
chr1	45987233	45988791	chr1:45987233-45988791	3.04776
chr1	46016066	46016921	chr1:46016066-46016921	2.71409
chr1	46049332	46050975	chr1:46049332-46050975	6.0674
chr1	46055830	46056698	chr1:46055830-46056698	6.75899
chr1	46151650	46154510	chr1:46151650-46154510	4.31031
chr1	46215974	46216618	chr1:46215974-46216618	3.23826
chr1	46268171	46269919	chr1:46268171-46269919	3.06807
chr1	46337666	46338331	chr1:46337666-46338331	3.47575
chr1	46394844	46395301	chr1:46394844-46395301	5.25682
chr1	46596839	46599202	chr1:46596839-46599202	8.39371
chr1	46648935	46649505	chr1:46648935-46649505	3.05668
chr1	46704424	46704987	chr1:46704424-46704987	2.53012
chr1	46712586	46713952	chr1:46712586-46713952	4.17556
chr1	46768491	46769765	chr1:46768491-46769765	4.32555
chr1	46790705	46791859	chr1:46790705-46791859	15.967
chr1	46796471	46799377	chr1:46796471-46799377	25.9546
chr1	46805505	46806788	chr1:46805505-46806788	3.69274
chr1	46985870	46986717	chr1:46985870-46986717	2.88586
chr1	46987707	46988660	chr1:46987707-46988660	6.91433
chr1	47082124	47082632	chr1:47082124-47082632	2.26439
chr1	47139264	47139794	chr1:47139264-47139794	6.0796
chr1	47644772	47645394	chr1:47644772-47645394	2.39087
chr1	47647528	47648184	chr1:47647528-47648184	4.40107
chr1	47655410	47656200	chr1:47655410-47656200	4.56513
chr1	47656956	47657635	chr1:47656956-47657635	3.14084
chr1	47779335	47780359	chr1:47779335-47780359	3.36825
chr1	47798964	47799542	chr1:47798964-47799542	4.96386
chr1	47799892	47800519	chr1:47799892-47800519	3.06335
chr1	47902227	47902722	chr1:47902227-47902722	3.90884
chr1	47903365	47903980	chr1:47903365-47903980	4.24678
chr1	48115809	48116378	chr1:48115809-48116378	4.92218
chr1	48128868	48129335	chr1:48128868-48129335	4.13719
chr1	48337087	48338060	chr1:48337087-48338060	3.38089
chr1	48341348	48342433	chr1:48341348-48342433	3.77491
chr1	48360351	48360783	chr1:48360351-48360783	2.40398
chr1	48407327	48408196	chr1:48407327-48408196	3.58334
chr1	48491675	48492454	chr1:48491675-48492454	6.24195
chr1	48559648	48560143	chr1:48559648-48560143	3.1855
chr1	48667435	48668522	chr1:48667435-48668522	3.81657
chr1	48937515	48938635	chr1:48937515-48938635	3.18049
chr1	49191051	49192007	chr1:49191051-49192007	4.51859
chr1	50798859	50799564	chr1:50798859-50799564	4.45138
chr1	51163127	51164155	chr1:51163127-51164155	2.88979
chr1	51433578	51436784	chr1:51433578-51436784	11.3052
chr1	51442421	51442856	chr1:51442421-51442856	2.10182
chr1	51443258	51444782	chr1:51443258-51444782	2.24363
chr1	51700821	51702543	chr1:51700821-51702543	2.64445
chr1	51702880	51703368	chr1:51702880-51703368	3.07719
chr1	51726863	51727613	chr1:51726863-51727613	6.44472
chr1	51779588	51780257	chr1:51779588-51780257	3.27775
chr1	51796325	51797246	chr1:51796325-51797246	3.21109
chr1	51983147	51984351	chr1:51983147-51984351	4.08997
chr1	52082602	52083147	chr1:52082602-52083147	2.79748
chr1	52133084	52133596	chr1:52133084-52133596	4.0023
chr1	52194860	52195829	chr1:52194860-52195829	3.44888
chr1	52343794	52344890	chr1:52343794-52344890	3.15622
chr1	52498564	52499668	chr1:52498564-52499668	6.03226
chr1	52520430	52522354	chr1:52520430-52522354	10.5056
chr1	52607329	52608880	chr1:52607329-52608880	8.93838
chr1	52830817	52832185	chr1:52830817-52832185	2.97773
chr1	52868966	52870792	chr1:52868966-52870792	9.4039
chr1	53017839	53019315	chr1:53017839-53019315	2.86489
chr1	53163548	53164290	chr1:53163548-53164290	4.39099
chr1	53299114	53300048	chr1:53299114-53300048	3.84588
chr1	53392725	53393204	chr1:53392725-53393204	3.50715
chr1	53611229	53612458	chr1:53611229-53612458	9.21612
chr1	53685822	53686487	chr1:53685822-53686487	3.81581
chr1	53703961	53704853	chr1:53703961-53704853	3.22524
chr1	53791433	53793450	chr1:53791433-53793450	3.41115
chr1	53895900	53896352	chr1:53895900-53896352	6.12071
chr1	54007507	54008335	chr1:54007507-54008335	6.63819
chr1	54150805	54151476	chr1:54150805-54151476	2.8327
chr1	54195538	54198257	chr1:54195538-54198257	6.64932
chr1	54198642	54198983	chr1:54198642-54198983	2.832
chr1	54199396	54200542	chr1:54199396-54200542	3.20383
chr1	54201755	54202100	chr1:54201755-54202100	2.37724
chr1	54202543	54203991	chr1:54202543-54203991	4.73926
chr1	54204359	54204728	chr1:54204359-54204728	2.90718
chr1	54205880	54206764	chr1:54205880-54206764	4.51716
chr1	54302600	54304508	chr1:54302600-54304508	11.3961
chr1	54355164	54356185	chr1:54355164-54356185	8.30261
chr1	54362269	54363000	chr1:54362269-54363000	4.10652
chr1	54364363	54365887	chr1:54364363-54365887	5.09187
chr1	54384871	54386452	chr1:54384871-54386452	21.9421
chr1	54410858	54412445	chr1:54410858-54412445	3.34861
chr1	54518845	54519500	chr1:54518845-54519500	2.99259
chr1	54583749	54584867	chr1:54583749-54584867	3.40995
chr1	54586765	54587435	chr1:54586765-54587435	2.57298
chr1	54665390	54666232	chr1:54665390-54666232	2.50275
chr1	54692729	54693163	chr1:54692729-54693163	2.21622
chr1	54719011	54719868	chr1:54719011-54719868	2.98051
chr1	54738495	54739677	chr1:54738495-54739677	13.1912
chr1	54872070	54873680	chr1:54872070-54873680	3.62569
chr1	54953711	54955276	chr1:54953711-54955276	5.05085
chr1	55007736	55008227	chr1:55007736-55008227	3.02881
chr1	55229812	55230712	chr1:55229812-55230712	1.80915
chr1	55269719	55270255	chr1:55269719-55270255	2.9893
chr1	55315759	55316845	chr1:55315759-55316845	3.61508
chr1	55321995	55322629	chr1:55321995-55322629	3.00418
chr1	55323331	55323974	chr1:55323331-55323974	4.6814
chr1	55326523	55327441	chr1:55326523-55327441	3.29436
chr1	55331220	55332112	chr1:55331220-55332112	7.18611
chr1	55349910	55350279	chr1:55349910-55350279	3.21883
chr1	55352125	55353365	chr1:55352125-55353365	6.38198
chr1	55370029	55370803	chr1:55370029-55370803	3.16942
chr1	55593821	55594510	chr1:55593821-55594510	3.25204
chr1	55680924	55681575	chr1:55680924-55681575	3.2877
chr1	55776406	55776970	chr1:55776406-55776970	2.90766
chr1	55886514	55887345	chr1:55886514-55887345	4.03035
chr1	55894579	55895268	chr1:55894579-55895268	3.84536
chr1	56038407	56039244	chr1:56038407-56039244	9.20519
chr1	56184401	56185344	chr1:56184401-56185344	3.09062
chr1	56797657	56798433	chr1:56797657-56798433	4.55592
chr1	57110073	57111584	chr1:57110073-57111584	7.61336
chr1	59011743	59012706	chr1:59011743-59012706	5.2292
chr1	59049782	59050392	chr1:59049782-59050392	1.78712
chr1	59058134	59058834	chr1:59058134-59058834	3.36649
chr1	59083812	59084322	chr1:59083812-59084322	2.66134
chr1	59220774	59221754	chr1:59220774-59221754	8.03714
chr1	59248144	59251705	chr1:59248144-59251705	12.6376
chr1	59280586	59282223	chr1:59280586-59282223	4.71599
chr1	59289103	59289468	chr1:59289103-59289468	2.39574
chr1	59314293	59315163	chr1:59314293-59315163	3.1172
chr1	59346817	59347783	chr1:59346817-59347783	5.20979
chr1	59348755	59349609	chr1:59348755-59349609	7.49691
chr1	59369121	59369888	chr1:59369121-59369888	6.01539
chr1	59395140	59395690	chr1:59395140-59395690	4.30744
chr1	59398087	59399005	chr1:59398087-59399005	8.20158
chr1	59509230	59510095	chr1:59509230-59510095	8.78047
chr1	59608635	59609609	chr1:59608635-59609609	3.34482
chr1	59612186	59613309	chr1:59612186-59613309	17.3118
chr1	59616583	59617518	chr1:59616583-59617518	4.14711
chr1	59761722	59763154	chr1:59761722-59763154	18.9109
chr1	59892705	59893428	chr1:59892705-59893428	2.72008
chr1	59897598	59898842	chr1:59897598-59898842	3.74693
chr1	59943003	59943460	chr1:59943003-59943460	2.74712
chr1	59964240	59964886	chr1:59964240-59964886	2.8085
chr1	60143879	60145027	chr1:60143879-60145027	7.82193
chr1	60280017	60280675	chr1:60280017-60280675	2.51945
chr1	61522568	61523178	chr1:61522568-61523178	5.13137
chr1	61542565	61544063	chr1:61542565-61544063	10.6053
chr1	61547191	61547868	chr1:61547191-61547868	4.98197
chr1	61548198	61549375	chr1:61548198-61549375	3.33117
chr1	61623239	61623694	chr1:61623239-61623694	2.81138
chr1	61681116	61682102	chr1:61681116-61682102	13.4479
chr1	61803528	61804119	chr1:61803528-61804119	3.23657
chr1	61918569	61919257	chr1:61918569-61919257	3.90884
chr1	62190574	62191297	chr1:62190574-62191297	1.78496
chr1	62207420	62209272	chr1:62207420-62209272	8.23184
chr1	62214202	62214697	chr1:62214202-62214697	4.1816
chr1	62587610	62588331	chr1:62587610-62588331	3.66575
chr1	62901520	62902868	chr1:62901520-62902868	6.01376
chr1	63153335	63154496	chr1:63153335-63154496	5.56582
chr1	63249437	63250261	chr1:63249437-63250261	3.57617
chr1	63988684	63989373	chr1:63988684-63989373	3.84232
chr1	64058734	64060596	chr1:64058734-64060596	8.50134
chr1	64128460	64129549	chr1:64128460-64129549	4.5394
chr1	64196820	64197790	chr1:64196820-64197790	4.44872
chr1	64239319	64239892	chr1:64239319-64239892	3.07781
chr1	64358557	64359923	chr1:64358557-64359923	1.99743
chr1	64386155	64386707	chr1:64386155-64386707	2.77041
chr1	64435180	64435531	chr1:64435180-64435531	2.51509
chr1	64465577	64466038	chr1:64465577-64466038	3.51003
chr1	64504753	64505659	chr1:64504753-64505659	2.14521
chr1	64508347	64508904	chr1:64508347-64508904	3.21424
chr1	64577601	64578213	chr1:64577601-64578213	2.77711
chr1	64584410	64584987	chr1:64584410-64584987	3.21682
chr1	64598705	64599201	chr1:64598705-64599201	3.09867
chr1	64636779	64637151	chr1:64636779-64637151	3.18059
chr1	64688913	64689425	chr1:64688913-64689425	3.44888
chr1	64936637	64937187	chr1:64936637-64937187	3.21424
chr1	65001789	65003199	chr1:65001789-65003199	14.6006
chr1	65003594	65003983	chr1:65003594-65003983	4.0178
chr1	65039935	65040457	chr1:65039935-65040457	7.79056
chr1	65063800	65064424	chr1:65063800-65064424	4.6774
chr1	65362086	65364730	chr1:65362086-65364730	4.76566
chr1	65381492	65381913	chr1:65381492-65381913	4.27836
chr1	65383065	65383736	chr1:65383065-65383736	3.10082
chr1	65398597	65400273	chr1:65398597-65400273	3.91774
chr1	65531960	65532908	chr1:65531960-65532908	3.17508
chr1	65533284	65534212	chr1:65533284-65534212	10.8432
chr1	65612765	65615181	chr1:65612765-65615181	14.1775
chr1	65638477	65638982	chr1:65638477-65638982	3.03909
chr1	65640135	65640615	chr1:65640135-65640615	5.68838
chr1	65719767	65720447	chr1:65719767-65720447	2.9271
chr1	65885375	65885973	chr1:65885375-65885973	3.21623
chr1	65887981	65889227	chr1:65887981-65889227	5.8983
chr1	65891225	65891704	chr1:65891225-65891704	2.29191
chr1	66971607	66971981	chr1:66971607-66971981	2.75361
chr1	67029944	67030397	chr1:67029944-67030397	3.25616
chr1	67389466	67391422	chr1:67389466-67391422	2.82424
chr1	67395558	67396462	chr1:67395558-67396462	3.70704
chr1	67526391	67526805	chr1:67526391-67526805	3.69016
chr1	67578038	67578476	chr1:67578038-67578476	2.87162
chr1	67680152	67681483	chr1:67680152-67681483	16.1262
chr1	67855687	67856152	chr1:67855687-67856152	2.50512
chr1	67895910	67897080	chr1:67895910-67897080	5.65939
chr1	68036068	68036750	chr1:68036068-68036750	4.0984
chr1	68148325	68153595	chr1:68148325-68153595	3.28284
chr1	68166381	68166758	chr1:68166381-68166758	2.2339
chr1	68215161	68215809	chr1:68215161-68215809	2.22458
chr1	68231974	68232608	chr1:68231974-68232608	3.06027
chr1	68236821	68237264	chr1:68236821-68237264	2.94143
chr1	68267561	68268374	chr1:68267561-68268374	2.40922
chr1	68297572	68299444	chr1:68297572-68299444	3.08024
chr1	68315952	68316582	chr1:68315952-68316582	1.87822
chr1	68435854	68436297	chr1:68435854-68436297	3.80214
chr1	68444690	68445467	chr1:68444690-68445467	3.09352
chr1	68849746	68850706	chr1:68849746-68850706	3.0955
chr1	68962053	68962873	chr1:68962053-68962873	2.11891
chr1	69382104	69382878	chr1:69382104-69382878	4.71919
chr1	69735187	69735720	chr1:69735187-69735720	5.69592
chr1	69988781	69990019	chr1:69988781-69990019	9.76861
chr1	70032921	70033578	chr1:70032921-70033578	4.02548
chr1	70671038	70671686	chr1:70671038-70671686	2.48756
chr1	70686809	70687832	chr1:70686809-70687832	4.30704
chr1	70819147	70821009	chr1:70819147-70821009	3.53785
chr1	70824677	70825695	chr1:70824677-70825695	5.03935
chr1	70876312	70878336	chr1:70876312-70878336	4.14679
chr1	70970208	70970709	chr1:70970208-70970709	2.61375
chr1	71546477	71547102	chr1:71546477-71547102	2.98314
chr1	72748055	72750983	chr1:72748055-72750983	3.65065
chr1	74375845	74376607	chr1:74375845-74376607	4.32902
chr1	74408837	74409447	chr1:74408837-74409447	8.99918
chr1	74663332	74664274	chr1:74663332-74664274	4.48411
chr1	75118124	75119168	chr1:75118124-75119168	2.5822
chr1	75196976	75197848	chr1:75196976-75197848	9.2731
chr1	75198369	75199502	chr1:75198369-75199502	2.80762
chr1	76189984	76190764	chr1:76189984-76190764	2.42656
chr1	77404845	77405260	chr1:77404845-77405260	2.84796
chr1	77464325	77464703	chr1:77464325-77464703	4.72294
chr1	77836243	77837201	chr1:77836243-77837201	3.23657
chr1	78004536	78006600	chr1:78004536-78006600	5.45472
chr1	78147550	78149599	chr1:78147550-78149599	5.13204
chr1	78225150	78225547	chr1:78225150-78225547	2.65033
chr1	78244904	78245520	chr1:78244904-78245520	4.91264
chr1	78354281	78355715	chr1:78354281-78355715	3.33195
chr1	78443677	78445394	chr1:78443677-78445394	3.98867
chr1	78469747	78471634	chr1:78469747-78471634	4.31888
chr1	78567280	78567853	chr1:78567280-78567853	3.68125
chr1	78742738	78743447	chr1:78742738-78743447	3.31195
chr1	78956977	78957462	chr1:78956977-78957462	5.22224
chr1	81639942	81641097	chr1:81639942-81641097	7.51331
chr1	81644921	81645314	chr1:81644921-81645314	3.40192
chr1	82266779	82267563	chr1:82266779-82267563	5.07548
chr1	82268970	82269957	chr1:82268970-82269957	5.67749
chr1	83030851	83031584	chr1:83030851-83031584	4.44993
chr1	84366144	84367879	chr1:84366144-84367879	11.0094
chr1	84463951	84465296	chr1:84463951-84465296	10.3057
chr1	84543075	84543584	chr1:84543075-84543584	2.68317
chr1	84831130	84831532	chr1:84831130-84831532	2.05929
chr1	84971058	84972528	chr1:84971058-84972528	3.10418
chr1	85038681	85039112	chr1:85038681-85039112	2.83398
chr1	85155594	85156715	chr1:85155594-85156715	4.91217
chr1	85261815	85262244	chr1:85261815-85262244	4.67682
chr1	85312856	85313513	chr1:85312856-85313513	3.69893
chr1	85379016	85379361	chr1:85379016-85379361	3.16759
chr1	85603225	85603736	chr1:85603225-85603736	3.1855
chr1	85666386	85667886	chr1:85666386-85667886	3.84018
chr1	85724708	85725841	chr1:85724708-85725841	6.93153
chr1	85740995	85742830	chr1:85740995-85742830	4.74989
chr1	85744523	85744961	chr1:85744523-85744961	2.60081
chr1	85763145	85764433	chr1:85763145-85764433	5.66716
chr1	85791484	85792119	chr1:85791484-85792119	3.91774
chr1	85794523	85795208	chr1:85794523-85795208	5.37381
chr1	85872675	85873233	chr1:85872675-85873233	2.78426
chr1	85930167	85930763	chr1:85930167-85930763	3.96968
chr1	85987040	85987909	chr1:85987040-85987909	5.49219
chr1	86016606	86017128	chr1:86016606-86017128	3.2018
chr1	86041924	86044928	chr1:86041924-86044928	7.38308
chr1	86045352	86047198	chr1:86045352-86047198	3.92377
chr1	86048316	86048916	chr1:86048316-86048916	2.17439
chr1	86049658	86050625	chr1:86049658-86050625	4.91458
chr1	86064547	86065130	chr1:86064547-86065130	2.2871
chr1	86072132	86073789	chr1:86072132-86073789	10.9762
chr1	86077499	86079241	chr1:86077499-86079241	3.89268
chr1	86094580	86095621	chr1:86094580-86095621	3.48033
chr1	86173827	86174404	chr1:86173827-86174404	2.66422
chr1	86861191	86862287	chr1:86861191-86862287	6.32531
chr1	87170127	87171183	chr1:87170127-87171183	4.42342
chr1	87379955	87381780	chr1:87379955-87381780	5.35434
chr1	87691611	87692479	chr1:87691611-87692479	5.76026
chr1	87793794	87794991	chr1:87793794-87794991	2.55066
chr1	88109936	88110968	chr1:88109936-88110968	2.86736
chr1	88260961	88261702	chr1:88260961-88261702	3.26738
chr1	88421480	88422163	chr1:88421480-88422163	3.38366
chr1	89149144	89151082	chr1:89149144-89151082	4.44888
chr1	89356867	89357805	chr1:89356867-89357805	4.14641
chr1	89457967	89458769	chr1:89457967-89458769	2.37083
chr1	90098612	90099464	chr1:90098612-90099464	3.1067
chr1	90101581	90102219	chr1:90101581-90102219	4.05194
chr1	90289105	90289766	chr1:90289105-90289766	3.47575
chr1	90372148	90372859	chr1:90372148-90372859	2.83398
chr1	90417357	90419452	chr1:90417357-90419452	10.7067
chr1	90460251	90461232	chr1:90460251-90461232	3.76133
chr1	91316431	91317213	chr1:91316431-91317213	2.72008
chr1	91486619	91488159	chr1:91486619-91488159	2.91547
chr1	91966080	91967265	chr1:91966080-91967265	2.77691
chr1	92051554	92052196	chr1:92051554-92052196	3.14763
chr1	92197232	92198222	chr1:92197232-92198222	3.20883
chr1	92292705	92293186	chr1:92292705-92293186	3.35863
chr1	92350890	92351903	chr1:92350890-92351903	4.24979
chr1	92764115	92764876	chr1:92764115-92764876	2.03694
chr1	93249834	93251203	chr1:93249834-93251203	2.8901
chr1	93270245	93270598	chr1:93270245-93270598	2.32501
chr1	93297349	93298455	chr1:93297349-93298455	3.50625
chr1	93426103	93428121	chr1:93426103-93428121	4.73442
chr1	93544378	93545209	chr1:93544378-93545209	3.22942
chr1	93643727	93646729	chr1:93643727-93646729	4.35457
chr1	93685018	93685389	chr1:93685018-93685389	2.66099
chr1	93742739	93743633	chr1:93742739-93743633	9.49933
chr1	93811057	93812717	chr1:93811057-93812717	3.60549
chr1	93913483	93915209	chr1:93913483-93915209	1.93964
chr1	94056929	94057458	chr1:94056929-94057458	2.85406
chr1	94081143	94081718	chr1:94081143-94081718	4.73818
chr1	94082959	94083515	chr1:94082959-94083515	3.14763
chr1	94127517	94128127	chr1:94127517-94128127	3.635
chr1	94146343	94146919	chr1:94146343-94146919	2.50628
chr1	94158471	94160301	chr1:94158471-94160301	4.44894
chr1	94167142	94168254	chr1:94167142-94168254	3.63919
chr1	94203666	94204324	chr1:94203666-94204324	5.67097
chr1	94245031	94245585	chr1:94245031-94245585	3.81529
chr1	94310607	94313812	chr1:94310607-94313812	7.67203
chr1	94344023	94344739	chr1:94344023-94344739	2.76527
chr1	94372435	94372784	chr1:94372435-94372784	2.64288
chr1	94373221	94373678	chr1:94373221-94373678	3.29163
chr1	94374937	94375587	chr1:94374937-94375587	2.55022
chr1	94429170	94429530	chr1:94429170-94429530	3.10526
chr1	94547250	94547748	chr1:94547250-94547748	2.96679
chr1	94571888	94572817	chr1:94571888-94572817	4.30716
chr1	94596430	94597060	chr1:94596430-94597060	2.8053
chr1	94702016	94703713	chr1:94702016-94703713	3.24504
chr1	94713177	94713723	chr1:94713177-94713723	2.25667
chr1	94791095	94792157	chr1:94791095-94792157	4.73736
chr1	94849569	94849993	chr1:94849569-94849993	2.73104
chr1	94882922	94885024	chr1:94882922-94885024	4.52499
chr1	95006228	95008660	chr1:95006228-95008660	3.95885
chr1	95088101	95088669	chr1:95088101-95088669	4.34155
chr1	95111821	95112157	chr1:95111821-95112157	2.92331
chr1	95163983	95164590	chr1:95163983-95164590	2.28703
chr1	95175323	95175866	chr1:95175323-95175866	4.85119
chr1	95179096	95179803	chr1:95179096-95179803	7.10929
chr1	95185456	95186395	chr1:95185456-95186395	9.27499
chr1	95189514	95189996	chr1:95189514-95189996	3.14793
chr1	95190662	95191955	chr1:95190662-95191955	6.12245
chr1	95192297	95194396	chr1:95192297-95194396	21.6654
chr1	95200905	95201450	chr1:95200905-95201450	3.75726
chr1	95204986	95206009	chr1:95204986-95206009	4.71127
chr1	95248986	95249561	chr1:95248986-95249561	2.9018
chr1	95286923	95287255	chr1:95286923-95287255	3.03103
chr1	95319911	95321119	chr1:95319911-95321119	5.17787
chr1	95330297	95330756	chr1:95330297-95330756	2.91611
chr1	95390779	95393492	chr1:95390779-95393492	4.75235
chr1	95439944	95440835	chr1:95439944-95440835	3.99366
chr1	95534516	95535377	chr1:95534516-95535377	4.52281
chr1	95537836	95538977	chr1:95537836-95538977	6.36226
chr1	95582332	95583193	chr1:95582332-95583193	4.49503
chr1	95698979	95700131	chr1:95698979-95700131	3.54061
chr1	96827979	96828542	chr1:96827979-96828542	4.01234
chr1	96881596	96882865	chr1:96881596-96882865	8.05239
chr1	97025673	97026134	chr1:97025673-97026134	3.57756
chr1	97187072	97187869	chr1:97187072-97187869	4.56339
chr1	97849070	97851378	chr1:97849070-97851378	26.003
chr1	98385868	98387124	chr1:98385868-98387124	2.86028
chr1	98551621	98552621	chr1:98551621-98552621	2.33951
chr1	98789538	98789880	chr1:98789538-98789880	1.91351
chr1	99454325	99454845	chr1:99454325-99454845	4.25437
chr1	99457055	99457768	chr1:99457055-99457768	6.23868
chr1	100193192	100193702	chr1:100193192-100193702	4.65946
chr1	100196302	100196711	chr1:100196302-100196711	3.84225
chr1	100231729	100232339	chr1:100231729-100232339	4.48537
chr1	100274092	100274800	chr1:100274092-100274800	4.55096
chr1	100315535	100316385	chr1:100315535-100316385	6.81032
chr1	100435314	100436342	chr1:100435314-100436342	9.94601
chr1	100503335	100504536	chr1:100503335-100504536	3.24569
chr1	100598367	100599021	chr1:100598367-100599021	2.67821
chr1	100654072	100655081	chr1:100654072-100655081	2.68246
chr1	100715052	100715519	chr1:100715052-100715519	3.02309
chr1	100816843	100818671	chr1:100816843-100818671	4.29108
chr1	101062592	101063090	chr1:101062592-101063090	2.91758
chr1	101087461	101088060	chr1:101087461-101088060	3.19432
chr1	101096616	101097160	chr1:101096616-101097160	3.01777
chr1	101200030	101200550	chr1:101200030-101200550	2.90444
chr1	101360179	101362529	chr1:101360179-101362529	3.41985
chr1	101490823	101491959	chr1:101490823-101491959	7.57289
chr1	103001693	103002026	chr1:103001693-103002026	4.14276
chr1	107163254	107163641	chr1:107163254-107163641	3.71896
chr1	107599079	107600258	chr1:107599079-107600258	6.80998
chr1	107921428	107922146	chr1:107921428-107922146	3.10711
chr1	108190560	108192360	chr1:108190560-108192360	13.5987
chr1	108207364	108207861	chr1:108207364-108207861	2.67973
chr1	108225629	108226004	chr1:108225629-108226004	2.55743
chr1	108479155	108479771	chr1:108479155-108479771	4.99493
chr1	108543379	108543788	chr1:108543379-108543788	2.67855
chr1	108558472	108559463	chr1:108558472-108559463	3.31776
chr1	108591952	108592282	chr1:108591952-108592282	3.19943
chr1	108743168	108743655	chr1:108743168-108743655	2.26017
chr1	109102235	109102687	chr1:109102235-109102687	3.20194
chr1	109234196	109235592	chr1:109234196-109235592	5.35729
chr1	109288887	109290220	chr1:109288887-109290220	5.17237
chr1	109358721	109360259	chr1:109358721-109360259	5.001
chr1	109370658	109371043	chr1:109370658-109371043	2.46121
chr1	109373024	109374017	chr1:109373024-109374017	4.44822
chr1	109419185	109420382	chr1:109419185-109420382	3.95967
chr1	109435556	109436161	chr1:109435556-109436161	2.53567
chr1	109505457	109506645	chr1:109505457-109506645	10.4522
chr1	109583609	109584883	chr1:109583609-109584883	5.18048
chr1	109618085	109618792	chr1:109618085-109618792	2.97946
chr1	109633118	109634577	chr1:109633118-109634577	3.10243
chr1	109642482	109643752	chr1:109642482-109643752	3.26786
chr1	109739787	109740491	chr1:109739787-109740491	2.86661
chr1	109756407	109757656	chr1:109756407-109757656	3.06672
chr1	109806026	109806567	chr1:109806026-109806567	4.51923
chr1	109825742	109826119	chr1:109825742-109826119	4.36987
chr1	109913316	109914067	chr1:109913316-109914067	3.70874
chr1	109968089	109969843	chr1:109968089-109969843	4.23888
chr1	110026486	110026860	chr1:110026486-110026860	2.18436
chr1	110036578	110037050	chr1:110036578-110037050	2.79748
chr1	110088648	110089895	chr1:110088648-110089895	26.6277
chr1	110090248	110091696	chr1:110090248-110091696	2.9323
chr1	110161974	110163972	chr1:110161974-110163972	8.35112
chr1	110170254	110171866	chr1:110170254-110171866	6.95506
chr1	110182484	110183075	chr1:110182484-110183075	4.80869
chr1	110363815	110366038	chr1:110363815-110366038	3.09351
chr1	110366564	110367290	chr1:110366564-110367290	3.56446
chr1	110419835	110420435	chr1:110419835-110420435	2.09827
chr1	110453086	110453478	chr1:110453086-110453478	3.11827
chr1	110470613	110471457	chr1:110470613-110471457	2.46302
chr1	110476474	110477394	chr1:110476474-110477394	3.99925
chr1	110527144	110528182	chr1:110527144-110528182	5.48525
chr1	110546422	110546970	chr1:110546422-110546970	2.34289
chr1	110576923	110577701	chr1:110576923-110577701	2.38021
chr1	110878999	110879605	chr1:110878999-110879605	2.96699
chr1	110880221	110881589	chr1:110880221-110881589	5.06933
chr1	110882030	110882947	chr1:110882030-110882947	5.97633
chr1	110949359	110950776	chr1:110949359-110950776	9.08095
chr1	111505787	111506635	chr1:111505787-111506635	3.15879
chr1	111681883	111683562	chr1:111681883-111683562	3.47903
chr1	111991609	111992405	chr1:111991609-111992405	2.04441
chr1	112005726	112006417	chr1:112005726-112006417	3.74048
chr1	112095822	112096219	chr1:112095822-112096219	3.73889
chr1	112135311	112135798	chr1:112135311-112135798	2.91081
chr1	112147677	112148299	chr1:112147677-112148299	2.5771
chr1	112162223	112162890	chr1:112162223-112162890	4.41033
chr1	112281358	112282440	chr1:112281358-112282440	3.52972
chr1	112297803	112298762	chr1:112297803-112298762	3.21493
chr1	112909544	112910261	chr1:112909544-112910261	4.81468
chr1	112936747	112937272	chr1:112936747-112937272	3.38446
chr1	113008503	113009146	chr1:113008503-113009146	4.53962
chr1	113065366	113065752	chr1:113065366-113065752	2.28709
chr1	113086719	113087214	chr1:113086719-113087214	2.9153
chr1	113161745	113163548	chr1:113161745-113163548	2.78083
chr1	113216043	113217529	chr1:113216043-113217529	10.6832
chr1	113217857	113218215	chr1:113217857-113218215	2.47515
chr1	113243128	113243677	chr1:113243128-113243677	3.45365
chr1	113247446	113248240	chr1:113247446-113248240	2.31467
chr1	113257729	113258207	chr1:113257729-113258207	2.37045
chr1	113278451	113278889	chr1:113278451-113278889	2.4699
chr1	113477803	113480444	chr1:113477803-113480444	8.08995
chr1	113497861	113500313	chr1:113497861-113500313	9.46522
chr1	113584812	113585549	chr1:113584812-113585549	4.11405
chr1	113606642	113607072	chr1:113606642-113607072	3.57707
chr1	113615325	113616314	chr1:113615325-113616314	3.99201
chr1	113616723	113617055	chr1:113616723-113617055	2.61281
chr1	113932454	113933384	chr1:113932454-113933384	2.28371
chr1	114301379	114302603	chr1:114301379-114302603	3.58254
chr1	114354583	114355768	chr1:114354583-114355768	11.4025
chr1	114446944	114448328	chr1:114446944-114448328	3.25905
chr1	114472000	114473676	chr1:114472000-114473676	6.43142
chr1	115053713	115054737	chr1:115053713-115054737	6.69631
chr1	115123925	115124610	chr1:115123925-115124610	2.99621
chr1	115212453	115213397	chr1:115212453-115213397	2.44339
chr1	115258933	115259878	chr1:115258933-115259878	2.99615
chr1	115261612	115262112	chr1:115261612-115262112	3.10309
chr1	115299704	115300866	chr1:115299704-115300866	3.88243
chr1	115322780	115323567	chr1:115322780-115323567	4.29712
chr1	115598809	115599732	chr1:115598809-115599732	8.44684
chr1	115611743	115612321	chr1:115611743-115612321	4.75123
chr1	115665547	115666618	chr1:115665547-115666618	11.6136
chr1	115677603	115678457	chr1:115677603-115678457	5.17466
chr1	115711121	115712123	chr1:115711121-115712123	4.70443
chr1	115721733	115723017	chr1:115721733-115723017	12.6794
chr1	115724879	115725560	chr1:115724879-115725560	4.23564
chr1	115726815	115728028	chr1:115726815-115728028	4.03436
chr1	115732381	115733594	chr1:115732381-115733594	4.31203
chr1	115770370	115771268	chr1:115770370-115771268	5.19709
chr1	115863076	115863424	chr1:115863076-115863424	2.2973
chr1	115866361	115866842	chr1:115866361-115866842	3.83894
chr1	115968522	115969400	chr1:115968522-115969400	3.37042
chr1	115971034	115973879	chr1:115971034-115973879	4.42617
chr1	115999184	115999760	chr1:115999184-115999760	2.79001
chr1	116012500	116013089	chr1:116012500-116013089	4.11592
chr1	116039654	116039985	chr1:116039654-116039985	2.0184
chr1	116075840	116077194	chr1:116075840-116077194	14.3271
chr1	116087698	116089096	chr1:116087698-116089096	2.94999
chr1	116184768	116185253	chr1:116184768-116185253	4.10096
chr1	116219238	116220003	chr1:116219238-116220003	4.96003
chr1	116652710	116653076	chr1:116652710-116653076	2.72782
chr1	116657985	116658732	chr1:116657985-116658732	4.36315
chr1	116662325	116664136	chr1:116662325-116664136	9.94969
chr1	116665464	116666132	chr1:116665464-116666132	4.30328
chr1	116681438	116682059	chr1:116681438-116682059	4.47471
chr1	116915452	116915967	chr1:116915452-116915967	2.42006
chr1	116918791	116919489	chr1:116918791-116919489	2.88795
chr1	116920182	116920679	chr1:116920182-116920679	3.08258
chr1	117051205	117052333	chr1:117051205-117052333	4.04947
chr1	117112989	117113753	chr1:117112989-117113753	2.68924
chr1	117362858	117363587	chr1:117362858-117363587	5.05392
chr1	117452204	117452949	chr1:117452204-117452949	8.59528
chr1	117533146	117533719	chr1:117533146-117533719	3.69736
chr1	117602035	117603564	chr1:117602035-117603564	5.86406
chr1	117909822	117910784	chr1:117909822-117910784	2.10486
chr1	118471859	118472815	chr1:118471859-118472815	3.04713
chr1	119405119	119405701	chr1:119405119-119405701	3.1907
chr1	119445114	119445694	chr1:119445114-119445694	2.79001
chr1	119456502	119457608	chr1:119456502-119457608	13.9784
chr1	119491900	119492256	chr1:119491900-119492256	2.23736
chr1	119502619	119503718	chr1:119502619-119503718	3.77821
chr1	119622975	119623545	chr1:119622975-119623545	3.92062
chr1	119682290	119683292	chr1:119682290-119683292	2.44375
chr1	119821949	119822480	chr1:119821949-119822480	3.41897
chr1	120174233	120174710	chr1:120174233-120174710	3.22108
chr1	120188747	120191174	chr1:120188747-120191174	4.04127
chr1	120587349	120587764	chr1:120587349-120587764	2.25136
chr1	120610996	120612420	chr1:120610996-120612420	2.28899
chr1	120630475	120630936	chr1:120630475-120630936	3.39026
chr1	120685344	120686600	chr1:120685344-120686600	5.39085
chr1	143743314	143744791	chr1:143743314-143744791	13.9523
chr1	143913187	143914310	chr1:143913187-143914310	2.88485
chr1	143914994	143915512	chr1:143914994-143915512	3.07328
chr1	143929992	143931223	chr1:143929992-143931223	6.2611
chr1	143937006	143937818	chr1:143937006-143937818	9.18319
chr1	143992132	143993093	chr1:143992132-143993093	3.29608
chr1	144027751	144028290	chr1:144027751-144028290	3.67748
chr1	144340449	144340854	chr1:144340449-144340854	3.68246
chr1	144519797	144521233	chr1:144519797-144521233	17.8807
chr1	144593643	144594685	chr1:144593643-144594685	2.12178
chr1	144908720	144909059	chr1:144908720-144909059	3.26641
chr1	144931426	144932687	chr1:144931426-144932687	3.23968
chr1	145009282	145009611	chr1:145009282-145009611	1.66234
chr1	145114056	145114830	chr1:145114056-145114830	2.75711
chr1	145129109	145130525	chr1:145129109-145130525	3.04018
chr1	145139006	145140043	chr1:145139006-145140043	3.66177
chr1	145144562	145145199	chr1:145144562-145145199	2.3169
chr1	145163739	145164314	chr1:145163739-145164314	2.47986
chr1	145188896	145189480	chr1:145188896-145189480	2.51957
chr1	145195592	145196219	chr1:145195592-145196219	3.0337
chr1	145208693	145210400	chr1:145208693-145210400	5.20722
chr1	145382341	145383425	chr1:145382341-145383425	5.12612
chr1	145395282	145398253	chr1:145395282-145398253	5.83254
chr1	145398730	145399959	chr1:145398730-145399959	3.77491
chr1	145438106	145439339	chr1:145438106-145439339	3.01918
chr1	145455086	145455731	chr1:145455086-145455731	2.18186
chr1	145470204	145471093	chr1:145470204-145471093	3.97578
chr1	145477029	145477910	chr1:145477029-145477910	5.20975
chr1	145507295	145508292	chr1:145507295-145508292	11.2286
chr1	145515331	145517192	chr1:145515331-145517192	4.12094
chr1	145542506	145543115	chr1:145542506-145543115	3.38427
chr1	145575181	145576320	chr1:145575181-145576320	5.25937
chr1	145610459	145611691	chr1:145610459-145611691	4.18525
chr1	145616688	145617113	chr1:145616688-145617113	3.13784
chr1	145713481	145714375	chr1:145713481-145714375	3.7134
chr1	145722755	145724283	chr1:145722755-145724283	3.95671
chr1	145727324	145727826	chr1:145727324-145727826	2.38947
chr1	145731534	145732340	chr1:145731534-145732340	4.89941
chr1	145826322	145827135	chr1:145826322-145827135	4.07696
chr1	146555899	146556757	chr1:146555899-146556757	5.1804
chr1	146643481	146644415	chr1:146643481-146644415	3.18918
chr1	146714294	146715735	chr1:146714294-146715735	12.3016
chr1	147011842	147013339	chr1:147011842-147013339	2.86459
chr1	147013729	147014116	chr1:147013729-147014116	2.84379
chr1	147051177	147052177	chr1:147051177-147052177	4.11121
chr1	147071198	147071891	chr1:147071198-147071891	2.33054
chr1	147142245	147143172	chr1:147142245-147143172	4.07389
chr1	147806435	147807244	chr1:147806435-147807244	5.20835
chr1	147931082	147932207	chr1:147931082-147932207	10.6603
chr1	147993926	147994794	chr1:147993926-147994794	3.0601
chr1	148000359	148001281	chr1:148000359-148001281	2.93018
chr1	148176167	148176946	chr1:148176167-148176946	3.93531
chr1	148240824	148242626	chr1:148240824-148242626	4.46315
chr1	148247614	148248603	chr1:148247614-148248603	3.86316
chr1	148531328	148532844	chr1:148531328-148532844	2.47596
chr1	148555605	148557144	chr1:148555605-148557144	3.08822
chr1	148598048	148599064	chr1:148598048-148599064	3.61748
chr1	148604198	148605459	chr1:148604198-148605459	3.39491
chr1	148760061	148760735	chr1:148760061-148760735	4.27584
chr1	148930806	148931682	chr1:148930806-148931682	3.95089
chr1	149192651	149193082	chr1:149192651-149193082	4.30242
chr1	149222618	149224649	chr1:149222618-149224649	3.72231
chr1	149293883	149294905	chr1:149293883-149294905	11.2198
chr1	149297601	149298847	chr1:149297601-149298847	3.98524
chr1	149513457	149514198	chr1:149513457-149514198	4.19418
chr1	149576390	149577188	chr1:149576390-149577188	18.3312
chr1	149679702	149680494	chr1:149679702-149680494	8.01619
chr1	149683237	149684544	chr1:149683237-149684544	4.10399
chr1	149783447	149784067	chr1:149783447-149784067	3.79325
chr1	149784411	149785345	chr1:149784411-149785345	3.41322
chr1	149814710	149815432	chr1:149814710-149815432	5.10642
chr1	149821280	149822245	chr1:149821280-149822245	6.90412
chr1	149856370	149860192	chr1:149856370-149860192	3.5409
chr1	149871118	149871650	chr1:149871118-149871650	2.91939
chr1	149899054	149900040	chr1:149899054-149900040	3.27973
chr1	149908315	149909632	chr1:149908315-149909632	3.14387
chr1	149910837	149911458	chr1:149910837-149911458	2.58618
chr1	149967794	149968402	chr1:149967794-149968402	5.56853
chr1	149981166	149982976	chr1:149981166-149982976	3.6207
chr1	150033623	150034122	chr1:150033623-150034122	2.83666
chr1	150038818	150040118	chr1:150038818-150040118	6.91132
chr1	150206684	150209086	chr1:150206684-150209086	7.65404
chr1	150241070	150241473	chr1:150241070-150241473	2.79748
chr1	150254072	150255282	chr1:150254072-150255282	8.02052
chr1	150293653	150294556	chr1:150293653-150294556	5.25792
chr1	150335953	150337803	chr1:150335953-150337803	6.62548
chr1	150338548	150339466	chr1:150338548-150339466	3.27475
chr1	150459640	150460511	chr1:150459640-150460511	3.00582
chr1	150508218	150508906	chr1:150508218-150508906	4.70869
chr1	150521162	150522106	chr1:150521162-150522106	3.19223
chr1	150533565	150535316	chr1:150533565-150535316	2.51819
chr1	150540699	150541515	chr1:150540699-150541515	2.14415
chr1	150550629	150552575	chr1:150550629-150552575	2.70435
chr1	150577041	150577968	chr1:150577041-150577968	2.94131
chr1	150585963	150586970	chr1:150585963-150586970	4.73126
chr1	150669347	150669935	chr1:150669347-150669935	2.6622
chr1	150753224	150753725	chr1:150753224-150753725	3.03286
chr1	150848652	150849595	chr1:150848652-150849595	2.91748
chr1	150898262	150899229	chr1:150898262-150899229	3.66196
chr1	150943786	150944331	chr1:150943786-150944331	2.5822
chr1	150971393	150972115	chr1:150971393-150972115	3.68528
chr1	150979029	150979580	chr1:150979029-150979580	2.4736
chr1	150980226	150981521	chr1:150980226-150981521	6.55451
chr1	150995206	150995628	chr1:150995206-150995628	3.73906
chr1	151030240	151030859	chr1:151030240-151030859	2.58588
chr1	151031789	151032737	chr1:151031789-151032737	3.57409
chr1	151042719	151043741	chr1:151042719-151043741	3.01463
chr1	151138271	151139078	chr1:151138271-151139078	2.87283
chr1	151167557	151169111	chr1:151167557-151169111	6.51697
chr1	151170408	151173104	chr1:151170408-151173104	5.35862
chr1	151226911	151227603	chr1:151226911-151227603	3.42438
chr1	151253553	151255116	chr1:151253553-151255116	3.5239
chr1	151284035	151284694	chr1:151284035-151284694	3.02688
chr1	151299596	151300207	chr1:151299596-151300207	2.48489
chr1	151313227	151313767	chr1:151313227-151313767	4.82136
chr1	151319213	151320042	chr1:151319213-151320042	3.6281
chr1	151371700	151372359	chr1:151371700-151372359	2.54706
chr1	151430689	151431051	chr1:151430689-151431051	4.1093
chr1	151431543	151432158	chr1:151431543-151432158	6.91651
chr1	151467092	151467707	chr1:151467092-151467707	5.22224
chr1	151483605	151484169	chr1:151483605-151484169	3.60549
chr1	151509651	151510053	chr1:151509651-151510053	2.84216
chr1	151511765	151513564	chr1:151511765-151513564	6.40871
chr1	151519460	151520310	chr1:151519460-151520310	3.52726
chr1	151542234	151542898	chr1:151542234-151542898	3.493
chr1	151568987	151569407	chr1:151568987-151569407	2.73455
chr1	151584302	151585175	chr1:151584302-151585175	4.56053
chr1	151735553	151736119	chr1:151735553-151736119	2.98438
chr1	151881673	151882404	chr1:151881673-151882404	3.02608
chr1	151913558	151914447	chr1:151913558-151914447	5.75018
chr1	151917434	151919055	chr1:151917434-151919055	6.03837
chr1	151945070	151945800	chr1:151945070-151945800	3.61919
chr1	151960846	151962848	chr1:151960846-151962848	6.32852
chr1	151964599	151968015	chr1:151964599-151968015	19.0435
chr1	151971146	151971661	chr1:151971146-151971661	2.28237
chr1	152007150	152007530	chr1:152007150-152007530	2.02474
chr1	152008812	152009899	chr1:152008812-152009899	3.70957
chr1	152019916	152021402	chr1:152019916-152021402	5.73774
chr1	152135190	152135757	chr1:152135190-152135757	2.53567
chr1	152140489	152140973	chr1:152140489-152140973	3.03909
chr1	152169314	152169950	chr1:152169314-152169950	5.52405
chr1	152301024	152302218	chr1:152301024-152302218	6.94944
chr1	153505816	153506963	chr1:153505816-153506963	3.40516
chr1	153508201	153509149	chr1:153508201-153509149	3.85891
chr1	153517553	153517972	chr1:153517553-153517972	2.35609
chr1	153521667	153522114	chr1:153521667-153522114	2.33738
chr1	153537729	153539784	chr1:153537729-153539784	3.54118
chr1	153540112	153541393	chr1:153540112-153541393	4.1208
chr1	153581326	153582469	chr1:153581326-153582469	4.03322
chr1	153599290	153600333	chr1:153599290-153600333	7.36755
chr1	153605983	153607113	chr1:153605983-153607113	3.82534
chr1	153630867	153631699	chr1:153630867-153631699	11.9795
chr1	153643075	153644563	chr1:153643075-153644563	9.68779
chr1	153699843	153700550	chr1:153699843-153700550	4.08756
chr1	153714573	153715634	chr1:153714573-153715634	2.99435
chr1	153722064	153723462	chr1:153722064-153723462	3.26959
chr1	153724832	153725696	chr1:153724832-153725696	6.8006
chr1	153894942	153896423	chr1:153894942-153896423	2.6803
chr1	153917694	153919523	chr1:153917694-153919523	8.53555
chr1	153930286	153931412	chr1:153930286-153931412	3.65268
chr1	153934353	153936993	chr1:153934353-153936993	6.72941
chr1	153939536	153940464	chr1:153939536-153940464	3.68067
chr1	153958349	153959667	chr1:153958349-153959667	3.37196
chr1	153963081	153963579	chr1:153963081-153963579	2.09835
chr1	153973777	153974550	chr1:153973777-153974550	3.35804
chr1	154154938	154155280	chr1:154154938-154155280	2.29925
chr1	154155651	154156114	chr1:154155651-154156114	2.75403
chr1	154192585	154194130	chr1:154192585-154194130	6.06163
chr1	154244836	154245228	chr1:154244836-154245228	2.99971
chr1	154377572	154379206	chr1:154377572-154379206	9.93912
chr1	154390461	154391158	chr1:154390461-154391158	3.31043
chr1	154392222	154393141	chr1:154392222-154393141	4.96463
chr1	154397298	154397977	chr1:154397298-154397977	3.03838
chr1	154403858	154404747	chr1:154403858-154404747	4.25177
chr1	154412117	154412516	chr1:154412117-154412516	2.70649
chr1	154417350	154417987	chr1:154417350-154417987	4.93089
chr1	154531137	154532129	chr1:154531137-154532129	6.5351
chr1	154580497	154581300	chr1:154580497-154581300	2.64538
chr1	154599605	154600744	chr1:154599605-154600744	6.28073
chr1	154781216	154782645	chr1:154781216-154782645	4.18157
chr1	154908802	154910201	chr1:154908802-154910201	5.39611
chr1	154933922	154934407	chr1:154933922-154934407	2.68317
chr1	154943204	154943939	chr1:154943204-154943939	3.29813
chr1	154944984	154948127	chr1:154944984-154948127	11.6182
chr1	154955470	154956646	chr1:154955470-154956646	2.57817
chr1	154973276	154974731	chr1:154973276-154974731	3.1317
chr1	154975398	154976979	chr1:154975398-154976979	11.2925
chr1	154989726	154990195	chr1:154989726-154990195	3.3457
chr1	155022303	155024127	chr1:155022303-155024127	7.29896
chr1	155035922	155036789	chr1:155035922-155036789	4.02513
chr1	155056785	155059100	chr1:155056785-155059100	11.5354
chr1	155101631	155102507	chr1:155101631-155102507	2.83957
chr1	155107303	155108881	chr1:155107303-155108881	5.95544
chr1	155112252	155113288	chr1:155112252-155113288	3.44632
chr1	155139953	155140456	chr1:155139953-155140456	3.09062
chr1	155145105	155146101	chr1:155145105-155146101	4.80977
chr1	155162996	155164925	chr1:155162996-155164925	3.61588
chr1	155176575	155176960	chr1:155176575-155176960	2.37013
chr1	155178304	155179323	chr1:155178304-155179323	5.22286
chr1	155194196	155194908	chr1:155194196-155194908	3.80862
chr1	155196122	155197743	chr1:155196122-155197743	3.10958
chr1	155213941	155214928	chr1:155213941-155214928	3.68225
chr1	155231647	155232692	chr1:155231647-155232692	5.48553
chr1	155242590	155243897	chr1:155242590-155243897	13.5203
chr1	155246997	155247591	chr1:155246997-155247591	2.75844
chr1	155277973	155279026	chr1:155277973-155279026	3.96355
chr1	155292482	155295606	chr1:155292482-155295606	2.84511
chr1	155386023	155386456	chr1:155386023-155386456	3.86007
chr1	155435856	155437127	chr1:155435856-155437127	3.51422
chr1	155531823	155533299	chr1:155531823-155533299	7.43488
chr1	155579446	155580013	chr1:155579446-155580013	4.43058
chr1	155618153	155618558	chr1:155618153-155618558	2.26839
chr1	155620794	155621646	chr1:155620794-155621646	4.30472
chr1	155657591	155659134	chr1:155657591-155659134	7.80963
chr1	155715128	155715705	chr1:155715128-155715705	2.87263
chr1	155863551	155863950	chr1:155863551-155863950	2.03142
chr1	155880499	155882452	chr1:155880499-155882452	17.0408
chr1	155903876	155904578	chr1:155903876-155904578	2.97773
chr1	155931704	155932300	chr1:155931704-155932300	3.71707
chr1	155947820	155948581	chr1:155947820-155948581	2.04378
chr1	155990328	155990909	chr1:155990328-155990909	3.43066
chr1	156022898	156025043	chr1:156022898-156025043	5.22199
chr1	156052378	156053003	chr1:156052378-156053003	2.08498
chr1	156066524	156066960	chr1:156066524-156066960	2.09709
chr1	156073791	156074233	chr1:156073791-156074233	4.19829
chr1	156075762	156076875	chr1:156075762-156076875	12.2037
chr1	156083737	156084684	chr1:156083737-156084684	7.18847
chr1	156085062	156086113	chr1:156085062-156086113	2.43555
chr1	156092382	156093949	chr1:156092382-156093949	3.43066
chr1	156095800	156097454	chr1:156095800-156097454	7.54514
chr1	156099688	156100443	chr1:156099688-156100443	5.13814
chr1	156115403	156116320	chr1:156115403-156116320	4.3054
chr1	156122323	156123011	chr1:156122323-156123011	4.38251
chr1	156148814	156149340	chr1:156148814-156149340	5.20293
chr1	156163561	156164131	chr1:156163561-156164131	3.39026
chr1	156182880	156183367	chr1:156182880-156183367	1.85466
chr1	156192580	156193189	chr1:156192580-156193189	2.31183
chr1	156251147	156251795	chr1:156251147-156251795	3.66393
chr1	156252169	156253103	chr1:156252169-156253103	2.82989
chr1	156307630	156308805	chr1:156307630-156308805	2.7427
chr1	156426302	156428125	chr1:156426302-156428125	2.84938
chr1	156470525	156471816	chr1:156470525-156471816	13.9115
chr1	156474611	156475460	chr1:156474611-156475460	3.59563
chr1	156540983	156541747	chr1:156540983-156541747	4.88425
chr1	156570747	156571594	chr1:156570747-156571594	3.11934
chr1	156577706	156578324	chr1:156577706-156578324	4.73998
chr1	156629843	156631506	chr1:156629843-156631506	5.68632
chr1	156656129	156656532	chr1:156656129-156656532	4.83782
chr1	156674428	156676310	chr1:156674428-156676310	11.4813
chr1	156698273	156699147	chr1:156698273-156699147	2.8226
chr1	156710644	156711519	chr1:156710644-156711519	2.81704
chr1	156716398	156717023	chr1:156716398-156717023	5.47095
chr1	156718474	156719102	chr1:156718474-156719102	3.13302
chr1	156720730	156722121	chr1:156720730-156722121	10.1549
chr1	156736799	156737344	chr1:156736799-156737344	2.86489
chr1	156764258	156767056	chr1:156764258-156767056	3.66981
chr1	156768239	156768833	chr1:156768239-156768833	2.58539
chr1	156866315	156867073	chr1:156866315-156867073	3.25297
chr1	156895866	156896431	chr1:156895866-156896431	2.55472
chr1	156896826	156897833	chr1:156896826-156897833	7.07591
chr1	157108105	157108981	chr1:157108105-157108981	4.61853
chr1	157931536	157932530	chr1:157931536-157932530	3.45839
chr1	157935687	157936398	chr1:157935687-157936398	3.59679
chr1	157938149	157939253	chr1:157938149-157939253	5.83694
chr1	157939808	157940294	chr1:157939808-157940294	2.46299
chr1	157961826	157963582	chr1:157961826-157963582	5.80184
chr1	157972366	157973868	chr1:157972366-157973868	3.68079
chr1	157980209	157980867	chr1:157980209-157980867	2.43004
chr1	157989036	157989831	chr1:157989036-157989831	5.94532
chr1	158253716	158254635	chr1:158253716-158254635	13.6421
chr1	158968696	158969291	chr1:158968696-158969291	3.93405
chr1	159567731	159568360	chr1:159567731-159568360	3.31043
chr1	159750394	159751337	chr1:159750394-159751337	4.08715
chr1	159799798	159800459	chr1:159799798-159800459	8.66181
chr1	159869823	159870181	chr1:159869823-159870181	3.45029
chr1	159879715	159880990	chr1:159879715-159880990	22.1837
chr1	159885822	159886749	chr1:159885822-159886749	4.21097
chr1	159892681	159895871	chr1:159892681-159895871	7.52635
chr1	160001145	160002004	chr1:160001145-160002004	2.58926
chr1	160068032	160068489	chr1:160068032-160068489	2.03759
chr1	160070897	160071360	chr1:160070897-160071360	2.26439
chr1	160094158	160095189	chr1:160094158-160095189	5.15735
chr1	160175561	160176854	chr1:160175561-160176854	4.95996
chr1	160230944	160232562	chr1:160230944-160232562	2.7716
chr1	160312799	160313538	chr1:160312799-160313538	3.15535
chr1	160990683	160991649	chr1:160990683-160991649	2.37053
chr1	161014874	161015726	chr1:161014874-161015726	3.76695
chr1	161067295	161067649	chr1:161067295-161067649	3.09982
chr1	161084864	161085612	chr1:161084864-161085612	3.5957
chr1	161087023	161088274	chr1:161087023-161088274	6.5969
chr1	161102183	161103503	chr1:161102183-161103503	2.86988
chr1	161123530	161124175	chr1:161123530-161124175	3.6864
chr1	161128739	161129331	chr1:161128739-161129331	1.91875
chr1	161135548	161136930	chr1:161135548-161136930	4.86946
chr1	161172140	161172493	chr1:161172140-161172493	3.03909
chr1	161186770	161187282	chr1:161186770-161187282	2.96759
chr1	161231049	161231542	chr1:161231049-161231542	5.12652
chr1	161352141	161352585	chr1:161352141-161352585	3.09062
chr1	161359372	161360367	chr1:161359372-161360367	2.90072
chr1	161369103	161370055	chr1:161369103-161370055	4.9318
chr1	161410231	161410778	chr1:161410231-161410778	4.53259
chr1	161493418	161494822	chr1:161493418-161494822	4.1613
chr1	161499785	161501315	chr1:161499785-161501315	2.89193
chr1	161509025	161510300	chr1:161509025-161510300	6.41534
chr1	161581938	161582581	chr1:161581938-161582581	2.61534
chr1	161691644	161691971	chr1:161691644-161691971	3.31097
chr1	161696323	161697563	chr1:161696323-161697563	2.7716
chr1	161719448	161720308	chr1:161719448-161720308	4.47076
chr1	161734729	161736597	chr1:161734729-161736597	4.95425
chr1	161932200	161932564	chr1:161932200-161932564	2.42249
chr1	161968521	161969001	chr1:161968521-161969001	3.61988
chr1	162039385	162039808	chr1:162039385-162039808	4.24581
chr1	162508046	162509482	chr1:162508046-162509482	9.82829
chr1	162531098	162532557	chr1:162531098-162532557	5.30724
chr1	162648197	162648670	chr1:162648197-162648670	2.22489
chr1	162759992	162760760	chr1:162759992-162760760	2.64118
chr1	162878499	162878883	chr1:162878499-162878883	3.68749
chr1	163005424	163006020	chr1:163005424-163006020	2.96679
chr1	163290721	163292313	chr1:163290721-163292313	4.51985
chr1	164717299	164718231	chr1:164717299-164718231	4.22801
chr1	165362322	165362712	chr1:165362322-165362712	2.3606
chr1	165567136	165567826	chr1:165567136-165567826	3.59865
chr1	165575902	165576516	chr1:165575902-165576516	6.21488
chr1	165599943	165601671	chr1:165599943-165601671	3.80743
chr1	165614620	165615408	chr1:165614620-165615408	3.5939
chr1	165667322	165667909	chr1:165667322-165667909	3.21883
chr1	165738165	165738657	chr1:165738165-165738657	2.45694
chr1	165796555	165798308	chr1:165796555-165798308	4.87602
chr1	165826173	165826642	chr1:165826173-165826642	2.86736
chr1	165867981	165868596	chr1:165867981-165868596	5.19709
chr1	165876185	165877001	chr1:165876185-165877001	7.59445
chr1	166136034	166136577	chr1:166136034-166136577	5.82494
chr1	166154146	166154500	chr1:166154146-166154500	3.44595
chr1	166166556	166167303	chr1:166166556-166167303	3.60203
chr1	166808408	166808755	chr1:166808408-166808755	2.47712
chr1	166844849	166846000	chr1:166844849-166846000	3.51951
chr1	166875024	166875768	chr1:166875024-166875768	2.28706
chr1	166894538	166895776	chr1:166894538-166895776	3.48632
chr1	166913174	166913966	chr1:166913174-166913966	2.75467
chr1	167189184	167190478	chr1:167189184-167190478	3.95164
chr1	167236983	167237334	chr1:167236983-167237334	2.73328
chr1	167424602	167424947	chr1:167424602-167424947	2.8781
chr1	167522505	167523128	chr1:167522505-167523128	3.3487
chr1	167683317	167685020	chr1:167683317-167685020	4.87376
chr1	167685593	167685929	chr1:167685593-167685929	2.38785
chr1	167691536	167691957	chr1:167691536-167691957	2.07115
chr1	167765951	167766930	chr1:167765951-167766930	2.51632
chr1	167772517	167773398	chr1:167772517-167773398	10.7109
chr1	167788858	167789745	chr1:167788858-167789745	4.02242
chr1	167904379	167906495	chr1:167904379-167906495	3.26314
chr1	168058430	168058830	chr1:168058430-168058830	2.46156
chr1	168147518	168149095	chr1:168147518-168149095	3.3906
chr1	168194787	168195494	chr1:168194787-168195494	2.38283
chr1	168197988	168198559	chr1:168197988-168198559	2.55387
chr1	168377758	168378413	chr1:168377758-168378413	3.12603
chr1	168597955	168598510	chr1:168597955-168598510	3.41122
chr1	168655816	168656602	chr1:168655816-168656602	4.17874
chr1	168678233	168679751	chr1:168678233-168679751	6.25671
chr1	168720374	168722297	chr1:168720374-168722297	24.625
chr1	168769236	168769876	chr1:168769236-168769876	3.02268
chr1	168994102	168994533	chr1:168994102-168994533	3.27248
chr1	169074654	169075943	chr1:169074654-169075943	4.70776
chr1	169076654	169077312	chr1:169076654-169077312	4.36977
chr1	169078499	169079674	chr1:169078499-169079674	2.77422
chr1	169082672	169083392	chr1:169082672-169083392	3.04186
chr1	169084933	169085792	chr1:169084933-169085792	6.10802
chr1	169332256	169333292	chr1:169332256-169333292	8.04951
chr1	169336646	169337665	chr1:169336646-169337665	2.38074
chr1	169454569	169455829	chr1:169454569-169455829	3.50625
chr1	169863010	169863565	chr1:169863010-169863565	2.26104
chr1	170500992	170501880	chr1:170500992-170501880	5.89429
chr1	171403928	171404508	chr1:171403928-171404508	2.27831
chr1	171454463	171455714	chr1:171454463-171455714	3.71987
chr1	171710545	171712022	chr1:171710545-171712022	4.49675
chr1	171750196	171752130	chr1:171750196-171752130	4.70723
chr1	172291472	172292238	chr1:172291472-172292238	3.17821
chr1	172312655	172313429	chr1:172312655-172313429	3.06954
chr1	172327555	172328440	chr1:172327555-172328440	3.05891
chr1	172419258	172420071	chr1:172419258-172420071	3.56328
chr1	172445304	172445838	chr1:172445304-172445838	6.01323
chr1	172501364	172503591	chr1:172501364-172503591	6.23611
chr1	172606714	172608929	chr1:172606714-172608929	4.03359
chr1	172715212	172715786	chr1:172715212-172715786	3.84225
chr1	172875922	172876524	chr1:172875922-172876524	2.82055
chr1	172878476	172879514	chr1:172878476-172879514	4.96463
chr1	172902851	172903226	chr1:172902851-172903226	2.20702
chr1	173159416	173160155	chr1:173159416-173160155	3.20194
chr1	173444985	173447124	chr1:173444985-173447124	6.62455
chr1	173476275	173477168	chr1:173476275-173477168	2.82055
chr1	173683833	173684885	chr1:173683833-173684885	2.58588
chr1	173792783	173794508	chr1:173792783-173794508	4.75412
chr1	173836526	173838006	chr1:173836526-173838006	11.4208
chr1	174128206	174129093	chr1:174128206-174129093	2.79689
chr1	174768451	174769249	chr1:174768451-174769249	4.60553
chr1	174968024	174969862	chr1:174968024-174969862	4.21044
chr1	174992230	174992888	chr1:174992230-174992888	2.42329
chr1	175161989	175162506	chr1:175161989-175162506	4.72144
chr1	176175835	176176966	chr1:176175835-176176966	5.46253
chr1	176210474	176210988	chr1:176210474-176210988	4.45282
chr1	176665244	176665617	chr1:176665244-176665617	2.82515
chr1	178062324	178063548	chr1:178062324-178063548	3.53898
chr1	178095133	178096315	chr1:178095133-178096315	2.59373
chr1	178141889	178142746	chr1:178141889-178142746	6.0781
chr1	178207884	178208585	chr1:178207884-178208585	3.03909
chr1	178506158	178506714	chr1:178506158-178506714	2.78426
chr1	178511368	178512307	chr1:178511368-178512307	2.81019
chr1	178695103	178696075	chr1:178695103-178696075	3.15729
chr1	178986975	178987339	chr1:178986975-178987339	2.76953
chr1	179051043	179051731	chr1:179051043-179051731	2.18764
chr1	179112138	179112808	chr1:179112138-179112808	2.96007
chr1	179261494	179264577	chr1:179261494-179264577	2.81405
chr1	179279122	179280485	chr1:179279122-179280485	5.53321
chr1	179334762	179335753	chr1:179334762-179335753	2.44807
chr1	179519911	179520684	chr1:179519911-179520684	3.10774
chr1	179762442	179762992	chr1:179762442-179762992	5.58788
chr1	179783766	179784985	chr1:179783766-179784985	7.11026
chr1	179845147	179845879	chr1:179845147-179845879	7.82939
chr1	179846277	179847432	chr1:179846277-179847432	2.19125
chr1	179851206	179852321	chr1:179851206-179852321	3.15856
chr1	179923659	179924578	chr1:179923659-179924578	2.85771
chr1	180123523	180124621	chr1:180123523-180124621	5.39933
chr1	180125545	180126440	chr1:180125545-180126440	5.38429
chr1	180136720	180137763	chr1:180136720-180137763	9.1467
chr1	180199144	180200528	chr1:180199144-180200528	3.82101
chr1	180471261	180472676	chr1:180471261-180472676	9.26082
chr1	180600634	180601664	chr1:180600634-180601664	6.27909
chr1	180990947	180992425	chr1:180990947-180992425	8.17594
chr1	181055953	181058430	chr1:181055953-181058430	3.90821
chr1	181058904	181060185	chr1:181058904-181060185	2.05949
chr1	181073593	181075225	chr1:181073593-181075225	4.01522
chr1	181081713	181082042	chr1:181081713-181082042	2.41468
chr1	182089557	182090169	chr1:182089557-182090169	3.31412
chr1	182758592	182759086	chr1:182758592-182759086	4.03035
chr1	182808274	182809841	chr1:182808274-182809841	3.30318
chr1	182924668	182925751	chr1:182924668-182925751	2.85483
chr1	182991291	182994243	chr1:182991291-182994243	4.57423
chr1	182998514	182999249	chr1:182998514-182999249	4.23564
chr1	183013193	183014111	chr1:183013193-183014111	3.76763
chr1	183038725	183039418	chr1:183038725-183039418	4.82506
chr1	183132250	183134404	chr1:183132250-183134404	3.6188
chr1	183149548	183150397	chr1:183149548-183150397	2.37073
chr1	183167464	183167987	chr1:183167464-183167987	2.30726
chr1	183203199	183204286	chr1:183203199-183204286	5.03455
chr1	183439268	183442272	chr1:183439268-183442272	4.66861
chr1	183604101	183605793	chr1:183604101-183605793	2.80648
chr1	183885142	183885591	chr1:183885142-183885591	3.1323
chr1	183958101	183959162	chr1:183958101-183959162	14.5874
chr1	184020542	184021549	chr1:184020542-184021549	3.21682
chr1	184179136	184179524	chr1:184179136-184179524	2.9893
chr1	184355469	184356930	chr1:184355469-184356930	5.56223
chr1	184723414	184725369	chr1:184723414-184725369	4.08447
chr1	184859191	184860349	chr1:184859191-184860349	14.2716
chr1	184922664	184923900	chr1:184922664-184923900	3.08258
chr1	184942886	184943857	chr1:184942886-184943857	2.11891
chr1	185014121	185015080	chr1:185014121-185015080	10.3473
chr1	185125509	185126736	chr1:185125509-185126736	3.13567
chr1	185285186	185287428	chr1:185285186-185287428	3.34016
chr1	185410002	185411221	chr1:185410002-185411221	4.866
chr1	186051380	186051744	chr1:186051380-186051744	3.67041
chr1	186343990	186345195	chr1:186343990-186345195	3.86132
chr1	186504522	186505222	chr1:186504522-186505222	5.67498
chr1	186587511	186588199	chr1:186587511-186588199	4.18157
chr1	186589821	186590505	chr1:186589821-186590505	4.46236
chr1	186649109	186650059	chr1:186649109-186650059	4.17874
chr1	186761997	186762526	chr1:186761997-186762526	4.83057
chr1	187460383	187461110	chr1:187460383-187461110	7.10654
chr1	187660537	187661010	chr1:187660537-187661010	6.03616
chr1	188675840	188676547	chr1:188675840-188676547	8.59032
chr1	192454881	192455230	chr1:192454881-192455230	3.40499
chr1	192485829	192486485	chr1:192485829-192486485	6.97697
chr1	192508538	192509346	chr1:192508538-192509346	3.07874
chr1	192777394	192778693	chr1:192777394-192778693	4.62414
chr1	192948675	192949392	chr1:192948675-192949392	4.65258
chr1	193027711	193029435	chr1:193027711-193029435	3.93131
chr1	193073460	193074972	chr1:193073460-193074972	5.35746
chr1	193080687	193081129	chr1:193080687-193081129	3.20185
chr1	193084668	193085326	chr1:193084668-193085326	3.29813
chr1	193090190	193092428	chr1:193090190-193092428	17.6007
chr1	195561143	195561735	chr1:195561143-195561735	3.47354
chr1	197169678	197171356	chr1:197169678-197171356	4.10869
chr1	197276521	197277414	chr1:197276521-197277414	11.1809
chr1	197290103	197290728	chr1:197290103-197290728	5.10287
chr1	197743736	197744100	chr1:197743736-197744100	3.83804
chr1	197871609	197872434	chr1:197871609-197872434	4.38842
chr1	197884974	197885499	chr1:197884974-197885499	2.88169
chr1	198125536	198126033	chr1:198125536-198126033	2.37036
chr1	198650959	198651302	chr1:198650959-198651302	3.57617
chr1	198903973	198905278	chr1:198903973-198905278	6.98897
chr1	198906007	198906960	chr1:198906007-198906960	2.59073
chr1	199515292	199516111	chr1:199515292-199516111	2.85811
chr1	200283145	200284503	chr1:200283145-200284503	11.9988
chr1	200285398	200286008	chr1:200285398-200286008	3.50494
chr1	200347749	200349240	chr1:200347749-200349240	7.05502
chr1	200378413	200379242	chr1:200378413-200379242	1.85375
chr1	200398381	200398814	chr1:200398381-200398814	3.22076
chr1	200446566	200447395	chr1:200446566-200447395	2.7164
chr1	200452498	200453117	chr1:200452498-200453117	6.12272
chr1	200462173	200463227	chr1:200462173-200463227	13.597
chr1	200494458	200495065	chr1:200494458-200495065	2.89824
chr1	200589568	200590229	chr1:200589568-200590229	2.57298
chr1	200638337	200639630	chr1:200638337-200639630	5.85418
chr1	200707517	200709103	chr1:200707517-200709103	8.00482
chr1	200865152	200866052	chr1:200865152-200866052	2.26747
chr1	200894902	200895553	chr1:200894902-200895553	3.59232
chr1	201083142	201083748	chr1:201083142-201083748	2.97072
chr1	201122890	201123771	chr1:201122890-201123771	6.06877
chr1	201133579	201134220	chr1:201133579-201134220	7.10654
chr1	201139271	201140931	chr1:201139271-201140931	4.46056
chr1	201153668	201154319	chr1:201153668-201154319	3.34382
chr1	201160810	201161652	chr1:201160810-201161652	4.16255
chr1	201235932	201236589	chr1:201235932-201236589	4.45073
chr1	201244180	201244939	chr1:201244180-201244939	3.49869
chr1	201264914	201265661	chr1:201264914-201265661	8.72864
chr1	201365974	201366412	chr1:201365974-201366412	3.28257
chr1	201374003	201375108	chr1:201374003-201375108	3.62394
chr1	201404879	201405462	chr1:201404879-201405462	4.25069
chr1	201425704	201426553	chr1:201425704-201426553	3.93859
chr1	201429715	201431654	chr1:201429715-201431654	6.28951
chr1	201437998	201438514	chr1:201437998-201438514	2.99209
chr1	201458305	201458813	chr1:201458305-201458813	3.21243
chr1	201472557	201473083	chr1:201472557-201473083	3.06065
chr1	201475663	201476926	chr1:201475663-201476926	4.29712
chr1	201507763	201508452	chr1:201507763-201508452	2.78977
chr1	201508921	201509826	chr1:201508921-201509826	4.36077
chr1	201520908	201521656	chr1:201520908-201521656	3.21293
chr1	201644188	201644601	chr1:201644188-201644601	2.40143
chr1	201682542	201683075	chr1:201682542-201683075	3.07717
chr1	201683504	201684145	chr1:201683504-201684145	2.34146
chr1	201717190	201718102	chr1:201717190-201718102	8.05186
chr1	201798236	201798712	chr1:201798236-201798712	2.17199
chr1	201924208	201924867	chr1:201924208-201924867	3.23028
chr1	201951755	201953049	chr1:201951755-201953049	8.71596
chr1	201978565	201979979	chr1:201978565-201979979	3.59256
chr1	201986464	201988633	chr1:201986464-201988633	3.7824
chr1	201991328	201992717	chr1:201991328-201992717	13.9658
chr1	202003720	202004416	chr1:202003720-202004416	2.73228
chr1	202012355	202012710	chr1:202012355-202012710	2.39238
chr1	202074553	202077974	chr1:202074553-202077974	2.315
chr1	202081799	202082667	chr1:202081799-202082667	3.76701
chr1	202205009	202205568	chr1:202205009-202205568	4.16691
chr1	202252514	202253419	chr1:202252514-202253419	5.12106
chr1	202310746	202311539	chr1:202310746-202311539	2.45957
chr1	202317499	202318550	chr1:202317499-202318550	5.82875
chr1	202557824	202558935	chr1:202557824-202558935	5.78697
chr1	202584537	202585225	chr1:202584537-202585225	4.57415
chr1	202779778	202780858	chr1:202779778-202780858	4.52878
chr1	202857338	202858300	chr1:202857338-202858300	2.51632
chr1	202895952	202896770	chr1:202895952-202896770	2.96616
chr1	202928262	202928883	chr1:202928262-202928883	3.30481
chr1	202968326	202968736	chr1:202968326-202968736	2.91939
chr1	202976022	202977007	chr1:202976022-202977007	3.53403
chr1	202995346	202996233	chr1:202995346-202996233	9.03586
chr1	203096689	203097296	chr1:203096689-203097296	2.68958
chr1	203104845	203105537	chr1:203104845-203105537	3.75032
chr1	203120965	203123391	chr1:203120965-203123391	5.18191
chr1	203423910	203424503	chr1:203423910-203424503	3.78645
chr1	203431993	203432795	chr1:203431993-203432795	8.18413
chr1	203481745	203482411	chr1:203481745-203482411	2.5216
chr1	203525383	203528803	chr1:203525383-203528803	5.56618
chr1	203538734	203540433	chr1:203538734-203540433	5.7589
chr1	203595596	203598761	chr1:203595596-203598761	9.22711
chr1	203632199	203633109	chr1:203632199-203633109	3.57575
chr1	203636608	203637089	chr1:203636608-203637089	3.53898
chr1	203643345	203643909	chr1:203643345-203643909	3.07717
chr1	203661819	203662241	chr1:203661819-203662241	2.48693
chr1	203738668	203739020	chr1:203738668-203739020	2.65519
chr1	203764398	203765273	chr1:203764398-203765273	3.06335
chr1	203829456	203831186	chr1:203829456-203831186	5.04882
chr1	204182814	204183490	chr1:204182814-204183490	7.35674
chr1	204257126	204257658	chr1:204257126-204257658	3.053
chr1	204314043	204315625	chr1:204314043-204315625	16.3519
chr1	204346156	204347966	chr1:204346156-204347966	2.49895
chr1	204380519	204381528	chr1:204380519-204381528	6.46073
chr1	204386102	204387178	chr1:204386102-204387178	5.55734
chr1	204407726	204408365	chr1:204407726-204408365	4.3579
chr1	204413027	204413401	chr1:204413027-204413401	4.15619
chr1	204463061	204464261	chr1:204463061-204464261	6.17872
chr1	204475762	204476819	chr1:204475762-204476819	4.00241
chr1	204485442	204485999	chr1:204485442-204485999	3.26935
chr1	204490285	204490782	chr1:204490285-204490782	4.01448
chr1	204695444	204695911	chr1:204695444-204695911	3.24991
chr1	204775915	204776505	chr1:204775915-204776505	3.77408
chr1	205090917	205091863	chr1:205090917-205091863	4.19829
chr1	205144650	205145611	chr1:205144650-205145611	2.79238
chr1	205253764	205254151	chr1:205253764-205254151	2.0322
chr1	205263274	205264093	chr1:205263274-205264093	2.76741
chr1	205267494	205268188	chr1:205267494-205268188	3.18126
chr1	205270126	205271035	chr1:205270126-205271035	5.57576
chr1	205290538	205291328	chr1:205290538-205291328	2.74789
chr1	205293842	205294773	chr1:205293842-205294773	5.32511
chr1	205411207	205411567	chr1:205411207-205411567	2.4718
chr1	205456954	205457492	chr1:205456954-205457492	7.30717
chr1	205473642	205475691	chr1:205473642-205475691	13.6698
chr1	205601057	205601569	chr1:205601057-205601569	4.31041
chr1	205717821	205719923	chr1:205717821-205719923	2.8408
chr1	205781807	205782999	chr1:205781807-205782999	5.99694
chr1	205858848	205859500	chr1:205858848-205859500	2.66266
chr1	205894814	205895281	chr1:205894814-205895281	4.27836
chr1	206120639	206121617	chr1:206120639-206121617	7.88524
chr1	206136053	206136584	chr1:206136053-206136584	2.98172
chr1	206137336	206138480	chr1:206137336-206138480	2.81971
chr1	206164766	206165478	chr1:206164766-206165478	5.07761
chr1	206287998	206288888	chr1:206287998-206288888	4.69952
chr1	206490059	206490777	chr1:206490059-206490777	3.43613
chr1	206566876	206567525	chr1:206566876-206567525	3.28967
chr1	206643264	206644835	chr1:206643264-206644835	4.17441
chr1	206654439	206654992	chr1:206654439-206654992	4.83114
chr1	206674342	206675418	chr1:206674342-206675418	2.85464
chr1	206676943	206678074	chr1:206676943-206678074	3.65702
chr1	206730254	206730873	chr1:206730254-206730873	4.76437
chr1	206763301	206763757	chr1:206763301-206763757	3.64204
chr1	206785516	206786092	chr1:206785516-206786092	2.87027
chr1	206807124	206807786	chr1:206807124-206807786	2.86205
chr1	206808566	206809896	chr1:206808566-206809896	2.80102
chr1	206848050	206848594	chr1:206848050-206848594	2.42673
chr1	206866661	206867335	chr1:206866661-206867335	2.23736
chr1	206882767	206883844	chr1:206882767-206883844	3.44595
chr1	206896246	206897774	chr1:206896246-206897774	10.3826
chr1	206939724	206940073	chr1:206939724-206940073	3.38446
chr1	207124674	207125965	chr1:207124674-207125965	6.53093
chr1	207197623	207199901	chr1:207197623-207199901	4.18681
chr1	207200547	207201095	chr1:207200547-207201095	2.62192
chr1	207223429	207223969	chr1:207223429-207223969	1.96487
chr1	207224353	207225696	chr1:207224353-207225696	4.92604
chr1	207226040	207226840	chr1:207226040-207226840	2.36
chr1	207378321	207378919	chr1:207378321-207378919	2.60055
chr1	207494319	207495547	chr1:207494319-207495547	4.44852
chr1	207566930	207567578	chr1:207566930-207567578	4.49815
chr1	207844366	207844975	chr1:207844366-207844975	4.16804
chr1	207925209	207926009	chr1:207925209-207926009	3.09864
chr1	207978764	207980243	chr1:207978764-207980243	12.7999
chr1	207989024	207989836	chr1:207989024-207989836	4.50515
chr1	208108429	208108945	chr1:208108429-208108945	3.48632
chr1	208137074	208137423	chr1:208137074-208137423	2.43503
chr1	208181035	208182061	chr1:208181035-208182061	11.2015
chr1	209222168	209222849	chr1:209222168-209222849	6.32887
chr1	209269048	209269710	chr1:209269048-209269710	4.14034
chr1	209328820	209329535	chr1:209328820-209329535	2.87771
chr1	209562369	209563110	chr1:209562369-209563110	3.22236
chr1	209573647	209574449	chr1:209573647-209574449	4.45073
chr1	209589118	209589809	chr1:209589118-209589809	4.82484
chr1	209806594	209807406	chr1:209806594-209807406	3.04327
chr1	209826299	209827504	chr1:209826299-209827504	3.52656
chr1	209830284	209831295	chr1:209830284-209831295	10.9155
chr1	209848433	209849484	chr1:209848433-209849484	4.31866
chr1	209921000	209921341	chr1:209921000-209921341	2.81733
chr1	209957668	209958199	chr1:209957668-209958199	2.81733
chr1	210001204	210001846	chr1:210001204-210001846	3.90082
[truncated: 21,205 more rows]

## Sheet: ERVs with HIF2 peak within10kb 
ERV	HIF2 Binding Sites within 10 kb	Number of HIF2 Binding Sites within 10 kb
4213_chr14:92508099-92516207	['chr14:92505857-92506812']	1
4713_chr19:36640614-36651925	['chr19:36630581-36632156']	1
6169_chr1:206282459-206288668	['chr1:206287998-206288888']	1
3920_chr12:132352243-132365497	['chr12:132345093-132345904', 'chr12:132349411-132350310', 'chr12:132356419-132357173']	3
2982_chr8:146084300-146094055	['chr8:146077765-146078977', 'chr8:146095096-146095624', 'chr8:146103916-146105088']	3
3843_chr12:76685398-76694630	['chr12:76686140-76686770', 'chr12:76693338-76694372']	2
3586_chr11:89114472-89120727	['chr11:89114224-89114904']	1
2348_chr6:138038413-138046083	['chr6:138038347-138039122']	1
3167_chr9:134555760-134562115	['chr9:134553825-134554605']	1
5929_chr1:75205857-75211101	['chr1:75196976-75197848', 'chr1:75198369-75199502']	2
5970_chr1:94295469-94303642	['chr1:94310607-94313812']	1
1720_chr4:177213114-177221441	['chr4:177228048-177228981']	1
939_chr3:46152863-46160145	['chr3:46150881-46151226', 'chr3:46152393-46153078']	2
4744_chr19:47550656-47558655	['chr19:47551350-47552516']	1
4621_chr19:12209141-12215107	['chr19:12201446-12202046']	1
4770_chr19:53401768-53408687	['chr19:53400051-53402298']	1
4632_chr19:18688225-18698703	['chr19:18682184-18682978', 'chr19:18699534-18700642']	2
5101_chrY:15003420-15010375	['chrY:15016371-15018332']	1
1638_chr4:140363546-140370971	['chr4:140374254-140375859']	1
4261_chr15:45305409-45306916	['chr15:45315400-45316266']	1
646_chr2:109140341-109147925	['chr2:109149397-109150977']	1
2489_chr7:50637492-50651587	['chr7:50632669-50633364']	1
4269_chr15:51159590-51167765	['chr15:51177107-51178352']	1
3182_chr10:4990227-4998270	['chr10:4989991-4990394']	1
3323_chr10:96144275-96152126	['chr10:96157118-96158272', 'chr10:96161975-96164018']	2
4803_chr20:877767-883791	['chr20:872259-872779']	1
2964_chr8:132833082-132838531	['chr8:132826646-132827319', 'chr8:132828514-132829265']	2
4086_chr14:24478749-24484991	['chr14:24489343-24489728']	1
6192_chr1:218768352-218773191	['chr1:218758683-218759513']	1
2437_chr7:21586937-21595965	['chr7:21582848-21584027']	1
4051_chr13:100732464-100740921	['chr13:100740913-100741657']	1
3292_chr10:73717452-73721038	['chr10:73724298-73726193', 'chr10:73727558-73728915', 'chr10:73730315-73731373']	3
4589_chr18:77783869-77793162	['chr18:77793087-77794757']	1
572_chr2:73854772-73867144	['chr2:73869501-73870026']	1
2073_chr6:11103284-11112424	['chr6:11093203-11094325']	1
3290_chr10:73709417-73714809	['chr10:73724298-73726193']	1
2681_chr7:155031756-155034448	['chr7:155021736-155022565', 'chr7:155026387-155027145']	2
3517_chr11:62143137-62150456	['chr11:62150011-62150600']	1
1756_chr5:10716252-10725049	['chr5:10725033-10725520']	1
2543_chr7:83088984-83094701	['chr7:83097406-83098034']	1
838_chr2:234122261-234126475	['chr2:234117045-234117519', 'chr2:234119627-234120156']	2
3307_chr10:85868521-85876949	['chr10:85877575-85878826']	1
1170_chr3:150574727-150580391	['chr3:150583033-150583583']	1
4302_chr15:85762351-85770835	['chr15:85777007-85778644']	1
4301_chr15:84883243-84891730	['chr15:84898645-84899034']	1
4050_chr13:100140878-100149006	['chr13:100150465-100151243', 'chr13:100153100-100153972']	2
3522_chr11:67387172-67394385	['chr11:67396790-67398164']	1
2223_chr6:80819229-80823356	['chr6:80815873-80816948']	1
1115_chr3:129620108-129626087	['chr3:129612003-129613037']	1
3274_chr10:60620753-60627091	['chr10:60616271-60617382']	1
934_chr3:44371220-44382370	['chr3:44379566-44380593']	1
4057_chr13:109917438-109923463	['chr13:109917381-109917820']	1
4791_chr19:58024407-58029879	['chr19:58038586-58039031']	1
3808_chr12:58721427-58730671	['chr12:58730324-58731186']	1
4464_chr17:48475176-48483068	['chr17:48474285-48475398']	1
4447_chr17:34821877-34831413	['chr17:34819463-34820074']	1
3898_chr12:105703025-105707153	['chr12:105711595-105712466']	1
2432_chr7:17453687-17460387	['chr7:17445212-17445909', 'chr7:17447907-17448572']	2
2101_chr6:27155290-27164062	['chr6:27155472-27156784']	1
4539_chr18:32933516-32941751	['chr18:32923722-32924705']	1
6074_chr1:156149869-156157688	['chr1:156148814-156149340', 'chr1:156163561-156164131']	2
4052_chr13:100935687-100938542	['chr13:100927141-100927556']	1
2386_chr6:159301427-159310195	['chr6:159290346-159291774', 'chr6:159309150-159309828', 'chr6:159314860-159315709']	3
3199_chr10:17052206-17060764	['chr10:17045116-17045555', 'chr10:17065174-17066112', 'chr10:17067316-17068045']	3
1742_chr5:242330-248034	['chr5:241082-241555']	1
6072_chr1:155620079-155629422	['chr1:155618153-155618558', 'chr1:155620794-155621646']	2
1728_chr4:185657329-185666394	['chr4:185655043-185655632']	1
676_chr2:128794155-128802029	['chr2:128784575-128786192']	1
967_chr3:58570741-58581463	['chr3:58571204-58572091']	1
1142_chr3:142157745-142161545	['chr3:142166164-142167132']	1
4849_chr20:47897665-47903880	['chr20:47891922-47893566', 'chr20:47894459-47896007']	2
2256_chr6:89371970-89380600	['chr6:89371661-89372603']	1
1449_chr4:69921569-69930801	['chr4:69916745-69917504', 'chr4:69920417-69920788', 'chr4:69922569-69923273']	3
4790_chr19:57998545-58012181	['chr19:57999054-57999567']	1
4504_chr18:9424028-9427511	['chr18:9416756-9417709']	1
6083_chr1:161220117-161227502	['chr1:161231049-161231542']	1
4377_chr16:34970921-34980098	['chr16:34978892-34980103']	1
5807_chr1:3718295-3723372	['chr1:3713070-3713639']	1
3177_chr9:139674766-139684238	['chr9:139674816-139675685', 'chr9:139678640-139680515', 'chr9:139682025-139686881', 'chr9:139690348-139692652', 'chr9:139693215-139695995']	5
3546_chr11:73650074-73658503	['chr11:73662868-73665347']	1
1648_chr4:147447516-147457216	['chr4:147442781-147443588']	1
1643_chr4:144099099-144101612	['chr4:144105630-144106665', 'chr4:144107508-144107861']	2
4768_chr19:53243799-53253078	['chr19:53237968-53239396']	1
1855_chr5:58597616-58611459	['chr5:58592257-58592776']	1
3405_chr11:13493453-13496332	['chr11:13483837-13485056']	1
5147_chrY:18943333-18952238	['chrY:18943172-18944180']	1
2581_chr7:102611035-102623583	['chr7:102618752-102619095']	1
5302_chrX:12957984-12965449	['chrX:12974203-12974836']	1
5820_chr1:12840274-12845378	['chr1:12843972-12844336']	1
5427_chrX:62577889-62584508	['chrX:62571097-62571567']	1
5973_chr1:94837303-94844269	['chr1:94849569-94849993']	1
4804_chr20:1377582-1387888	['chr20:1373683-1374040', 'chr20:1396537-1397047']	2
4258_chr15:41879752-41884933	['chr15:41877932-41878457']	1
3548_chr11:74750961-74758198	['chr11:74760280-74760947']	1
4465_chr17:48490049-48497628	['chr17:48501176-48501629', 'chr17:48503168-48504019']	2
5469_chrX:71440361-71450464	['chrX:71458010-71459175']	1
1250_chr3:178772895-178780118	['chr3:178788847-178789728']	1
673_chr2:128127451-128135429	['chr2:128144483-128146085']	1
2015_chr5:150621924-150630817	['chr5:150631927-150632816']	1
2445_chr7:24828999-24835419	['chr7:24826291-24827331']	1
5917_chr1:68851833-68861681	['chr1:68849746-68850706']	1
2724_chr8:8916391-8922711	['chr8:8932219-8932947']	1
2744_chr8:17764720-17774133	['chr8:17780032-17781012']	1
936_chr3:44897453-44903300	['chr3:44903133-44903486']	1
2372_chr6:151170374-151177828	['chr6:151178151-151179413', 'chr6:151186367-151188206']	2
2358_chr6:142336786-142343226	['chr6:142335139-142336102']	1
5108_chrY:15394442-15401485	['chrY:15394360-15394725']	1
3316_chr10:91044477-91051520	['chr10:91037719-91038446', 'chr10:91042952-91044013']	2
1805_chr5:34461164-34468535	['chr5:34466487-34467029']	1
4834_chr20:37221042-37227446	['chr20:37220920-37221496']	1
1826_chr5:43315800-43321684	['chr5:43313038-43313941', 'chr5:43314917-43315703']	2
4596_chr19:6572642-6577900	['chr19:6578780-6579673', 'chr19:6580226-6581127']	2
4511_chr18:13700698-13707820	['chr18:13710495-13710982']	1
2359_chr6:142858015-142862681	['chr6:142852930-142853305']	1
5867_chr1:42410514-42419487	['chr1:42420135-42421613']	1
5463_chrX:70484426-70492470	['chrX:70474198-70475222']	1
1350_chr4:25240287-25248777	['chr4:25235207-25236975']	1
1978_chr5:125250418-125264832	['chr5:125263570-125265387']	1
1412_chr4:56804401-56814391	['chr4:56814305-56815552']	1
792_chr2:207118566-207132330	['chr2:207139120-207140757']	1
5871_chr1:44515942-44527819	['chr1:44513471-44514665']	1
3769_chr12:38516878-38524905	['chr12:38518408-38519090', 'chr12:38529244-38530194']	2
6165_chr1:205859819-205874427	['chr1:205858848-205859500']	1
1067_chr3:112743309-112752255	['chr3:112737924-112738844']	1
6226_chr1:233816934-233824950	['chr1:233808709-233809414']	1
4627_chr19:15939671-15948114	['chr19:15938872-15940946', 'chr19:15946567-15948500']	2
5842_chr1:23324192-23330855	['chr1:23337163-23337712']	1
4719_chr19:39242521-39257182	['chr19:39250125-39250811', 'chr19:39253436-39254974']	2
4462_chr17:47185192-47193604	['chr17:47178422-47179411']	1
1894_chr5:82264927-82271811	['chr5:82272562-82273025']	1
2483_chr7:47636223-47640486	['chr7:47640458-47641468', 'chr7:47644415-47644987']	2
912_chr3:33489855-33494995	['chr3:33481703-33483059']	1
2630_chr7:129218030-129226464	['chr7:129209053-129210101']	1
3170_chr9:135906400-135912772	['chr9:135897572-135897973', 'chr9:135906156-135906684']	2
1448_chr4:69767502-69771751	['chr4:69760955-69761651']	1
3254_chr10:54781754-54790427	['chr10:54789712-54790519']	1
4587_chr18:71960293-71965983	['chr18:71959235-71959656']	1
3683_chr12:7331435-7341970	['chr12:7341560-7342368']	1
1725_chr4:183735463-183743165	['chr4:183730287-183730738']	1
5361_chrX:48996114-49005253	['chrX:49011940-49012810']	1
2673_chr7:150004329-150010375	['chr7:149999841-150000445', 'chr7:150004110-150005445', 'chr7:150009770-150011344', 'chr7:150019557-150021799']	4
4297_chr15:82951955-82960593	['chr15:82944461-82945279']	1
626_chr2:99369304-99378468	['chr2:99388399-99389912']	1
513_chr2:38307942-38313654	['chr2:38303311-38304773']	1
1321_chr4:11655176-11660896	['chr4:11652282-11653107']	1
4059_chr13:111618193-111624833	['chr13:111617462-111618106']	1
4003_chr13:77557645-77567765	['chr13:77554068-77554682', 'chr13:77566080-77567509']	2
3101_chr9:93175201-93180969	['chr9:93185965-93186702']	1
3394_chr11:6387258-6396126	['chr11:6378322-6378821']	1
5894_chr1:55359311-55369257	['chr1:55349910-55350279', 'chr1:55352125-55353365', 'chr1:55370029-55370803']	3
3093_chr9:88977878-88982427	['chr9:88968698-88969518']	1
475_chr2:13666081-13673365	['chr2:13673297-13673729']	1
830_chr2:225088644-225095057	['chr2:225086147-225086716']	1
629_chr2:100113230-100120798	['chr2:100106559-100107069']	1
4780_chr19:55273064-55290101	['chr19:55282515-55282918']	1
1074_chr3:115508810-115518013	['chr3:115502710-115504682', 'chr3:115507170-115508554', 'chr3:115509507-115510499', 'chr3:115518740-115519965']	4
4183_chr14:73593353-73601547	['chr14:73602900-73603561']	1
559_chr2:65113446-65126965	['chr2:65103340-65103728']	1
1495_chr4:89363785-89375033	['chr4:89377927-89378273']	1
564_chr2:69670143-69676473	['chr2:69664091-69665052']	1
5860_chr1:36795639-36802864	['chr1:36788650-36790173']	1
2852_chr8:69883648-69890199	['chr8:69879729-69880660']	1
3367_chr10:121643247-121650257	['chr10:121651619-121652676']	1
3335_chr10:99315496-99321528	['chr10:99320578-99321321']	1
4572_chr18:57397247-57406052	['chr18:57404674-57405342', 'chr18:57411140-57412022']	2
1349_chr4:24967399-24973288	['chr4:24975179-24975973']	1
4353_chr16:21640935-21648846	['chr16:21638156-21638543']	1
1203_chr3:162440439-162444869	['chr3:162437393-162437752']	1
4363_chr16:30870990-30876701	['chr16:30885928-30886991']	1
874_chr3:16785543-16794841	['chr3:16783140-16783919']	1
3908_chr12:121044800-121052162	['chr12:121036649-121037174']	1
5676_chrX:118018500-118026247	['chrX:118018409-118018804']	1
2749_chr8:23273621-23279631	['chr8:23267725-23269347', 'chr8:23278187-23280078']	2
715_chr2:153557913-153565556	['chr2:153550363-153551217', 'chr2:153573558-153575325']	2
2846_chr8:65677483-65689796	['chr8:65669166-65669602']	1
1892_chr5:81563365-81569525	['chr5:81573890-81574640']	1
1466_chr4:74949219-74959758	['chr4:74964677-74965721']	1
1166_chr3:149005654-149013303	['chr3:149017822-149018550']	1
4448_chr17:35687524-35692995	['chr17:35684343-35685130']	1
1342_chr4:23724000-23729450	['chr4:23729754-23730352']	1
1669_chr4:159578949-159586991	['chr4:159592239-159593748']	1
713_chr2:153032391-153036992	['chr2:153031934-153033040']	1
2907_chr8:95333633-95342851	['chr8:95322799-95323766']	1
3922_chr12:133667122-133673064	['chr12:133656607-133657938']	1
705_chr2:150175058-150179806	['chr2:150186497-150186926']	1
4767_chr19:53131161-53139417	['chr19:53139072-53139791', 'chr19:53141032-53142243']	2
3895_chr12:105696612-105703018	['chr12:105711595-105712466']	1
5918_chr1:70832545-70838056	['chr1:70824677-70825695']	1
4882_chr21:28226744-28234763	['chr21:28214748-28216932', 'chr21:28217691-28218029']	2
2984_chr8:146281055-146292082	['chr8:146276385-146278379']	1
3847_chr12:79933628-79939416	['chr12:79940507-79941938']	1
3606_chr11:95667618-95677024	['chr11:95656958-95657764']	1
2647_chr7:138124165-138135339	['chr7:138144793-138145621']	1
536_chr2:53982456-53987292	['chr2:53994627-53995473']	1
707_chr2:150968139-150973854	['chr2:150981684-150983622']	1
865_chr3:11288944-11296524	['chr3:11279769-11280842']	1
3341_chr10:102140677-102148155	['chr10:102130516-102131513', 'chr10:102132572-102134340']	2
864_chr3:9883434-9896394	['chr3:9885127-9885780']	1
3888_chr12:101026883-101042113	['chr12:101026325-101027771']	1
4360_chr16:30108256-30115475	['chr16:30103014-30103454']	1
1278_chr3:193317745-193331122	['chr3:193307797-193308419', 'chr3:193310774-193311489']	2
4721_chr19:39425804-39432475	['chr19:39420735-39422318']	1
1079_chr3:119402674-119414726	['chr3:119395775-119396352']	1
2636_chr7:134233256-134243118	['chr7:134246823-134247436']	1
4419_chr16:86772935-86781261	['chr16:86768133-86769032', 'chr16:86774758-86775294']	2
2098_chr6:26288302-26296359	['chr6:26285260-26286980', 'chr6:26295904-26297425']	2
4785_chr19:55633617-55639372	['chr19:55624761-55625411', 'chr19:55629059-55629528']	2
5804_chr1:1347632-1354232	['chr1:1342391-1343227']	1
749_chr2:173406819-173413486	['chr2:173420387-173421902']	1
2839_chr8:61406020-61412484	['chr8:61405613-61406494']	1
4309_chr15:89775586-89783170	['chr15:89786496-89787749']	1
4818_chr20:15960715-15966836	['chr20:15960205-15961064', 'chr20:15966012-15967413']	2
3436_chr11:34918801-34928568	['chr11:34937383-34938344']	1
3344_chr10:104595757-104604224	['chr10:104613997-104614444']	1
3308_chr10:85878324-85886072	['chr10:85877575-85878826']	1
2077_chr6:13881338-13887955	['chr6:13873670-13874230']	1
3643_chr11:110287949-110298460	['chr11:110301218-110301812']	1
3797_chr12:52505819-52512192	['chr12:52511789-52514152']	1
4312_chr15:90676200-90682613	['chr15:90669700-90670628']	1
2373_chr6:151177981-151184023	['chr6:151178151-151179413', 'chr6:151186367-151188206']	2
4453_chr17:41400531-41411309	['chr17:41392366-41394175', 'chr17:41394705-41395701', 'chr17:41399869-41401193']	3
2603_chr7:116095778-116102433	['chr7:116105900-116106631']	1
5814_chr1:6620574-6630498	['chr1:6640038-6640678']	1
5644_chrX:111773572-111779995	['chrX:111788280-111788968']	1
2103_chr6:28651075-28660727	['chr6:28641305-28641904']	1
6264_chr22:18926329-18935361	['chr22:18925991-18926641']	1
4720_chr19:39313748-39328073	['chr19:39320540-39321229', 'chr19:39321710-39322724']	2
5874_chr1:46219194-46228185	['chr1:46215974-46216618']	1
4630_chr19:17703572-17713925	['chr19:17716713-17717426']	1
4349_chr16:19404934-19413451	['chr16:19404854-19405483']	1
5075_chrY:9103033-9115292	['chrY:9116450-9116841']	1
2152_chr6:56934085-56945794	['chr6:56954758-56955299']	1
4185_chr14:76044307-76053991	['chr14:76044236-76045026']	1
5145_chrY:18748207-18756638	['chrY:18756080-18756573']	1
4779_chr19:54334658-54348338	['chr19:54344086-54344966', 'chr19:54345433-54345937']	2
3937_chr13:27786499-27794646	['chr13:27785958-27786532']	1
2093_chr6:23161191-23168684	['chr6:23175184-23175579']	1
1114_chr3:128887328-128890677	['chr3:128879574-128880770']	1
4484_chr17:73019833-73024839	['chr17:73027967-73029141', 'chr17:73029742-73031970']	2
4184_chr14:74169589-74182870	['chr14:74166899-74167486', 'chr14:74180375-74181531', 'chr14:74189751-74191418', 'chr14:74192404-74193386']	4
4362_chr16:30627098-30635509	['chr16:30620748-30621531']	1
617_chr2:96883031-96886736	['chr2:96873697-96875054']	1
2756_chr8:30003522-30009373	['chr8:29994806-29995239', 'chr8:30013565-30014494']	2
5816_chr1:9146859-9156088	['chr1:9138280-9139135', 'chr1:9145004-9145495', 'chr1:9160183-9161127']	3
1168_chr3:149469975-149479085	['chr3:149470084-149470502']	1
2452_chr7:30519654-30523820	['chr7:30518280-30518809']	1
6084_chr1:161373968-161380483	['chr1:161369103-161370055']	1
3551_chr11:77280982-77285983	['chr11:77271067-77271806']	1
1988_chr5:129877454-129885791	['chr5:129885424-129885896']	1
3553_chr11:77791882-77800774	['chr11:77790506-77791245']	1
3651_chr11:117681535-117683366	['chr11:117684634-117686330', 'chr11:117688416-117689406']	2
1745_chr5:1577456-1585504	['chr5:1567328-1569937', 'chr5:1588201-1589235']	2
4489_chr17:78373594-78381986	['chr17:78382647-78385024', 'chr17:78388464-78389638']	2
1366_chr4:35019753-35024031	['chr4:35022857-35023678']	1
2026_chr5:157306943-157314876	['chr5:157297830-157298673']	1
1317_chr4:10300152-10304622	['chr4:10298290-10298728']	1
5833_chr1:19593770-19610003	['chr1:19583607-19584563', 'chr1:19586735-19587810']	2
4772_chr19:53459755-53463806	['chr19:53465687-53466295']	1
2637_chr7:134858785-134869218	['chr7:134854937-134857156', 'chr7:134878394-134878974']	2
1814_chr5:37778378-37786119	['chr5:37771749-37772238', 'chr5:37792922-37793264']	2
4104_chr14:35119515-35124406	['chr14:35119760-35120630']	1
933_chr3:44382356-44391885	['chr3:44379566-44380593']	1
4765_chr19:53124095-53130555	['chr19:53139072-53139791']	1
5360_chrX:48712217-48720208	['chrX:48726173-48726670']	1
2003_chr5:138882528-138891987	['chr5:138897249-138898151']	1
5875_chr1:46791220-46797980	['chr1:46790705-46791859', 'chr1:46796471-46799377', 'chr1:46805505-46806788']	3
5890_chr1:53890302-53898617	['chr1:53895900-53896352']	1
4832_chr20:25374847-25383857	['chr20:25388112-25388562']	1
3317_chr10:91166045-91177228	['chr10:91163780-91164156', 'chr10:91173959-91175556']	2
3750_chr12:30997080-31005021	['chr12:31004164-31004641']	1
4617_chr19:11964112-11971793	['chr19:11959355-11960007']	1
5803_chr1:831557-833838	['chr1:839258-840584', 'chr1:841843-842702']	2
3112_chr9:97028406-97032496	['chr9:97021316-97021877', 'chr9:97031642-97032491']	2
6249_chr1:247270118-247274860	['chr1:247267407-247267893']	1
2377_chr6:152811764-152818311	['chr6:152811887-152812744']	1
5830_chr1:16429309-16435307	['chr1:16438018-16439996']	1
4757_chr19:52307941-52315133	['chr19:52310313-52310950']	1
4308_chr15:89083757-89087484	['chr15:89089454-89090177']	1
2321_chr6:122911620-122921804	['chr6:122931073-122932296']	1
837_chr2:232265588-232273390	['chr2:232265139-232265793', 'chr2:232276541-232277474']	2
2382_chr6:158577824-158590392	['chr6:158571743-158572331', 'chr6:158588288-158590001']	2
777_chr2:193370649-193382697	['chr2:193365505-193365929']	1
2946_chr8:120885899-120890876	['chr8:120885959-120887140']	1
6185_chr1:213198869-213205790	['chr1:213188502-213189312']	1
5897_chr1:56194490-56203791	['chr1:56184401-56185344']	1
3598_chr11:93851435-93858823	['chr11:93861690-93863523', 'chr11:93865141-93865926', 'chr11:93868307-93868751']	3
4521_chr18:23811639-23825764	['chr18:23806100-23806862']	1
3788_chr12:48503076-48509227	['chr12:48499377-48500218', 'chr12:48513007-48513857']	2
3406_chr11:14546104-14549171	['chr11:14541583-14542602']	1
2268_chr6:99467178-99474335	['chr6:99460903-99462062']	1
5862_chr1:38610067-38616594	['chr1:38603998-38604734']	1
1570_chr4:115507891-115517530	['chr4:115519042-115520468']	1
4623_chr19:12562006-12565092	['chr19:12550822-12552398']	1
4307_chr15:89090498-89094292	['chr15:89089454-89090177']	1
4601_chr19:8444177-8451528	['chr19:8454796-8455721']	1
1376_chr4:37547379-37554100	['chr4:37550463-37551108']	1
1878_chr5:70867754-70874228	['chr5:70882778-70883458']	1
4235_chr14:107244595-107253952	['chr14:107252292-107254255', 'chr14:107256415-107256924']	2
2095_chr6:24667939-24680651	['chr6:24666667-24667600']	1
3901_chr12:110841084-110848873	['chr12:110841149-110841918']	1
2282_chr6:107255612-107268628	['chr6:107268170-107268646']	1
4216_chr14:93225963-93232826	['chr14:93226310-93227058']	1
5882_chr1:48674628-48680493	['chr1:48667435-48668522']	1
2131_chr6:42861385-42871210	['chr6:42858107-42858990', 'chr6:42869052-42869802']	2
4454_chr17:41430155-41435350	['chr17:41436897-41439299', 'chr17:41444664-41445773']	2
2218_chr6:79293463-79298853	['chr6:79308706-79309214']	1
5891_chr1:53900615-53915502	['chr1:53895900-53896352']	1
2294_chr6:114332160-114339172	['chr6:114338221-114338857']	1
3902_chr12:112254042-112263450	['chr12:112261563-112262036']	1
2983_chr8:146180481-146185188	['chr8:146175248-146176383']	1
2466_chr7:39793088-39804002	['chr7:39793950-39794719']	1
3537_chr11:70055744-70066106	['chr11:70048986-70050386']	1
4490_chr17:78510810-78525820	['chr17:78518482-78518862']	1
1045_chr3:101410958-101420097	['chr3:101405277-101405945']	1
5642_chrX:110913518-110919193	['chrX:110924285-110925431']	1
5711_chrX:134192866-134203280	['chrX:134185305-134186457']	1
4739_chr19:45136461-45138637	['chr19:45129035-45129978', 'chr19:45141870-45144090', 'chr19:45147024-45148135']	3
3309_chr10:86285194-86290825	['chr10:86299636-86300245']	1
2030_chr5:159543071-159558145	['chr5:159545634-159547035']	1
5074_chrY:9115428-9126928	['chrY:9116450-9116841']	1
6183_chr1:212596402-212601957	['chr1:212588038-212588568']	1
4279_chr15:55597048-55604632	['chr15:55611130-55611698']	1
2579_chr7:100436319-100444821	['chr7:100449843-100450592', 'chr7:100450967-100451516']	2
6275_chr22:31072775-31075913	['chr22:31063455-31064310']	1
4485_chr17:73248713-73254378	['chr17:73257325-73258587']	1
2476_chr7:43892607-43906351	['chr7:43908719-43910070', 'chr7:43912408-43913374']	2
2804_chr8:48901677-48911810	['chr8:48920439-48921267']	1
6166_chr1:205853681-205859560	['chr1:205858848-205859500']	1
4742_chr19:46776420-46782109	['chr19:46774519-46775537']	1
942_chr3:46428897-46434893	['chr3:46434971-46435608']	1
871_chr3:15145398-15161502	['chr3:15139471-15140800']	1
6196_chr1:222139307-222144960	['chr1:222131448-222132051']	1
3680_chr12:4128162-4135029	['chr12:4140338-4141109']	1
4800_chr20:449277-453546	['chr20:442448-443484']	1
2061_chr6:3167454-3174151	['chr6:3157218-3157847', 'chr6:3162779-3163429']	2
759_chr2:183908515-183914379	['chr2:183902590-183903550']	1
5110_chrY:15547047-15555136	['chrY:15547922-15548602']	1
3236_chr10:43140639-43150218	['chr10:43133396-43134303']	1
711_chr2:152165759-152170333	['chr2:152158855-152159833']	1
2468_chr7:40181369-40187798	['chr7:40173941-40174840']	1
4778_chr19:53936628-53946363	['chr19:53935130-53935709']	1
3113_chr9:97302153-97307792	['chr9:97316800-97317196']	1
3799_chr12:55336322-55342150	['chr12:55329169-55329552']	1
634_chr2:101854021-101861580	['chr2:101850273-101851329', 'chr2:101855802-101856390', 'chr2:101868456-101870609']	3
1236_chr3:172436804-172448251	['chr3:172428649-172429479']	1
3550_chr11:77260025-77274097	['chr11:77271067-77271806']	1
2428_chr7:12629614-12635935	['chr7:12624565-12625121']	1
2653_chr7:141275447-141284246	['chr7:141285687-141286389']	1
2100_chr6:27146043-27154305	['chr6:27155472-27156784']	1
1503_chr4:92274357-92280533	['chr4:92279773-92280427']	1
2758_chr8:30586602-30591003	['chr8:30580446-30581622', 'chr8:30584706-30585774']	2
509_chr2:36826243-36835658	['chr2:36824533-36825325']	1
5893_chr1:55372937-55384183	['chr1:55370029-55370803']	1
6206_chr1:225978937-225988836	['chr1:225998033-225999022']	1
1827_chr5:43320925-43333557	['chr5:43313038-43313941', 'chr5:43314917-43315703']	2
6073_chr1:155661620-155669313	['chr1:155657591-155659134']	1
824_chr2:223298468-223305888	['chr2:223289467-223289815', 'chr2:223298209-223299247']	2
2981_chr8:146096936-146103212	['chr8:146095096-146095624', 'chr8:146103916-146105088']	2
1069_chr3:113240604-113248531	['chr3:113233192-113234291']	1
2301_chr6:116412185-116421581	['chr6:116421530-116422905']	1
2978_chr8:143802196-143805989	['chr8:143807866-143809270']	1
3854_chr12:82761846-82768152	['chr12:82752154-82752827']	1
2998_chr9:7785527-7791624	['chr9:7799226-7799850']	1
3261_chr10:57731470-57736636	['chr10:57728856-57729266']	1
3411_chr11:18663369-18669594	['chr11:18655581-18656887']	1
1202_chr3:162430379-162436031	['chr3:162426286-162427529', 'chr3:162437393-162437752']	2
3102_chr9:93434574-93443301	['chr9:93449545-93450358']	1
1122_chr3:131229507-131233004	['chr3:131221156-131222008']	1
1464_chr4:74531173-74537568	['chr4:74527253-74527731', 'chr4:74542655-74543424']	2
747_chr2:171830243-171839896	['chr2:171822203-171823118', 'chr2:171829676-171830127']	2
6195_chr1:222121123-222131977	['chr1:222131448-222132051']	1

## Sheet: OS-RC-2 PRO-Seq Raw
	Normalized ERV Counts
ERV_name	Veh Rep1	Veh Rep2	Veh Rep3	PT 2 h Rep1	PT 2 h Rep2	PT 2 h Rep3
2256_chr6:89371970-89380600	774.261	784.318	790.467	332.17	279.812	260.168
504_chr2:34919706-34927896	590.966	617.282	604.333	452.604	455.867	475.233
4565_chr18:53617711-53625085	224.475	217.464	223.733	140.751	158.425	143.874
5388_chrX:53539914-53547741	604.669	626.982	636.94	418.866	399.3	363.299
3177_chr9:139674766-139684238	982.596	1126.64	1074.63	521.803	446.306	453.248
4167_chr14:61581301-61588206	319.401	343.219	315.799	224.271	218.02	213.494
1742_chr5:242330-248034	1546.56	1616.73	1680.02	1051.28	940.6	1038.08
3521_chr11:66341292-66348729	435.116	426.049	432.102	467.411	471.248	475.24
5430_chrX:62629229-62636588	568.985	555.708	566.321	381.697	405.87	352.035
5108_chrY:15394442-15401485	622.316	605.326	590.708	466.655	449.727	430.884
4361_chr16:30552390-30558083	232.596	230.761	223.008	196.772	191.445	190.682
5875_chr1:46791220-46797980	1062.9	1107.95	1150.22	662.873	596.825	510.053
768_chr2:188375336-188381590	196.824	193.589	203.007	147.514	149.241	134.13
2750_chr8:24093278-24100406	386.599	424.639	399.509	265.792	255.13	227.584
5997_chr1:105002402-105010911	815.409	819.69	780.631	368.84	332.622	201.525
4818_chr20:15960715-15966836	1505.21	1807.51	1872.61	658.049	637.477	591.506
3797_chr12:52505819-52512192	395.811	414.307	447.956	252.038	210.705	212.924
1503_chr4:92274357-92280533	640.207	663.178	619.033	430.792	428.026	357.536
6022_chr1:114905953-114912224	352.431	361.482	362.591	246.942	263.104	218.354
3275_chr10:61486281-61493496	471.122	499.853	471.244	271.721	317.154	242.793
3694_chr12:8957440-8963177	580.283	587.073	572.624	534.103	535.294	542.932
1365_chr4:35102175-35110604	125.574	116.136	116.589	87.9544	85.7308	78.3016
6211_chr1:227777419-227784330	472.951	458.471	435.923	324.196	333.717	289.172
3035_chr9:29377366-29384675	334.922	373.593	334.658	216.385	228.216	189.036
3679_chr12:3531754-3539482	292.631	312.506	283.101	200.391	215.844	185.174
1728_chr4:185657329-185666394	449.571	431.955	426.518	496.158	489.592	502.175
5116_chrY:16270304-16279676	67.1672	67.3439	67.3548	94.0476	92.5266	84.2453
475_chr2:13666081-13673365	3568.12	4285.43	4763.33	1716.66	1537.68	1286.3
4465_chr17:48490049-48497628	453.42	520.035	508.241	334.753	317.02	284.034
4606_chr19:9618805-9625730	40.399	44.6385	45.5758	29.7372	26.0869	30.2838
646_chr2:109140341-109147925	451.891	500.162	474.802	307.379	346.983	286.287
1458_chr4:72504007-72511517	342.102	348.16	400.203	238.015	221.307	218.473
6193_chr1:218922299-218928613	458.586	507.933	543.024	318.316	251.776	271.573
1712_chr4:174019874-174027185	551.673	629.826	641.661	363.923	359.938	283.477
4391_chr16:57431016-57432949	168.789	133.215	155.796	230.028	236.668	223.283
3799_chr12:55336322-55342150	190.408	198.897	183.382	248.749	254.17	232.832
5966_chr1:92128008-92138005	419.323	448.381	429.094	285.106	321.67	255.447
4097_chr14:31435055-31441754	502.533	518.161	483.981	434.053	416.188	413.415
1595_chr4:129181483-129188841	423.311	422.745	457.213	320.177	340.453	296.756
1474_chr4:78313421-78321358	54.0479	64.9127	61.4557	38.4002	37.9352	38.8574
3894_chr12:105217852-105222442	469.285	423.692	525.045	739.32	682.149	767.261
2208_chr6:75177897-75184053	911.168	889.202	925.157	583.391	559.513	396.771
1374_chr4:36907374-36914977	666.024	722.533	725.519	520.046	443.536	412.943
2643_chr7:136947314-136953444	406.935	428.627	422.416	253.965	246.562	160.992
2098_chr6:26288302-26296359	468.77	550.735	621.43	277.067	257.107	251.108
5147_chrY:18943333-18952238	734.644	749.252	859.5	493.971	444.965	361.578
2630_chr7:129218030-129226464	290.806	300.095	283.22	213.896	241.332	209.168
2223_chr6:80819229-80823356	47.4473	43.6887	50.3991	31.9318	23.3434	26.8997
5664_chrX:115461544-115472600	199.492	191.068	181.022	222.78	232.036	230.982
2696_chr8:6926530-6938516	142.777	141.317	133.462	120.274	117.568	113.221
1745_chr5:1577456-1585504	1316.92	1189.13	1210.38	863.86	733.275	615.443
3841_chr12:74658204-74666625	189.371	171.31	180.586	138.904	140.875	123.79
698_chr2:143657813-143665484	227.334	235.072	246.865	297.45	277.893	300.73
2592_chr7:107980246-107984282	212.55	239.322	238.128	285.701	295.386	308.679
5804_chr1:1347632-1354232	620.279	643.998	647.74	499.221	392.321	425.222
1321_chr4:11655176-11660896	546.141	586.565	569.309	665.293	652.684	638.358
5761_chrX:148801884-148809331	25.0451	27.6733	23.1172	33.1837	35.5792	36.4441
2637_chr7:134858785-134869218	2631.15	3047.02	3299.62	1901.29	1647.35	1728.19
5494_chrX:74862499-74869202	341.546	363.169	382.031	174.501	252.438	189.56
1959_chr5:116381935-116387506	552.376	561.792	561.358	589.935	605.285	613.357
565_chr2:70016604-70026487	924.752	1042	1002.36	706.815	690.367	783.295
4757_chr19:52307941-52315133	1033.43	1396.9	1224.76	611.609	415.293	372.215
1339_chr4:22601186-22607089	601.091	581.476	551.663	392.105	437.617	335.408
4444_chr17:33827781-33835374	348.189	390.156	374.101	259.281	283.92	229.895
2039_chr5:162740046-162746476	791.131	781.208	768.608	555.973	617.149	477.711
6016_chr1:113368800-113375346	414.556	414.181	395.575	278.095	315.526	236.508
2082_chr6:16456108-16464856	227.067	210.551	175.477	312.624	337.303	292.62
1662_chr4:155840658-155846772	285.218	270.699	272.18	243.851	233.418	221.943
5657_chrX:114772244-114779843	578.015	659.351	577.7	369.644	386.713	257.312
1703_chr4:171606515-171611460	163.115	164.084	175.507	119.928	126.637	97.287
3307_chr10:85868521-85876949	240.666	262.101	245.121	176.907	165.766	124.419
3548_chr11:74750961-74758198	961.93	1004.68	947.553	616.912	640.701	401.436
1376_chr4:37547379-37554100	568.876	550.002	497.338	408.12	385.259	334.972
1013_chr3:87782825-87790440	236.966	255.406	236.435	141.706	165.273	99.6306
4770_chr19:53401768-53408687	478.47	497.034	469.631	392.871	361.181	414.535
1602_chr4:131862211-131870880	84.9846	81.7192	92.6751	51.3118	63.9075	62.6149
1266_chr3:187181535-187189788	701.148	694.506	736.179	544.968	527.542	610.621
1444_chr4:69435790-69442416	427.144	403.35	392.965	310.789	305.355	245.754
5159_chrY:20074247-20078307	163.064	174.466	219.055	97.3758	80.0836	51.6488
5160_chrY:20051431-20055491	163.064	174.466	219.055	97.3758	80.0836	51.6488
3509_chr11:59869057-59876420	369.196	368.23	393.579	236.054	258.438	155.817
1157_chr3:146124933-146129390	2.09215	0	0	14.784	24.3173	13.838
5771_chrX:155198723-155207094	280.182	302.353	272.497	208.617	208.618	159.162
1128_chr3:133738864-133746329	558.408	684.988	728.359	416.003	387.201	332.99
6128_chr1:186883565-186891999	326.189	340.565	338.503	236.359	236.334	162.361
1632_chr4:138399608-138407984	326.22	325.239	322.006	223.244	221.434	143.602
3366_chr10:120649294-120664259	291.657	300.4	294.804	308.816	308.252	312.86
3546_chr11:73650074-73658503	274.936	328.542	353.171	191.545	203.611	212.219
5818_chr1:12764131-12772801	137.143	157.477	168.782	109.263	111.131	103.16
5493_chrX:74851402-74857305	240.91	264.01	262.465	188.378	205.037	161.957
1718_chr4:176365399-176372985	30.1181	29.7131	34.0406	38.005	41.2778	39.0288
5729_chrX:141352988-141361566	134.808	138.144	134.634	109.474	103.898	84.8515
5658_chrX:115033010-115040430	563.051	608.424	580.034	414.085	485.313	386.549
3076_chr9:80795610-80801736	665.982	655.975	646.332	594.316	623.196	598.071
2014_chr5:147247841-147254089	870.142	887.449	866.764	713.23	745.956	798.642
2626_chr7:125091525-125098504	613.991	543.514	603.319	437.886	339.957	287.238
6092_chr1:167832329-167839141	416.167	419.754	412.774	290.212	314.698	213.692
5148_chrY:18984014-18989327	164.983	153.933	197.104	106.972	106.534	116.089
634_chr2:101854021-101861580	212.197	223.218	210.666	177.627	144.988	134.641
1663_chr4:156027780-156035401	493.138	478.298	476.262	523.141	534.147	560.082
1892_chr5:81563365-81569525	1395.01	1417.62	1336.76	1005.56	1035.21	1201.56
5142_chrY:18312287-18317768	35.7283	38.7727	39.2597	49.5927	43.9444	48.3887
5143_chrY:18491335-18496816	35.7283	38.7727	39.2597	49.5927	43.9444	48.3887
5090_chrY:14403082-14408383	50.1346	47.3779	39.2394	29.5227	26.1259	31.4151
6272_chr22:23880503-23890570	129.23	137.545	138.237	112.922	116.647	121.934
2151_chr6:55877965-55881417	299.819	251.819	274.247	348.336	348.832	332.3
1189_chr3:157297217-157305652	336.653	355.795	327.407	256.84	285.566	229.619
2411_chr7:5060668-5068203	549.508	599.139	648.292	479.917	417.17	413.395
1575_chr4:116871787-116877638	897.297	876.112	773.552	610.982	667.918	534.464
884_chr3:20405455-20412938	462.975	486.256	508.05	318.132	363.737	234.099
5251_chrY:26263155-26267730	46.8785	36.5964	62.7102	14.4028	15.7935	13.4812
3449_chr11:39755669-39762609	273.448	255.189	279.065	302.664	308.895	299.518
2849_chr8:68615243-68621906	75.5772	66.6906	62.4392	85.3015	84.9524	88.8691
4623_chr19:12562006-12565092	66.4689	87.6321	88.3103	42.6998	39.019	51.9578
2737_chr8:12342057-12351823	237.777	240.044	223.294	291.849	276.248	263.384
877_chr3:19523472-19531942	152.492	150.55	126.187	75.8582	105.223	88.1181
2830_chr8:56618761-56628435	411.15	464.681	481.236	332.09	366.024	350.692
801_chr2:209942744-209949368	606.769	603.749	623.736	654.098	698.165	670.442
4295_chr15:82664600-82672679	301.274	272.625	260.148	375.214	330.944	365.711
1814_chr5:37778378-37786119	458.991	396.008	422.548	276.67	329.834	232.672
3003_chr9:11253556-11261878	16.2488	23.2162	19.825	33.6544	36.904	28.9067
1208_chr3:163625318-163635232	280.321	283.883	280.016	303.279	319.504	300.517
3594_chr11:92837140-92850511	269.927	253.361	256.446	210.704	191.865	154.548
6255_chr1:248061858-248069194	383.267	397.677	426.317	251.52	312.744	202.634
5553_chrX:84200052-84209663	507.966	543.448	580.671	445.689	454.263	458.888
5686_chrX:121355857-121363711	575.874	578.087	566.252	614.602	625.643	596.873
4765_chr19:53124095-53130555	898.611	956.026	1011.54	808.411	797.916	827.816
2440_chr7:22953033-22957328	433.123	422.8	407.465	487.093	457.021	466.695
699_chr2:143686613-143694860	154.919	146.811	154.823	246.712	195.69	210.171
5250_chrY:26277682-26282257	48.9167	36.5964	65.8457	14.4028	15.7935	13.4812
5270_chrY:27680176-27684749	48.9381	36.6124	65.8745	14.4091	15.8004	13.4871
5271_chrY:27694701-27699274	48.9381	36.6124	65.8745	14.4091	15.8004	13.4871
691_chr2:136829390-136836895	93.1933	103.831	81.2409	64.7569	65.7943	54.2438
4640_chr19:20421932-20434008	152.139	159.997	147.318	184.182	169.552	175.717
6176_chr1:210284434-210289552	266.011	308.27	250.86	349.235	348.249	383.227
3323_chr10:96144275-96152126	382.479	461.006	390.132	270.696	302.97	212.914
3838_chr12:73212291-73218523	466.863	525.982	429.315	314.574	367.172	285.043
1735_chr4:187162302-187168738	285.44	298.183	245.19	335.321	359.278	347.886
5111_chrY:15723000-15731633	66.9749	64.902	71.458	80.1512	92.0757	82.1675
1198_chr3:161762524-161770370	278.722	279.899	233.131	196.327	204.155	175.314
4298_chr15:83042807-83049221	341.667	314.267	295.238	398.114	366.143	388.507
2269_chr6:99709616-99714922	304.039	319.196	282.528	343.072	358.609	346.403
5048_chrY:7368631-7377645	530.742	567.29	522.834	473.377	394.157	431.111
5807_chr1:3718295-3723372	256.22	238.46	262.775	217.398	220.599	198.02
4596_chr19:6572642-6577900	187.99	251.074	188.252	297.641	328.671	289.74
1130_chr3:135936283-135942426	404.556	385.787	379.487	422.379	419.542	418.696
1899_chr5:85757815-85760028	58.977	46.5471	51.845	37.2105	32.6427	39.009
4503_chr18:8913791-8921202	429.722	432.757	462.654	327.891	316.08	207.242
980_chr3:74874357-74880399	654.403	682.147	630.385	520.779	516.25	389.965
3970_chr13:56445450-56454026	6.52451	4.50574	9.20071	11.5263	14.0436	12.9465
3069_chr9:72540320-72548853	20.2186	19.6233	20.1754	19.3072	19.0543	18.7947
3868_chr12:88761298-88769226	252.902	237.2	242.483	193.258	214.957	217.848
6181_chr1:211860481-211867798	462.006	476.163	495.066	329.851	338.246	190.516
6185_chr1:213198869-213205790	315.968	322.885	301.596	289.213	269.72	262.017
2029_chr5:158793340-158800664	369.252	429.104	410.365	269.927	309.968	199.598
6072_chr1:155620079-155629422	1083	1214.57	1269.12	1523.54	1380.61	1467.65
673_chr2:128127451-128135429	225.601	238.136	243.66	273.615	273.994	255.141
5620_chrX:103017250-103020620	340.313	353.479	336.25	305.488	314.439	323.913
1124_chr3:132014915-132022337	469.292	426.91	370.155	290.78	304.253	217.739
4376_chr16:34849284-34855710	296.042	294.639	264.548	215.349	236.143	179.493
6174_chr1:209622150-209628971	652.137	624.08	657.253	695.59	681.536	712.572
5089_chrY:14267560-14274491	237.475	257.378	244.241	205.603	186.794	150.398
3237_chr10:43796372-43802078	100.508	100.446	104.336	96.7185	94.9768	91.8809
574_chr2:73914791-73927022	83.874	81.0912	85.0423	76.1068	72.8697	66.5719
1908_chr5:95500514-95507881	294.943	272.744	263.866	319.786	312.246	309.789
4890_chr21:34032869-34037069	320.81	363.368	344.955	302.003	266.651	277.539
2059_chr6:2310643-2318026	373.248	361.999	423.603	280.043	311.569	233.927
6127_chr1:186481618-186492884	69.9488	77.1749	77.6812	95.7868	92.4742	84.3193
2445_chr7:24828999-24835419	810.52	912.829	899.41	748.012	659.38	735.937
2543_chr7:83088984-83094701	778.864	779.494	786.661	806.838	851.04	844.757
2432_chr7:17453687-17460387	385.543	375.827	353.296	441.365	447.582	405.988
5360_chrX:48712217-48720208	488.396	490.809	479.347	427.795	409.192	347.353
1509_chr4:92959865-92967647	418.226	451.024	385.295	354.601	331.966	306.746
4377_chr16:34970921-34980098	244.907	284.924	289.213	222.611	219.17	195.596
1542_chr4:104144900-104152436	381.14	463.182	382.641	247.032	323.623	248.822
4009_chr13:80757421-80764115	504.301	481.99	470.412	574.657	592.813	527.981
5208_chrY:23402108-23411868	39.6539	47.5104	41.8933	31.2284	35.7863	32.2322
4180_chr14:71003310-71011024	313.109	348.137	324.529	280.842	295.86	287.06
1813_chr5:37264736-37272712	534.329	481.235	497.336	559.761	581.345	559.13
6089_chr1:166574603-166580258	140.99	174.234	168.697	96.134	123.518	74.1675
3232_chr10:42982099-42989974	329.209	341.839	374.369	424.681	396.102	452.727
990_chr3:77968647-77972514	2.41127	1.66519	3.70944	8.51954	9.34217	15.9488
5371_chrX:50072999-50081532	268.853	235.479	256.396	168.938	204.658	127.226
4346_chr16:19002123-19008632	466.339	536.252	534.472	625.156	582.831	605.528
6106_chr1:173337134-173345110	201.104	198.631	204.151	230.307	247.638	218.084
3510_chr11:59952908-59960683	346.636	333.81	335.822	278.639	265.657	195.161
949_chr3:49265774-49272134	152.49	166.062	163.534	147.646	142.02	135.774
2636_chr7:134233256-134243118	30.2603	32.6521	28.3674	43.4347	35.4162	43.7828
1749_chr5:7263666-7272205	601.764	599.598	574.596	627.044	633.288	663.131
6120_chr1:179406704-179412388	128.787	143.888	135.026	123.177	112.294	109.599
4797_chr20:171971-174757	160.634	187.197	177.614	209.877	242.027	210.281
2242_chr6:86564421-86577333	427.589	445.425	448.899	398.107	419.291	411.33
1227_chr3:168279893-168288819	106.046	103.898	97.2398	137.507	118.738	119.551
5440_chrX:64062419-64070733	2.24336	4.64772	6.90227	0	0	0
5884_chr1:48978917-48985928	244.742	257.198	251.685	220.881	237.056	212.026
4713_chr19:36640614-36651925	1630.46	1796.43	1633.69	2077.81	1884.72	1922.36
642_chr2:106595563-106602502	406.535	419.498	362.837	315.766	314.146	233.782
4299_chr15:83156554-83164344	498.003	539.02	618.786	781.437	660.931	822.691
5247_chrY:25973053-25979019	1.56306	0	0	2.76132	4.03726	6.20311
5273_chrY:27983368-27989334	1.56306	0	0	2.76132	4.03726	6.20311
4096_chr14:30510764-30523347	212.714	207.294	219.486	225.207	237.86	228.445
1744_chr5:702586-709322	557.918	575.547	555.864	657.898	594.481	630.91
2000_chr5:135900906-135906905	847.183	843.766	838.168	819.72	813.049	832.814
4300_chr15:83371232-83377149	466.497	426.64	384.281	531.779	504.766	498.273
1824_chr5:42813609-42819913	1096.14	1078.77	921.646	701.668	840.583	546.942
5996_chr1:104922745-104931261	234.894	217.799	184.468	166.374	164.053	157.176
5352_chrX:44858531-44865870	646.141	687.972	642.146	532.016	504.617	605.973
5387_chrX:53189251-53191400	160.508	215.697	133.471	84.2999	84.0361	97.5562
911_chr3:33009064-33014742	19.708	11.3417	11.3693	29.0135	34.9965	22.8119
4806_chr20:1709167-1713990	237.81	181.586	221.586	266.416	272.165	267.272
2482_chr7:46501104-46511133	13.9483	15.4121	22.173	6.571	9.60731	9.22581
4614_chr19:9834366-9840211	141.992	163.062	171.804	131.059	132.897	125.575
5479_chrX:73021293-73029220	297.638	290.038	249.752	329.411	323.615	327.592
4666_chr19:22538210-22545268	379.863	395.089	347.574	333.784	284.962	263.05
1960_chr5:118283779-118288514	381.067	356.32	395.36	478.37	414.561	446.783
1117_chr3:129778060-129783814	525.088	494.684	484.918	566.882	563.015	531.681
5097_chrY:14671144-14677289	198.797	171.871	170.422	219.834	205.783	210.786
2646_chr7:138013985-138019276	236.166	233.686	204.702	309.796	291.342	254.127
6205_chr1:225409471-225416973	147.304	174.266	149.161	108.703	135.655	114.286
2100_chr6:27146043-27154305	99.3292	122.381	105.922	89.732	76.5305	61.2196
3213_chr10:27277046-27288181	222.784	245.816	250.602	170.893	151.971	212.17
3004_chr9:12166461-12176163	21.6276	19.2505	22.1809	23.7736	28.5519	29.8818
3843_chr12:76685398-76694630	520.736	551.803	533.023	705.791	616.413	599.995
2852_chr8:69883648-69890199	690.399	678.306	696.382	706.651	702.267	708.041
4301_chr15:84883243-84891730	562.596	614.653	651.648	821.122	691.093	873.602
2613_chr7:120955434-120962355	858.302	870.023	859.186	906.914	880.505	884.086
1516_chr4:95006830-95011209	862.409	810.267	876.282	788.102	778.261	792.955
2338_chr6:131644436-131650285	660.05	677.127	618.072	711.178	698.002	732.898
1896_chr5:83994577-84000990	751.785	741.102	713.602	811.766	764.326	817.531
4151_chr14:52631579-52639275	298.695	263.597	316.9	242.967	244.127	247.657
2012_chr5:146634356-146641236	320.562	353.827	317.989	302.909	259.074	271.647
6244_chr1:246690806-246698574	105.645	126.017	91.4186	82.7127	72.0943	69.8766
5759_chrX:148757729-148763072	19.1981	14.4632	10.7396	24.6659	27.0475	39.2488
2124_chr6:35529634-35535600	128.171	102.546	90.1715	138.066	149.379	175.755
3513_chr11:60861050-60867285	311.84	372.865	369.286	258.936	285.87	184.991
3309_chr10:86285194-86290825	319.615	360.245	291.7	375.935	401.007	384.467
2981_chr8:146096936-146103212	729.561	669.031	674.317	741.548	763.737	801.96
1194_chr3:161437556-161446091	411.926	427.838	387.446	442.997	442.381	448.076
1785_chr5:24649797-24654517	136.316	145.982	153.48	115.174	116.089	74.4827
2832_chr8:58369148-58374915	14.5529	6.70003	12.4377	17.1395	18.7945	21.3904
3615_chr11:97834172-97844584	35.8275	38.3501	30.3138	20.5703	28.9186	24.8821
2230_chr6:82046851-82061539	428.909	439.804	421.974	402.694	415.747	413.674
2766_chr8:37939517-37949458	116.796	128.275	142.875	96.1229	101.77	111.69
5584_chrX:92275728-92283187	478.842	494.728	451.023	510.206	537.673	513.532
5463_chrX:70484426-70492470	340.842	333.057	304.975	367.63	351.099	372.67
4683_chr19:24030091-24039948	103.599	88.8589	96.0615	118.67	125.241	106.384
4302_chr15:85762351-85770835	574.886	612.593	654.415	826.267	690.628	895.722
4641_chr19:20692820-20701171	154.106	185.085	170.933	128.232	144.94	102.669
1761_chr5:13195848-13202058	228.252	188.738	228.701	299.771	317.08	247.316
4442_chr17:32510526-32519699	506.802	494.972	492.659	513.665	559.324	550.059
2590_chr7:107024313-107031482	153.495	152.715	144.081	176.947	204.953	168.636
3567_chr11:83139643-83147620	295.189	290.642	263.474	315.988	314.038	308.527
889_chr3:21009036-21014754	702.893	761.338	720.039	772.125	785.6	783.125
5820_chr1:12840274-12845378	32.8858	32.8041	29.5113	61.324	44.8302	42.2948
2758_chr8:30586602-30591003	197.045	181.436	162.972	157.207	139.551	123.324
3804_chr12:56886282-56892443	1017.14	1067.22	890.644	1153.8	1232.47	1125.28
1768_chr5:18783876-18786431	31.0163	42.8389	28.0675	45.1242	54.1938	48.2707
4678_chr19:23523157-23536740	220.056	226.173	235.544	269.276	244.734	246.596
4297_chr15:82951955-82960593	526.852	561.413	623.65	776.254	647.642	844.05
3431_chr11:29540154-29549119	101.943	133.618	126.422	97.3979	90.0096	88.0695
2131_chr6:42861385-42871210	215.942	214.349	192.019	180.262	188.167	165.118
6203_chr1:225027630-225033784	355.342	307.659	307.709	412.254	369.868	370.841
4825_chr20:19732666-19737424	578.147	550.845	535.152	585.118	597.323	618.325
2317_chr6:121512836-121520509	307.49	287.888	313.175	366.079	359.44	320.749
5719_chrX:139159790-139162352	83.6973	90.47	95.1688	102.859	98.6924	98.6847
5525_chrX:79732681-79738054	5.20662	7.19125	8.00973	3.06602	4.48276	4.59173
5671_chrX:116413266-116419760	755.333	698.143	716.853	778.811	788.175	761.745
2218_chr6:79293463-79298853	342.553	351.26	316.717	388.157	361.958	370.758
4340_chr16:10513231-10518024	341.438	323.795	381.598	281.831	288.943	311.409
468_chr2:9033672-9043325	448.273	462.356	453.301	493.246	484.103	465.199
4662_chr19:21966551-21977609	115.541	132.791	140.769	102.803	94.2135	113.239
920_chr3:36376859-36384219	0	0	2.92381	4.47678	6.5454	3.35226
1086_chr3:120787970-120798354	106.874	114.12	123.655	86.4694	104.968	89.6984
4820_chr20:16815491-16827015	94.2795	95.0077	85.2794	119.376	109.217	100.096
2054_chr5:178474879-178483364	111.007	116.888	133.573	105.82	72.3903	80.6927
4222_chr14:101781669-101790982	74.1016	67.0789	73.1731	64.5698	65.9549	64.9089
3818_chr12:61980887-61987932	268.049	267.84	238.253	295.815	351.303	299.432
5131_chrY:17498389-17505638	115.781	104.832	93.0152	139.769	151.188	119.125
3628_chr11:103443135-103449845	291.853	251.458	225.559	182.912	208.201	135.128
909_chr3:32500096-32509206	738.076	738.756	769.295	727.901	707.956	703.5
2315_chr6:121362530-121370497	120.565	130.145	127.851	110.631	117.912	99.8745
4360_chr16:30108256-30115475	366.225	369.329	414.346	440.446	424.584	485.317
3380_chr11:3494250-3503329	156.645	143.29	124.835	116.136	118.727	104.628
943_chr3:46468168-46475055	232.899	264.633	257.258	232.034	199.354	209.574
2552_chr7:88169270-88177131	16.6084	9.01177	10.0375	20.9575	16.8528	23.5398
1894_chr5:82264927-82271811	361.015	387.3	399.079	356.578	348.147	334.21
6145_chr1:194392867-194396404	300.524	236.666	235.215	302.711	343.856	331.291
3688_chr12:8472220-8477516	24.6508	34.047	44.6939	54.4353	56.849	46.5848
2721_chr8:8029355-8038841	209.403	214.54	198.124	270.937	257.739	221.738
5644_chrX:111773572-111779995	795.623	741.954	772.796	815.632	806.261	834.504
4700_chr19:29097422-29106221	2359.78	2727.89	2794.62	2317.99	2093.53	1801.63
1196_chr3:161565465-161569750	23.9372	24.0446	23.4337	42.2876	56.207	31.6654
2275_chr6:102550262-102556750	435.509	392.076	371.472	454.515	471.486	443.019
3335_chr10:99315496-99321528	1031.16	969.4	1025.03	914.922	853.524	695.328
2814_chr8:50332317-50338892	285.08	250.743	241.099	333.244	337.03	284.247
3888_chr12:101026883-101042113	992.935	1088.51	1251.02	932.506	825.234	903.214
1739_chr4:190846436-190854462	415.97	414.847	396.82	420.798	442.672	442.674
5652_chrX:113701278-113711199	639.207	614.754	632.664	601.149	613.063	587.553
879_chr3:19904552-19914970	203.204	218.222	208.632	193.724	198.845	198.943
5917_chr1:68851833-68861681	617.43	596.422	605.303	618.988	654.908	647.654
4589_chr18:77783869-77793162	88.3105	85.9349	68.6992	114.348	96.5532	99.5642
1242_chr3:174771189-174773582	210.379	209.856	185.794	151.416	140.879	185.534
4663_chr19:22063430-22073203	348.776	384.191	372.134	477.075	435.642	397.633
3432_chr11:29995078-30001837	275.94	242.965	256.822	294.925	277.075	299.324
4052_chr13:100935687-100938542	653.136	717.166	648.076	755.763	813.977	725.764
2754_chr8:27349440-27355287	148.323	110.14	100.594	183.138	175.075	147.685
5361_chrX:48996114-49005253	344.397	336.142	313.178	292.941	306.401	260.529
2483_chr7:47636223-47640486	89.6807	111.78	72.3462	158.431	124.294	122.975
2522_chr7:64406276-64411540	211.691	194.513	223.465	194.029	165.864	173.411
4619_chr19:12133583-12136746	197.502	219.856	208.601	156.227	186.54	120.884
1113_chr3:128678654-128684226	871.928	885.3	859.907	891.397	925.055	949.757
4056_chr13:108537375-108549835	189.739	199.002	202.653	206.274	232.474	221.294
4067_chr14:21168984-21175833	118.457	129.759	148.717	180.403	163.533	151.298
5064_chrY:8671224-8679761	111.423	116.176	104.191	78.1577	102.986	77.3111
2468_chr7:40181369-40187798	316.211	319.544	243.226	204.999	244.463	197.638
3602_chr11:94752372-94757884	423.791	386.715	355.254	457.274	493.78	430.811
1122_chr3:131229507-131233004	178.643	173.085	153.817	216.676	203.163	183.412
572_chr2:73854772-73867144	133.423	147.32	150.172	123.18	98.8107	127.139
2312_chr6:120085944-120093140	5.18371	10.7394	5.98087	20.6046	11.7155	14.5718
2736_chr8:12316539-12325980	236.578	242.167	259.852	292.296	338.061	272.45
2699_chr8:7010302-7017357	293.445	300.323	267.4	316.412	308.128	325.236
874_chr3:16785543-16794841	442.318	475.158	436.661	504.988	474.087	494.236
3876_chr12:92780506-92787952	134.009	110.708	111.748	134.965	176.302	157.393
1922_chr5:100651179-100656312	699.418	707.577	709.859	630.637	654.578	690.918
6214_chr1:228811875-228818396	414	424.657	393.792	444.636	429.393	437.94
4894_chr21:37476566-37482277	571.494	635.977	536.295	507.688	440.728	333.722
493_chr2:26520789-26529269	33.5417	28.8594	32.99	36.913	38.3468	46.553
1497_chr4:91367681-91376524	11.0732	10.9243	9.73412	13.0413	21.1104	24.4137
1779_chr5:22930137-22935229	86.0709	73.3508	76.0649	93.8203	143.085	115.071
2824_chr8:54371997-54381514	224.4	192.187	182.404	254.475	241.713	224.256
3183_chr10:5080515-5089716	60.3069	58.096	42.0994	82.3661	74.6115	64.3581
2716_chr8:7891347-7903787	130.819	137.714	111.869	107.938	107.952	102.147
3428_chr11:26612343-26619233	166.477	157.028	176.983	133.899	150.324	152.188
3055_chr9:35582345-35587796	383.199	339.06	377.651	335.459	322.56	289.667
4636_chr19:20387557-20397362	184.044	190.483	212.895	178.109	128.362	149.098
788_chr2:200044302-200050745	616.575	580.726	577.798	623.888	652.353	622.261
3544_chr11:71597042-71602782	290.802	279.359	292.41	249.692	268.556	212.761
4363_chr16:30870990-30876701	535.572	568.32	545.087	623.072	574.634	662.044
3341_chr10:102140677-102148155	428.366	360.845	365.465	449.427	436.454	440.466
4129_chr14:44884991-44888412	43.6086	22.5867	50.3148	67.4094	73.9183	54.0824
4618_chr19:12053402-12059800	244.138	208.357	221.982	186.68	196.706	145.572
5830_chr1:16429309-16435307	259.639	271.639	300.164	241.7	240.944	251.943
2216_chr6:78842190-78850428	53.2054	42.2153	36.5712	54.996	62.1337	76.373
3857_chr12:84496790-84501490	85.312	73.9868	88.512	73.6041	48.6829	60.3646
3099_chr9:91548185-91558882	150.39	161.355	144.849	140.156	141.304	133.783
1944_chr5:111782351-111786111	158.712	164.406	123.986	170.857	201.767	195.19
3291_chr10:73699133-73706266	218.331	210.365	196.095	177.84	188.259	142.681
2550_chr7:86952164-86960217	110.592	110.362	88.1836	64.4424	91.2286	68.9359
1692_chr4:168797447-168804652	377.938	353.958	422.12	472.17	461.347	417.773
3238_chr10:43788582-43796372	79.0101	74.4046	81.0315	85.6514	96.6273	84.7237
1654_chr4:153662508-153668299	941.213	963.03	897.995	964.37	1022.13	1016.09
833_chr2:229164609-229173898	14.0554	4.15993	15.4447	20.3965	18.8003	22.5776
5288_chrX:3884236-3894228	252.933	287.468	325.93	248.974	220.581	223.474
3593_chr11:92676735-92683297	132.164	103.048	101.659	95.4012	77.0832	70.4974
2010_chr5:143988892-143996463	298.699	289.214	260.547	314.434	353.147	312.849
4281_chr15:55803016-55809294	270.342	294.403	239.935	228.298	221.567	168.004
4593_chr19:5158661-5165752	326.148	329.677	309.54	335.716	345.628	366.208
6109_chr1:173653099-173661191	282.351	247.515	269.481	250.42	215.81	205.811
2820_chr8:53893555-53896106	197.354	171.624	168.669	135.585	165.196	130.535
6086_chr1:161450547-161456150	16.6431	28.7338	11.5215	32.342	32.2408	30.823
4352_chr16:20685555-20693317	16.8202	16.594	9.24133	25.4697	52.7548	30.1973
704_chr2:149011214-149017451	156.991	159.011	170.208	146.595	129.373	96.9159
3372_chr10:132090517-132094114	256.629	229.139	223.317	256.448	274.515	300.048
1501_chr4:92010275-92019209	132.569	135.523	158.977	128.163	68.7525	65.5909
1685_chr4:165916842-165926213	448.824	454.276	433.26	419.304	361.792	412.056
4426_chr17:11875061-11881419	765.621	813.35	778.439	825.265	822.08	873.108
4570_chr18:56308454-56313940	198.876	208.947	206.579	279.268	307.331	220.361
1711_chr4:173876804-173883510	297.589	249.687	275.966	320.594	303.509	358.716
607_chr2:89349686-89356653	87.0036	81.3439	91.6318	106.409	124.462	95.6159
5447_chrX:65147207-65152643	195.559	219.161	145.144	115.159	137.355	136.156
507_chr2:35659684-35668731	399.44	403.628	406.751	410.645	432.657	447.266
5906_chr1:64652290-64658453	170.224	154.65	132.68	117.615	84.027	128.104
2322_chr6:123062943-123070382	371.066	408.62	387.63	324.442	334.318	215.583
2798_chr8:47563116-47566994	123.828	102.949	125.763	135.926	156.814	135.18
3825_chr12:64524394-64529986	925.508	852.192	968.426	1100.32	973.434	1042.32
1606_chr4:133272477-133277068	276.229	227.229	217.159	285.258	365.919	298.24
1387_chr4:44822293-44830681	327.977	350.878	294.18	243.548	293.627	197.078
2226_chr6:81358435-81362894	236.307	206.515	173.721	262.299	278.173	236.524
4216_chr14:93225963-93232826	95.1159	97.5903	99.2912	120.023	114.942	100.66
5331_chrX:30121886-30128691	568.021	505.359	521.768	564.075	590.224	598.228
2991_chr9:2509233-2514932	112.903	124.299	95.654	125.744	164.829	145.025
6230_chr1:238080149-238084955	132.907	116.572	138.795	173.097	139.069	166.834
4884_chr21:29094154-29099953	8.04033	8.88408	12.369	28.4083	31.1513	12.7634
5477_chrX:72875810-72886036	169.172	162.488	155.729	186.888	168.423	180.962
5510_chrX:76514187-76522863	53.7443	52.7035	44.6466	29.433	45.8097	34.837
1154_chr3:146071641-146077252	478.638	453.346	457.646	475.631	500.094	514.449
2232_chr6:82592765-82599275	161.152	160.257	175.192	206.245	222.922	175.282
1442_chr4:69463940-69469131	88.0225	114.131	103.631	157.088	160.076	112.876
6061_chr1:150622928-150630261	333.19	386.422	396.167	326.885	321.084	324.684
4766_chr19:53152869-53156369	735.274	862.842	858.591	689.474	591.765	738.306
923_chr3:38112914-38119147	405.447	355.42	439.603	466.499	510.094	447.287
815_chr2:218978201-218979469	249.89	233.478	305.279	298.634	332.215	350.014
5155_chrY:19443743-19452813	75.5726	69.5859	60.1067	79.9227	81.6644	77.529
2055_chr5:179835151-179847673	400.688	416.093	411.893	450.635	424.173	425.125
2720_chr8:8054727-8064174	227.543	236.559	248.297	292.111	328.922	253.994
3104_chr9:93666186-93673961	18.5912	9.93975	11.9937	19.0704	20.9118	19.8334
3382_chr11:3530576-3538019	31.3232	38.9365	53.9692	54.2291	72.8147	59.6679
3422_chr11:25021588-25028687	220.033	205.022	224.315	239.03	276.53	236.333
3149_chr9:117934744-117942614	481.092	482.806	504.945	475.191	468.279	453.799
4224_chr14:102700510-102712106	705.32	760.341	732.437	669.188	679.793	708.022
2734_chr8:12073978-12083338	269.013	268.345	285.092	329.149	380.875	295.237
1371_chr4:35857050-35866552	101.581	111.834	102.67	116.168	134.356	115.551
3899_chr12:105998237-106003909	400.33	380.349	346.499	495.204	459.683	400.175
1427_chr4:64439940-64444192	258.773	298.347	278.325	251.82	198.251	242.234
2579_chr7:100436319-100444821	648.806	710.528	782.117	658.839	555.299	510.032
4504_chr18:9424028-9427511	263.688	190.419	216.21	305.038	254.11	311.637
5872_chr1:45782106-45786954	209.656	207.216	168.662	214.073	245.921	250.627
3788_chr12:48503076-48509227	275.923	253.367	242.556	289.254	291.731	272.751
5029_chrY:4223138-4229204	630.292	595.579	643.264	662.657	692.89	649.743
4316_chr15:93054652-93061585	470.106	477.452	452.128	478.811	508.975	493.769
782_chr2:195019560-195027882	6.72363	6.191	1.72391	11.878	7.23608	14.824
4057_chr13:109917438-109923463	852.815	827.299	800.027	847.628	927.474	904.977
4296_chr15:82779962-82788148	410.689	424.834	548.547	572.572	559.813	709.054
1343_chr4:24325046-24330621	602.996	665.35	599.553	663.386	673.977	694.786
790_chr2:203363355-203368910	707.567	712.957	622.371	815.536	879.107	725.046
2957_chr8:129620941-129629882	497.526	507.814	485.383	514.094	518.608	550.532
5918_chr1:70832545-70838056	287.655	287.459	266.814	298.926	356.198	315.613
5269_chrY:27558956-27563678	96.7632	118.646	94.1755	88.96	57.3822	78.3696
5732_chrX:141510802-141516747	502.731	475.544	478.994	516.805	516.569	498.002
4462_chr17:47185192-47193604	123.611	139.339	146.67	145.908	163.933	162.053
1325_chr4:14171559-14177600	562.664	524.487	535.501	557.68	614.021	642.221
4154_chr14:53642473-53648241	238.464	257.906	210.16	214.207	188.956	191.411
2021_chr5:154015540-154024046	107.444	99.942	89.391	116.211	145.839	114.576
3690_chr12:8709362-8714880	96.3267	89.863	75.3931	97.0277	105.851	107.306
4755_chr19:51900018-51906215	295.694	356.446	368.078	299.071	285.679	262.765
3254_chr10:54781754-54790427	119.891	133.661	148.873	105.426	122.201	96.7239
1806_chr5:34783817-34787036	489.512	560.084	628.286	624.276	686.425	766.335
2495_chr7:53964117-53976969	106.308	83.6879	84.8405	112.811	127.452	104.152
2415_chr7:6987333-6998373	276.23	265.432	277.449	267.873	250.373	256.459
2978_chr8:143802196-143805989	186.831	169.767	177.744	134.629	168.264	110.567
4763_chr19:52911334-52917986	134.582	137.474	152.043	170.885	161.133	149.287
4310_chr15:90007088-90013647	62.5577	97.2035	79.8332	51.49	40.3954	63.9469
5145_chrY:18748207-18756638	601.728	702.761	754.67	629.213	501.406	498.963
544_chr2:57420130-57427344	615.969	631.152	627.418	640.574	680.306	645.543
1797_chr5:32548561-32560530	264.532	276.579	290.078	299.39	295.846	290.154
4506_chr18:11130174-11134261	285.188	223.732	266.745	302.289	324.112	291.247
1489_chr4:87395903-87401673	431.511	385.051	351.803	425.41	473.792	455.379
1688_chr4:167637276-167644651	667.644	602.53	641.929	665.684	708.732	694.179
3224_chr10:37563992-37573946	225.323	199.925	223.401	247.442	294.626	238.58
470_chr2:12710023-12714469	893.459	896.549	858.24	926.287	918.217	901.697
2797_chr8:47492196-47501023	119.385	121.844	122.71	123.184	136.443	139.76
4245_chr15:24931679-24935769	278.139	233.014	298.115	294.013	362.15	346.827
3832_chr12:70479070-70485749	389.547	377.973	360.85	399.587	515.706	450.669
1004_chr3:84235663-84243990	179.749	181.751	146.444	187.956	208.274	200.003
3528_chr11:67649515-67656981	58.7062	63.8317	70.136	100.401	79.0429	73.5289
3991_chr13:67971504-67979833	187.543	150.006	172.246	148.35	143.877	115.53
6035_chr1:120026383-120032180	36.9983	39.9922	30.9333	21.3135	30.1233	29.7916
1389_chr4:45044065-45051041	162.42	145.861	165.547	200.735	167.462	183.027
721_chr2:155723861-155731089	517.366	503.409	513.07	524.23	583.18	546.155
4142_chr14:48730998-48737498	496.396	517.179	538.523	585.47	552.14	538.992
667_chr2:124253845-124257943	174.067	183.848	155.767	180.887	230.677	216.72
4707_chr19:35043505-35052254	8.52735	2.94444	0	7.53225	15.1425	11.2804
3142_chr9:111554874-111563061	5.6954	1.57327	5.257	12.0739	16.1818	6.02735
5448_chrX:65438393-65446100	381.759	396.084	376.945	296.061	360.98	219.292
4832_chr20:25374847-25383857	203.386	235.88	253.97	205.708	169.095	195.113
1519_chr4:95304075-95310432	446.682	406.232	375.74	506.639	431.944	506.482
5112_chrY:15768853-15778014	71.768	68.8948	61.8587	80.9273	90.7135	72.0457
2199_chr6:72457400-72463534	669.674	629.923	583.513	494.169	565.446	580.197
5213_chrY:23742208-23750242	24.3762	16.8339	18.7498	29.7341	38.2267	23.8007
5200_chrY:23058516-23067617	40.9879	33.9668	40.1974	59.7379	59.5509	40.6658
4329_chr15:101612986-101619522	94.1667	94.5896	98.7707	64.2739	64.4915	93.4267
4046_chr13:98238026-98249955	290.045	245.653	263.389	307.3	303.401	285.439
4736_chr19:43825236-43833545	692.494	718.504	669.923	748.494	726.189	717.86
1795_chr5:31390182-31399107	429.454	439.452	522.421	355.342	402.81	407.765
4628_chr19:16109133-16112565	32.6016	39.4	41.7946	55.1946	43.858	44.9242
2788_chr8:43747992-43754011	46.479	42.7971	46.4764	62.9512	102.044	60.4602
3387_chr11:4475699-4486006	57.4555	60.6105	59.8533	50.3511	58.4263	50.2712
4354_chr16:25152118-25160805	297.367	378.095	331.948	403.955	388.889	376.331
5277_chrY:28171235-28175777	41.06	31.1911	28.4246	47.1491	50.376	38.0215
5449_chrX:65680814-65690352	117.819	127.617	128.605	145.094	128.167	151.331
1448_chr4:69767502-69771751	100.949	118.211	111.409	158.953	175.718	116.122
587_chr2:79319159-79326760	79.1342	89.8108	83.9898	118.125	101.406	90.0761
2817_chr8:52201375-52211730	140.496	149.269	157.253	170.241	191.332	157.263
2262_chr6:94534905-94547275	450.846	446.197	468.566	484.807	462.976	479.218
5562_chrX:86604075-86611067	202.06	206.317	191.841	208.522	280.761	249.653
3624_chr11:101115035-101123038	439.888	412.015	397.064	330.4	386.005	235.075
1119_chr3:129895505-129902952	43.8289	46.6987	70.3149	85.1714	64.6894	77.8579
591_chr2:81102933-81107045	709.77	750.114	680.253	753.133	778.997	751.438
5937_chr1:79337872-79346600	259.641	264.899	214.506	275.588	281.5	288.343
2437_chr7:21586937-21595965	55.781	42.0885	49.2625	58.396	57.3643	73.1069
2692_chr8:6782403-6793851	24.0318	30.3792	21.3047	12.2327	21.5675	17.2424
6253_chr1:247517612-247526674	136.357	140.005	165.439	131.807	108.317	126.606
1661_chr4:155757154-155761174	9.27808	3.20366	7.13658	16.3907	38.9424	15.3419
1918_chr5:99319122-99325105	151.186	131.316	105.501	161.078	177.135	149.483
6169_chr1:206282459-206288668	890.626	894.059	928.814	843.739	792.343	605.972
2706_chr8:7443355-7455790	118.872	130	103.838	97.3821	107.027	92.2671
2662_chr7:143234797-143240598	798.13	798.182	834.623	837.755	845.985	830.401
906_chr3:32108959-32117996	352.928	348.487	308.775	386.488	368.499	359.028
917_chr3:35915895-35921517	798.657	761.736	765.504	706.19	763.668	724.086
2819_chr8:53866945-53875136	257.306	257.89	231.195	279.574	309.51	262.062
2213_chr6:78367924-78376119	499.568	462.089	414.022	508.617	568.751	504.298
4785_chr19:55633617-55639372	753.467	716.16	684.252	824.412	791.014	1028.88
3233_chr10:42990347-42995729	685.258	683.223	806.297	886.129	798.834	1081.84
759_chr2:183908515-183914379	329.181	316.282	256.871	332.907	371.726	356.571
2295_chr6:114743602-114749500	890.148	852.753	873.193	807.22	853.514	842.89
2826_chr8:54395391-54401410	61.972	64.1956	66.7353	71.1622	78.0335	100.425
2518_chr7:64140373-64146939	317.426	372.707	434.791	303.592	281.549	315.636
1259_chr3:185090084-185098381	387.773	345.412	352.737	392.163	381.764	407.4
4716_chr19:37597576-37606732	181.81	211.018	231.118	176.338	177.58	179.202
4050_chr13:100140878-100149006	286.837	339.915	331.83	282.755	290.424	236.773
4839_chr20:38897687-38904455	788.829	823.08	789.58	860.474	809.655	873.083
4384_chr16:47872271-47877671	251.259	243.28	264.328	303.544	320.03	258.136
639_chr2:105203964-105210447	378.307	328.803	331.927	393.878	412.404	365.345
463_chr2:4105971-4111973	289.763	232.832	260.527	312.903	368.197	285.687
2698_chr8:7098885-7111269	117.103	127.935	99.0523	95.1224	98.2287	97.628
1879_chr5:72222089-72231912	344.153	349.454	338.109	275.06	324.916	325.279
6251_chr1:247449564-247455233	343.792	298.761	318.847	453.33	335.65	400.386
4254_chr15:39302823-39307975	192.762	164.993	194.909	239.814	194.013	221.476
4434_chr17:26557542-26566203	163.666	123.436	132.515	110.327	123.066	96.1457
1417_chr4:59324188-59332313	255.953	267.118	236.604	278.804	345.376	281.651
3733_chr12:21089996-21100046	453.302	523.556	564.588	458.19	444.608	431.48
4699_chr19:28918699-28928145	306.549	319.082	291.609	320.048	364.657	329.771
5665_chrX:115415803-115424887	17.4524	26.2318	26.0587	27.2044	30.4941	35.9886
4463_chr17:47240414-47253565	160.269	202.749	177.824	230.515	196.448	211.543
2519_chr7:64295273-64300536	353.475	337.71	403.404	231.627	327.215	314.075
3301_chr10:81864457-81875930	294.663	289.658	274.482	311.614	291.314	313.988
4219_chr14:98906555-98919397	177.923	169.512	178.751	186.668	200.237	180.127
4454_chr17:41430155-41435350	652.48	725.166	755.236	624.697	591.131	675.55
2201_chr6:72895529-72902900	292.885	309.292	341.575	278.264	263.059	296.232
549_chr2:60644754-60652073	375.875	389.801	333.221	405.167	391.633	441.606
594_chr2:82249965-82258191	9.06944	10.9607	8.72013	6.00831	4.39231	8.99817
5907_chr1:64815151-64821897	756.151	782.805	733.673	852.29	777.482	803.697
3942_chr13:35717477-35721787	149.281	180.783	198.031	135.682	148.085	151.685
780_chr2:194994780-195001280	413.902	417.112	367.475	423.262	450.235	434.61
3595_chr11:92993941-93002353	63.7454	54.3573	47.7531	73.4434	73.7343	59.3948
1945_chr5:111859790-111868330	268.086	251.123	241.067	226.674	229.875	164.68
3346_chr10:104965237-104973300	318.642	324.284	317.601	344.288	333.841	390.917
2574_chr7:97578215-97589655	216.845	172.269	233.889	242.666	248.989	318.668
1478_chr4:81097153-81101874	330.842	260.53	297.779	406.511	455.329	312.238
2773_chr8:39704130-39710530	2.91417	2.01249	4.48308	2.5741	0	0
4543_chr18:33424019-33430392	363.619	270.815	342.157	368.363	417.631	383.264
560_chr2:66471017-66476658	777.783	752.321	770.555	791.423	879.584	803.653
4572_chr18:57397247-57406052	232.481	277.211	263.141	356.442	265.36	338.363
658_chr2:117010010-117015064	178.971	194.949	208.622	162.975	156.075	186.717
2477_chr7:43850262-43860956	416.413	449.874	420.582	474.507	465.138	580.272
4652_chr19:21435968-21447085	315.004	275.18	269.075	362.347	347.228	297.408
5343_chrX:35626774-35636422	152.241	124.827	107.064	141.732	177.263	167.507
817_chr2:219033893-219044613	561.556	588.764	562.093	622.433	597.147	582.317
4639_chr19:20472849-20482482	2.90434	5.34852	5.95727	5.13083	13.753	12.8067
3182_chr10:4990227-4998270	8.1163	6.40573	7.13481	10.2417	7.48705	10.7367
4288_chr15:67257294-67266547	234.833	252.655	244.2	219.892	240.148	211.322
3586_chr11:89114472-89120727	193.811	187.381	176.599	251.524	248.374	187.358
4762_chr19:52964142-52969599	10.253	16.5213	10.5153	15.0942	17.6551	22.6053
1284_chr4:233817-240110	214.869	210.81	216.566	192.412	166.497	208.77
1864_chr5:62858554-62866638	0	0	0	0	2.97963	3.05207
1783_chr5:24387403-24401047	244.704	212.417	215.563	188.375	215.392	177.226
805_chr2:212124717-212131149	234.873	204.252	190.698	262.532	270.562	219.602
995_chr3:79822132-79829923	251.962	247.157	206.235	185.026	219.509	144.091
5474_chrX:72533023-72545272	330.054	317.053	335.57	340.969	337.265	363.593
4130_chr14:45137186-45147022	305.299	269.765	320.159	319.921	352.649	329.239
5811_chr1:5104895-5112937	447.612	397.205	421.006	432.252	506.188	484.745
3722_chr12:17174827-17180297	755.212	748.757	671.379	755.927	841.026	796.072
3530_chr11:68390413-68401623	327.365	260.258	272.602	313.046	335.752	350.517
4374_chr16:34502306-34511379	7.19501	8.51791	1.58123	9.07912	15.9293	10.1978
4023_chr13:87409708-87418176	4.40514	1.52107	3.38838	3.89108	7.11133	5.82737
1438_chr4:68132443-68147046	372.969	381.941	377.762	389.242	386.824	417.772
6249_chr1:247270118-247274860	330.361	329.992	340.325	481.138	387.284	356.379
1383_chr4:42283016-42292063	183.485	190.068	175.228	193.031	189.703	192.27
2611_chr7:120417843-120422774	347.958	295.145	321.465	357.465	390.76	341.471
6262_chr22:17092202-17097672	424.487	455.612	458.95	518.006	530.595	451.032
2965_chr8:133087862-133098249	430.067	419.146	390.194	434.602	432.504	450.738
2671_chr7:149337557-149348360	351.352	340.41	379.154	417.105	365.123	403.691
5267_chrY:27387323-27396631	92.1758	101.018	92.4789	127.439	151.39	98.741
1568_chr4:114968272-114977789	140.617	160.381	137.18	161.86	184.765	157.498
3806_chr12:58051189-58061054	335.598	366.246	312.674	426.7	380.303	358.284
711_chr2:152165759-152170333	288.468	267.493	235.215	343.942	311.99	279.122
5747_chrX:145050338-145059769	319.891	358.514	350.64	324.924	318.625	312.636
1643_chr4:144099099-144101612	61.214	112.73	148.389	45.8781	52.7036	68.708
1823_chr5:42111471-42121352	194.426	168.813	167.699	200.082	231.591	189.777
2959_chr8:129926681-129932563	437.565	431.368	373.153	453.721	454.535	455.098
3780_chr12:44843262-44851942	353.475	300.494	321.473	349.237	360.758	358.869
845_chr2:240969231-240985371	32.6475	29.1302	39.1126	25.5201	27.9843	29.0468
767_chr2:188065092-188070584	164.7	134.846	161.948	182.975	232.439	170.706
3972_chr13:56686536-56692424	809.304	778.734	761.382	805.793	807.92	832.799
569_chr2:71384906-71392739	1238.17	1088.57	1111.73	1215.67	1255.41	1250.49
4185_chr14:76044307-76053991	232.568	164.266	179.259	239.879	277.344	217.842
994_chr3:79101102-79109610	127.149	147.607	156.819	106.502	133.065	123.249
2167_chr6:63501651-63507382	354.717	323.621	290.366	386.624	413.974	337.939
5871_chr1:44515942-44527819	253.625	303.665	301.385	264.949	246.927	243.581
1412_chr4:56804401-56814391	153.097	173.418	159.407	155.021	125.383	143.867
5232_chrY:24932028-24941335	94.1897	102.413	90.9473	127.453	152.7	99.4144
589_chr2:80401045-80409531	207.152	154.82	174.977	216.468	209.339	202.798
2261_chr6:94370318-94377585	48.7642	45.1966	41.4571	52.1417	90.3222	61.1128
4617_chr19:11964112-11971793	236.144	289.265	284.833	226.282	163.853	245.732
593_chr2:81877203-81885528	56.5701	63.4349	71.5165	67.2845	78.1215	81.5025
3742_chr12:28966981-28972359	12.1375	2.39485	6.66857	24.5054	24.6323	8.02807
1084_chr3:120335693-120342443	561.597	672.623	578.089	480.807	476.383	577.515
3081_chr9:82752251-82760393	603.04	611.429	637.85	634.345	635.319	652.279
4527_chr18:27000011-27003939	16.6168	19.6721	21.9111	29.3554	58.2485	28.2621
3097_chr9:90652007-90659717	194.736	207.153	202.82	195.516	151.521	180.006
3305_chr10:84817264-84823121	109.062	149.534	104.096	149.073	185.057	142.167
6107_chr1:173345787-173355182	176.689	179.601	151.177	175.36	204.47	204.189
5254_chrY:26565777-26575085	100.191	102.402	90.9376	129.209	155.271	101.392
3785_chr12:47120964-47128030	327.962	269.778	326.878	409.18	405.653	316.874
1691_chr4:168358082-168363315	723.477	721.132	771.683	783.86	754.837	796.76
5176_chrY:21293627-21302662	63.9952	47.0455	41.2849	63.8211	62.6519	65.5405
1472_chr4:76963972-76971888	449.434	442.577	450.36	466.187	565.212	486.226
3333_chr10:97479256-97482427	142.607	176.659	153.794	192.195	267.713	180.869
1645_chr4:146172237-146177925	181.158	149.447	172.762	191.153	224.431	181.09
4036_chr13:91263448-91274382	86.9989	103.079	89.2246	86.6407	82.6143	75.0321
6226_chr1:233816934-233824950	797.495	742.353	816.107	828.258	815.832	863.367
2448_chr7:27036226-27041267	480.028	366.631	414.052	521.231	543.49	447.809
3678_chr12:1820297-1824629	492.923	463.785	430.476	473.427	551.804	532.473
3847_chr12:79933628-79939416	1253.45	1211.64	1211.99	1238.11	1341.01	1436.48
1513_chr4:93192642-93198799	883.758	839.898	857.437	1135.82	942.802	911.625
3042_chr9:31326351-31334692	290.693	240.899	221.878	281.46	290.228	306.897
770_chr2:188534934-188540996	723.007	736.201	751.364	756.851	746.987	780.409
5113_chrY:15739406-15749159	101.357	82.5426	69.8723	103.888	113.61	96.1336
1975_chr5:124302020-124307919	324.857	280.564	269.939	318.365	398.103	330.407
2350_chr6:140650925-140657195	163.602	133.523	164.737	206.255	196.879	159.365
631_chr2:100979405-100985519	136.508	151.676	153.688	153.586	159.552	169.483
3637_chr11:108071137-108074160	205.103	230.034	279.94	179.806	179.244	214.201
1647_chr4:146753953-146763180	740.847	704.96	698.125	768.667	736.181	855.022
5397_chrX:56050630-56058496	207.473	212.87	190.591	201.064	155.407	167.81
1324_chr4:12365500-12372035	460.917	399.111	418.193	466.372	453.353	465.317
1826_chr5:43315800-43321684	125.202	142.281	131.656	123.191	124.852	104.826
4587_chr18:71960293-71965983	175.359	156.186	110.932	182.4	234.935	176.691
1964_chr5:121193174-121196630	186.158	203.085	228.275	195.415	168.988	164.173
6081_chr1:160686712-160695720	49.1755	47.9015	39.0197	64.9269	46.127	68.4759
2910_chr8:98212968-98218906	873.16	805.798	742.893	878.078	914.695	861.104
1352_chr4:28304715-28311792	183.162	210.209	177.375	215.33	239.1	201.333
3320_chr10:92054731-92060497	722.919	789.624	768.781	838.554	779.062	810.837
1220_chr3:166540554-166547460	442.236	469.993	463.244	477.104	500.502	468.904
4487_chr17:74602083-74607357	861.07	859.609	813.285	913.642	890.543	857.227
3562_chr11:81517367-81523851	403.418	359.542	329.663	397.628	412.34	405.242
3221_chr10:35257790-35264564	176.211	128.344	140.834	110.656	135.119	101.071
3551_chr11:77280982-77285983	257.316	296.166	245.254	230.583	157.729	240.495
5922_chr1:73002503-73009375	20.3553	14.9942	25.0512	13.1853	14.0203	16.1563
3120_chr9:101029096-101033464	632.958	495.345	517.241	609.064	658.914	629.749
936_chr3:44897453-44903300	476.866	587.044	480.887	624.078	572.599	571.75
948_chr3:48760371-48767438	339.792	336.264	347.131	375.32	372.364	340.394
3986_chr13:66799487-66806493	648.23	694.01	641.948	723.079	686.748	687.596
2103_chr6:28651075-28660727	119.326	112.098	98.1016	88.7593	105.44	74.1327
1588_chr4:125392498-125398219	255.908	213.873	231.947	253.401	362.071	280.311
1007_chr3:86586074-86592748	209.591	226.76	150.467	259.185	252.633	219.958
2745_chr8:17962228-17966820	254.847	229.984	265.532	263.672	364.528	296.832
2263_chr6:95262917-95269328	877.114	848.817	834.66	948.212	854.734	931.314
4409_chr16:70650594-70659358	868.301	828.911	880.693	887.284	931.731	881.888
2645_chr7:138049466-138054038	300.831	307.048	271.4	273.833	277.884	249.566
6067_chr1:154020558-154026387	240.769	238.636	215.344	219.031	189.045	216.92
1310_chr4:9507338-9521165	125.117	117.845	116.213	128.688	128.047	121.792
1247_chr3:176223626-176233356	13.4185	2.6476	4.42342	16.9323	14.8538	10.1432
3568_chr11:83128959-83135118	157.465	165.206	137.425	187.236	177.94	159.232
2740_chr8:12564387-12570885	94.7173	68.3838	83.8941	78.5937	50.0415	53.1564
3308_chr10:85878324-85886072	311.134	333.311	348.102	310.442	254.147	309.684
2878_chr8:85549682-85556392	13.8978	15.3562	14.966	14.7312	21.5381	25.7386
1429_chr4:65007974-65011195	75.2627	83.9604	66.7975	92.0491	127.106	84.2445
5509_chrX:76342173-76348895	227.516	217.477	168.6	229.151	294.724	239.492
4485_chr17:73248713-73254378	1027.16	1070.84	1000.26	1121.04	1048.05	1211.81
600_chr2:84695112-84703831	141.185	135.172	135.747	122.82	136.061	108.24
2763_chr8:35809117-35817550	137.126	100.807	120.787	95.7272	109.255	84.8475
4432_chr17:26019659-26029980	65.5098	70.5124	71.5876	38.3107	70.0165	46.6171
535_chr2:52658077-52665007	127.165	122.667	123.173	106.977	114.699	62.3041
697_chr2:143246319-143252897	243.838	252.587	222.451	242.932	281.951	275.678
814_chr2:218973401-218986772	255.629	235.057	233.377	256.911	305.813	257.426
5442_chrX:64350055-64354806	216.879	207.379	196.26	263.518	243.337	207.71
2381_chr6:158121395-158127496	671.003	688.218	654.858	681.808	700.76	744.081
1950_chr5:113106714-113112854	64.5479	83.9076	57.2429	87.2001	81.3995	81.3693
787_chr2:198443157-198452410	425.319	452.412	446.537	373.016	428.232	419.977
2107_chr6:29213254-29220585	409.605	368.958	388.448	455.067	405.777	411.435
3910_chr12:124033483-124043193	293.413	284.54	285.159	330.859	291.485	304.924
1045_chr3:101410958-101420097	455.115	482.72	459.17	549.827	559.428	461.662
749_chr2:173406819-173413486	367.868	451.099	428.205	353.357	383.863	368.215
1463_chr4:74222862-74235989	585.766	593.169	642.648	549.101	546.84	596.317
1758_chr5:12663700-12668616	696.142	719.155	739.728	727.164	761.856	754.03
2307_chr6:118938265-118947973	231.513	221.576	240.884	191.768	222.071	219.845
5081_chrY:9884792-9891169	180.599	153.5	124.854	186.003	236.069	172.167
5523_chrX:79567620-79573494	92.0772	92.092	117.227	84.1368	90.2106	78.7531
2303_chr6:117979950-117986363	390.434	363.522	281.862	434.141	400.003	390.491
6245_chr1:246798029-246806105	155.889	165.868	192.741	155.037	138.69	155.046
2909_chr8:98187250-98192981	960.015	1001.2	887.369	998.898	1082.22	998.749
3054_chr9:35455414-35462086	331.951	336.864	288.123	272.844	296.932	294.906
4523_chr18:25788116-25794497	76.7246	75.6929	86.5562	101.98	79.2694	102.462
737_chr2:165315650-165320454	663.842	674.257	667.388	687.533	701.904	793.432
2866_chr8:79556996-79566326	12.9941	15.1861	19.9898	31.7846	18.0723	22.4784
5618_chrX:102681057-102690919	303.076	296.481	274.946	335.784	332.179	292.719
5890_chr1:53890302-53898617	554.044	520.482	533.999	558.737	548.956	602.36
3085_chr9:85314595-85321298	521.71	538.028	455.869	560.368	569.558	531.873
4564_chr18:52271482-52274748	45.6776	33.5159	41.7223	70.6076	47.93	47.2069
5947_chr1:84651540-84659231	81.2396	81.2238	99.795	72.8303	69.6841	81.8041
524_chr2:44243235-44251849	321.539	280.367	287.295	373.907	332.064	306.481
1012_chr3:87616309-87627728	167.016	141.002	140.717	160.872	177.197	163.678
1846_chr5:52494469-52509169	45.6791	32.8598	36.5998	53.7981	44.6542	43.222
1248_chr3:177374832-177388928	705.613	731.502	792.367	800.054	768.577	875.221
3339_chr10:101017919-101028538	207.262	207.421	186.444	248.238	211.528	213.766
1842_chr5:49740365-49748223	168.521	173.748	176.179	188.69	236.03	182.896
2823_chr8:54279703-54292177	597.737	723.35	746.446	599.636	592.844	626.542
3883_chr12:96142786-96151455	739.043	649.296	694.236	748.772	718.264	798.341
1051_chr3:104002327-104005155	237.373	173.034	197.8	256.267	217.145	252.953
3408_chr11:15033171-15048644	136.52	147.35	142.795	145.878	171.64	152.69
5104_chrY:15105784-15113189	61.0788	69.5756	60.0582	68.9685	67.4959	70.8027
4531_chr18:28205148-28213482	4.47596	0	1.72143	13.8377	2.89026	7.40131
5591_chrX:93952886-93960088	637.713	660.818	662.327	701.116	668.897	799.922
942_chr3:46428897-46434893	223.177	180.437	177.048	223.922	229.977	209.851
1702_chr4:171598911-171603758	569.457	543.39	581.56	511.501	556.543	536.988
827_chr2:224160642-224167659	233.236	200.075	225.914	225.388	272.038	248.764
2603_chr7:116095778-116102433	633.37	720.931	618.675	725.316	729.297	693.27
2169_chr6:63787419-63796555	133.721	112.789	113.064	128.035	154.239	132.333
2872_chr8:82810251-82816178	223.415	215.133	232.358	275.169	260.085	221.659
1060_chr3:110683337-110688789	94.0718	99.2189	71.0432	113.31	133.639	92.7668
3443_chr11:38623130-38633886	91.0396	86.8215	83.3649	104.923	113.095	86.023
1629_chr4:137531561-137539804	55.4358	67.191	52.2129	69.9524	73.0542	61.3607
5973_chr1:94837303-94844269	231.597	210.785	160.636	241.228	255.876	224.021
4594_chr19:5548587-5553253	477.631	495.458	444.247	508.39	498.118	491.722
4165_chr14:60077483-60085214	208.683	210.756	186.496	228.016	211.086	214.622
4174_chr14:70275869-70286421	141.409	165.403	136.642	143.643	95.8774	119.837
5149_chrY:19061760-19071747	183.958	183.788	188.186	168.265	171.247	186.527
2188_chr6:68579214-68584812	131.598	179.459	143.507	182.454	163.499	199.426
5123_chrY:16927676-16931568	83.8525	142.287	140.053	50.789	99.0099	91.909
1746_chr5:3947774-3954321	279.889	270.505	310.057	313.28	356.867	298.652
856_chr3:4168975-4178991	429.701	450.102	480.562	513.203	464.155	487.755
763_chr2:184750300-184758381	226.765	235.101	215.701	245.664	304.035	238.15
2282_chr6:107255612-107268628	305.591	287.98	304.774	360.75	337.287	298.095
2907_chr8:95333633-95342851	123.426	90.1273	95.7162	80.4269	73.1673	94.3517
2144_chr6:51803023-51809230	713.632	658.829	648.299	601.159	653.87	635.979
3636_chr11:107102165-107107344	370.011	315.831	318.539	392.835	426.697	340.605
1508_chr4:92689704-92699209	55.9254	55.5606	41.5077	58.0657	58.9207	60.3531
1217_chr3:165338555-165341281	29.0714	47.2384	31.569	42.2947	48.587	47.506
1112_chr3:128638139-128648074	1906.94	2184.59	2354.53	1817.49	1477.76	2063.78
1646_chr4:146619975-146625954	605.929	537.465	596.238	628.212	616.358	607.615
2627_chr7:125556196-125564916	367.895	338.259	344.677	392.035	357.032	370.663
2855_chr8:72576900-72582685	232.122	223.753	212.023	236.359	239.405	227.099
2787_chr8:43737413-43741865	6.28349	11.5715	9.66636	3.70016	8.11487	5.54143
1392_chr4:45533387-45538840	229.151	219.659	190.729	214.494	260.603	264.676
4861_chr21:15262079-15272800	76.5489	61.8746	79.6224	88.3618	125.26	79.9748
2534_chr7:76969254-76975197	499.761	502.794	398.29	627.859	542.073	494.018
713_chr2:153032391-153036992	376.963	447.872	408.431	352.665	395.224	363.276
3901_chr12:110841084-110848873	390.911	408.451	376.661	420.909	432.173	395.164
3600_chr11:94383197-94390996	11.3596	11.5607	11.037	12.6745	18.531	12.6543
1158_chr3:147435529-147443585	197.371	180.67	181.644	191.21	282.554	223.575
6192_chr1:218768352-218773191	886.43	811.774	877.487	866.393	975.559	932.997
2407_chr6:170903946-170905684	268.165	237.045	297.028	227.397	207.795	255.416
4193_chr14:83515390-83524645	0	0	0	1.78012	3.90401	0
517_chr2:40899133-40906141	262.145	282.119	259.981	313.832	322.224	264.926
3762_chr12:34772559-34781752	32.4622	32.9264	28.871	30.4661	27.5124	21.4714
6097_chr1:171194090-171202612	62.9227	57.4344	69.0217	66.6959	77.0224	68.7615
1115_chr3:129620108-129626087	399.274	383.442	453.477	374.723	329.329	390.978
5713_chrX:134784574-134791129	96.0278	92.3506	93.0131	124.405	90.0264	127.972
5837_chr1:20322354-20330192	280.196	262.108	299.262	263.788	253.534	266.78
2126_chr6:38584305-38592220	176.733	165.987	176.723	189.412	266.284	191.71
4741_chr19:46605820-46613191	347.92	346.861	324.058	398.957	361.094	346.441
6091_chr1:167287081-167292627	268.185	247.327	276.771	307.436	264.92	298.051
4059_chr13:111618193-111624833	87.0744	73.7107	73.4581	79.3943	92.5017	98.4661
1024_chr3:94011225-94020003	9.56158	6.6031	17.978	21.5837	25.3828	12.6486
5320_chrX:27304379-27313072	187.737	164.469	172.461	178.148	199.506	193.712
2248_chr6:87182707-87191382	44.6129	40.089	58.7088	40.8311	36.0966	37.6852
1142_chr3:142157745-142161545	321.444	333.825	303.873	331.617	332.74	366.796
1875_chr5:69952729-69960618	72.1083	82.4508	83.6518	74.1351	74.0419	71.1506
4258_chr15:41879752-41884933	113.39	89.4923	110.753	117.646	130.168	202.379
4862_chr21:15487475-15496944	243.265	214.925	279.538	189.648	157.719	239.724
5636_chrX:108421574-108427388	567.787	577.083	530.497	548.282	526.135	515.586
5205_chrY:23249036-23253802	11.7392	8.10694	6.01976	10.3693	15.1607	28.4703
900_chr3:27043037-27046745	248.949	244.857	239.844	264.322	243.566	281.089
2856_chr8:72587172-72595473	611.151	613.683	630.818	711.507	610.819	685.857
2593_chr7:108309720-108317205	471.572	506.776	473.414	506.233	580.858	502.683
5252_chrY:26398760-26401299	18.3598	15.2149	16.9466	0	18.9688	0
1136_chr3:140590984-140598036	311.422	326.021	273.617	261.648	292.035	267.647
1584_chr4:120914792-120920833	978.68	918.919	916.644	981.735	952.928	1035.31
3451_chr11:42141166-42146873	435.457	457.006	454.976	484.951	515.95	448.517
5177_chrY:21265314-21269083	32.1613	20.5017	15.2234	48.0755	41.5351	22.9087
2140_chr6:49855419-49860232	25.1866	36.125	37.2562	30.8041	60.0507	57.6661
1532_chr4:100406964-100413276	163.991	125.493	132.958	159.209	183.167	153.419
1770_chr5:19301649-19305707	217.143	203.115	183.814	202.966	249.272	234.054
5072_chrY:9049729-9052964	14.411	11.9424	22.1695	5.09172	14.889	7.62546
2829_chr8:54982848-54987353	337.387	327.337	340.712	404.058	354.191	342.266
2841_chr8:64056264-64066918	266.105	258.122	247.102	293.041	276.4	258.224
4533_chr18:29383733-29390006	627.336	639.579	606.032	688.065	632.592	646.987
926_chr3:38482692-38486244	312.38	300.929	323.064	306.07	366.135	385.454
5975_chr1:95032041-95038245	399.827	360.196	305.229	419.554	481.419	370.836
5117_chrY:16484001-16493756	54.9703	48.8552	45.5915	55.7333	64.2014	51.8509
4184_chr14:74169589-74182870	846.868	853.978	877.716	896.907	866.977	877.37
5616_chrX:101430158-101436636	28.7908	31.8121	50.9347	40.6897	59.4915	55.2248
4189_chr14:80691153-80697599	292.954	240.774	237.021	293.909	381.141	276.538
3957_chr13:49441711-49446999	253.934	185.106	206.174	249.224	273.288	235.609
1443_chr4:69443959-69447014	15.2598	37.9376	32.8654	5.39162	27.5904	0
5144_chrY:18524215-18532992	18.0628	19.0778	16.3455	19.7091	20.583	18.2723
2602_chr7:114019782-114023846	201.908	202.815	188.837	200.64	213.346	207.91
4654_chr19:21517631-21528107	201.634	209.637	219.802	161.984	208.092	190.775
2554_chr7:91077110-91083929	235.221	243.661	208.279	299.578	302.012	222.518
2673_chr7:150004329-150010375	1274.78	1298.42	1207.74	1946.86	1640.35	1222.17
5050_chrY:7698960-7709120	16.5222	19.0167	18.357	22.702	26.0795	17.6066
1413_chr4:59172250-59175785	284.868	324.234	235.348	330.841	470.089	314.033
5858_chr1:35607023-35612373	61.005	57.7773	61.6719	58.5048	73.1579	79.5479
2765_chr8:37854076-37861886	153.436	148.428	111.133	177.192	208.181	141.371
755_chr2:181096398-181104484	253.151	221.415	220.003	252.643	275.548	239.528
1476_chr4:79634688-79640875	822.952	752.556	780.241	826.769	803.92	910.196
971_chr3:67088286-67094608	259.61	242.44	187.208	264.494	272.412	259.521
562_chr2:67558091-67566726	500.035	425.121	438.617	508.461	471.43	510.749
2487_chr7:50102762-50110618	93.1848	137.722	115.048	138.408	132.609	137.403
2983_chr8:146180481-146185188	659.69	549.972	575.996	503.963	542.391	560.818
3850_chr12:81176303-81182682	502.886	520.93	506.007	529.427	585.267	518.273
1035_chr3:97910117-97917591	182.169	143.037	142.041	164.217	225.595	184.864
5603_chrX:97779251-97785084	959.217	960.513	876.773	989.907	964.192	980.229
4525_chr18:26271905-26278845	647.675	649.571	657.354	655.179	730.589	677.247
465_chr2:5140901-5148404	587.896	612.853	645.32	643.35	630.83	693.025
4159_chr14:57795305-57798898	323.09	320.794	355.309	375.931	490.99	348.444
3956_chr13:49190684-49200018	50.9551	43.4687	63.7864	60.8944	60	68.728
5150_chrY:19295935-19302465	102.108	107.497	70.3015	108.483	112.503	115.238
4153_chr14:53595463-53602225	250.305	240.953	195.183	258.249	272.499	245.373
735_chr2:165027694-165032955	199.404	170.143	151.334	211.361	287.28	184.062
505_chr2:35026065-35031792	393.23	317.1	316.87	441.548	377.463	370.484
3317_chr10:91166045-91177228	404.044	389.314	352.801	425.032	500.805	391.078
2755_chr8:29164229-29170617	489.77	482.896	460.379	497.734	608.009	503.059
471_chr2:12766418-12771150	711.382	649.131	627.521	755.433	732.941	669.948
1852_chr5:56312279-56318138	304.792	293.47	299.939	424.573	339.156	304.239
5597_chrX:95214063-95220921	284.876	210.348	194.543	287.065	314.344	248.235
2129_chr6:40829128-40836465	221.794	214.172	184.777	235.768	234.731	213.536
715_chr2:153557913-153565556	351.402	374.964	349.129	539.958	429.397	358.325
1219_chr3:166217226-166224213	511.852	492.197	454.794	497.51	582.608	521.734
5575_chrX:90028018-90035036	663.731	710.258	692.977	725.364	693.297	737.397
864_chr3:9883434-9896394	381.39	408.989	391.332	385.192	379.171	377.917
3070_chr9:76700703-76708718	665.534	665.309	656.01	687.561	658.908	703.401
5699_chrX:126530736-126537959	231.75	225.576	216.493	218.961	299.295	267.289
4647_chr19:20893465-20895603	100.288	60.224	107.326	23.1091	73.2058	69.2173
4094_chr14:29641772-29645872	367.295	288.987	265.9	361.597	472.878	333.947
3527_chr11:67613020-67619365	55.1142	46.6883	33.9145	93.4706	72.1268	43.7448
4669_chr19:22758333-22766534	320.104	316.472	285.143	303.34	259.936	279.793
5246_chrY:25965364-25972612	2.57326	3.55412	7.91728	0	1.66163	3.40405
5274_chrY:27989775-27997023	2.57326	3.55412	7.91728	0	1.66163	3.40405
2435_chr7:20585399-20595274	359.34	375.005	366.838	346.186	315.277	366.667
3074_chr9:79103218-79110608	265.001	286.71	241.691	305.415	291.718	272.1
4550_chr18:40977965-40984544	267.188	192.837	248.584	282.96	374.352	252.198
1111_chr3:128573351-128579049	153.019	171.789	237.918	135.885	127.87	166.7
1366_chr4:35019753-35024031	460.999	528.342	407.407	527.535	554.545	495.942
1245_chr3:175780297-175789161	366.654	364.007	336.65	353.141	413.055	395.261
946_chr3:48369739-48374588	124.037	154.052	118.335	144.384	196.2	148.819
2383_chr6:158717669-158724516	340.493	339.542	452.568	508.885	435.336	410.786
1302_chr4:9096176-9110176	256.468	252.1	232.115	258.314	265.835	254.673
2439_chr7:22742977-22748933	655.239	603.333	640.691	532.446	602.562	620.317
1947_chr5:112948196-112958882	201.163	214.558	194.673	218.93	227.108	204.921
5842_chr1:23324192-23330855	222.533	220.369	198.083	217.581	294.622	240.687
3089_chr9:88073281-88081783	651.548	580.239	638.687	630.742	682.791	691.409
806_chr2:213303975-213309877	281.241	216.044	262.51	333.555	342.807	248.725
4401_chr16:63011687-63020153	580.515	601.724	462.623	622.72	645.861	590.16
1100_chr3:125582639-125588346	606.209	613.855	600.77	640.828	605.635	692.769
3946_chr13:38540117-38549729	377.418	344.393	350.754	368.512	380.915	372.848
4585_chr18:70991835-70997590	909.022	935.483	983.378	973.264	980.397	975.293
3728_chr12:18325466-18331368	177.751	240.049	178.652	164.684	179.565	148.399
1624_chr4:136089501-136095620	542.539	610.418	567.359	586.918	643.59	608.835
2318_chr6:121938465-121947667	611.618	615.891	590.886	611.412	629.548	683.731
3194_chr10:15026385-15040890	72.6546	67.9351	53.4122	68.1516	90.509	75.6984
957_chr3:51775999-51784548	238.351	219.219	212.285	229.326	294.438	243.874
1033_chr3:96988177-96996219	282.946	285.891	253.317	261.195	257.587	254.645
2885_chr8:87937013-87947957	104.388	94.746	91.1094	97.8521	143.618	113.291
2452_chr7:30519654-30523820	288.734	313.778	275.461	367.733	299.178	318.295
3987_chr13:66711941-66721178	547.209	513.855	513.32	527.942	564.577	553.594
2809_chr8:49874848-49878995	267.572	298.135	319.961	246.278	238.116	294.47
2658_chr7:142802210-142807597	274.368	224.74	230.347	308.863	271.62	253.034
2825_chr8:54347836-54355646	274.036	249.03	234.206	277.391	297.621	257.469
732_chr2:160937371-160946066	364.127	351.823	379.492	306.95	304.731	373.857
2171_chr6:64660153-64666426	233.393	200.189	228.691	278.377	245.741	224.184
933_chr3:44382356-44391885	271.093	283.862	265.733	298.242	336.203	273.171
4147_chr14:51360075-51367752	559.996	588.897	557.815	570.829	602.415	658.037
3714_chr12:13412266-13418453	687.301	691.144	635.323	659.018	640.411	609.123
4065_chr14:21037600-21045635	364.436	327.017	349.954	363.941	421.191	359.269
753_chr2:179916319-179922053	554.566	605.349	552.908	599.025	686.795	588.394
508_chr2:36037362-36042968	407.538	342.323	353.137	420.221	378.09	413.687
1080_chr3:119696917-119709156	417.953	410.453	463.031	510.861	427.584	487.875
2033_chr5:160673602-160680837	345.437	279.5	324.2	346.113	353.731	339.312
1104_chr3:125812020-125820958	152.334	137.624	186.996	141.93	129.359	137.334
1527_chr4:99934596-99943050	234.962	171.403	234.185	244.57	276.376	232.021
564_chr2:69670143-69676473	363.879	370.322	401.139	379.973	409.053	433.613
4758_chr19:52480208-52495481	405.459	407.357	403.934	414.778	348.564	361.884
5651_chrX:113283459-113287988	470.457	412.335	460.849	452.839	523.819	490.251
4337_chr16:9762748-9770899	393.574	347.648	371.375	415.356	429.974	369.292
3959_chr13:51743852-51752598	591.788	575.099	619.23	595.252	636.203	682.701
2359_chr6:142858015-142862681	26.9791	46.9236	30.7437	49.4268	54.1994	37.0113
611_chr2:90181875-90189973	97.8858	73.1656	103.638	107.824	123.441	97.4974
4870_chr21:18669567-18679158	163.355	174.588	197.451	189.813	211.594	189.726
3478_chr11:51353108-51360454	90.1323	80.6545	72.258	85.2209	88.5313	100.759
6152_chr1:196839480-196844451	0	2.59089	2.88578	3.31392	4.8452	2.48149
5191_chrY:22120099-22125909	55.3733	82.0222	61.7282	51.0381	57.0026	54.1419
3732_chr12:21099357-21109811	427.757	455.272	506.403	490.127	487.913	541.078
4367_chr16:31774538-31780836	296.876	331.302	347.37	389.751	329.861	358.446
3383_chr11:3669220-3674859	590.366	568.723	536.782	582.823	593.716	590.648
3836_chr12:73099279-73108784	594.575	538.666	555.449	573.724	590.474	625.596
4843_chr20:43298870-43307846	441.041	473.547	461.914	426.741	456.206	435.685
3371_chr10:125573625-125579835	438.484	429.328	433.146	501.387	551.739	420.139
6228_chr1:235833561-235838850	96.9704	82.795	78.6569	99.6706	88.8018	128.278
2939_chr8:115908007-115915295	37.7473	47.7174	47.243	38.4285	42.1391	34.7001
4834_chr20:37221042-37227446	476.169	476.661	463.709	424.461	460.744	468.092
2045_chr5:170186473-170194868	394.356	434.972	427.23	394.454	412.457	379.868
5036_chrY:6005031-6012488	401.435	435.27	423.248	419.763	453.834	453.286
934_chr3:44371220-44382370	115.843	133.429	110.657	120.425	96.6768	95.1544
937_chr3:46087749-46095834	114.768	164.887	132.196	133.469	95.3365	97.6541
1335_chr4:20194383-20199906	42.2103	39.6439	38.9612	38.7759	37.0688	24.5688
1925_chr5:103399335-103406182	498.482	439.242	411.712	549.788	481.948	473.845
1687_chr4:167441852-167447781	670.805	634.321	659.335	657.127	697.726	680.358
1889_chr5:80187059-80197329	381.843	370.617	413.498	373.78	280.87	366.98
3170_chr9:135906400-135912772	237.085	218.303	215.008	236.565	146.477	158.75
558_chr2:64479809-64485699	653.873	677.881	675.878	671.266	693.144	742.458
2136_chr6:47602613-47615665	756.69	807.279	899.161	708.15	722.544	804.857
1675_chr4:162173057-162179002	9.41149	15.1654	9.65227	2.77107	8.10304	10.375
2212_chr6:78301211-78307217	199.516	152.258	156.451	194.748	268.695	181.773
4837_chr20:38349654-38356106	284.01	328.386	317.957	305.126	264.124	282.017
3761_chr12:34674505-34683626	71.0603	68.4908	64.4894	79.4759	66.0226	81.8295
2433_chr7:19693444-19700550	146.326	146.818	115.075	142.581	166.094	154.507
4433_chr17:26039102-26047974	99.8585	98.7232	95.406	115.131	150.683	97.3357
3658_chr11:122417439-122426307	301.814	277.421	266.934	280.527	321.875	316.484
3195_chr10:15018279-15027146	34.7073	27.6	29.1233	37.1601	57.0475	31.9997
1620_chr4:134933367-134939536	536.63	515.694	539.507	475.343	529.05	510.917
4497_chr18:4687347-4691513	138.772	160.754	137.731	162.119	225.468	153.966
3826_chr12:66675277-66684611	192.331	173.875	187.517	234.752	181.29	209.488
3682_chr12:5929900-5935984	388.552	259.332	319.502	375.026	367.195	391.328
1031_chr3:96016589-96026155	174.018	223.518	179.97	226.476	229.774	200.539
1506_chr4:92573809-92582414	432.418	486.477	461.82	486.301	482.871	480.273
1467_chr4:75300394-75306013	4.97871	2.29216	2.55304	8.79544	10.7163	2.19537
1469_chr4:75470192-75475811	4.97871	2.29216	2.55304	8.79544	10.7163	2.19537
2120_chr6:32527720-32535095	42.9922	44.5348	42.7953	29.0399	37.5595	44.3271
824_chr2:223298468-223305888	356.306	291.627	337.386	345.256	413.895	352.466
5723_chrX:140287080-140292742	167.167	181.98	210.293	197.85	203.128	222.228
918_chr3:36172472-36176968	10.37	14.3228	9.57178	12.8238	13.3925	15.0898
4068_chr14:21183520-21194467	116.713	134.138	129.746	158.778	143.578	125.656
3112_chr9:97028406-97032496	368.193	377.861	389.303	388.661	385.705	434.288
1155_chr3:146080077-146084579	560.27	552.123	495.476	554.349	561.733	597.309
2044_chr5:166720109-166730381	368.151	336.688	336.6	324.788	342.958	317.668
6108_chr1:173606363-173612171	109.179	100.9	80.2743	103.53	153.442	110.445
6033_chr1:119707073-119713889	373.509	359.038	392.536	374.637	339.251	349.308
1265_chr3:186891984-186898847	923.303	903.649	916.614	993.793	901.984	968.849
2349_chr6:140576576-140584217	678.578	660.784	644.932	622.03	639.929	659.522
546_chr2:58340567-58346265	1171.78	1055.6	1067.48	1247.54	1158.23	1118.19
5327_chrX:28518567-28527432	328.741	305.121	275.116	332.658	326.738	318.678
1496_chr4:90885935-90891530	803.344	719.371	835.861	830.317	824.392	860.969
6073_chr1:155661620-155669313	587.319	638.738	723.559	608.189	488.445	610.164
5675_chrX:117427040-117434570	82.3571	94.0786	86.6868	79.857	86.3682	60.6169
2030_chr5:159543071-159558145	450.717	484.941	485.884	473.264	411.893	445.641
2180_chr6:66871542-66884103	306.636	323.535	318.098	310.202	344.709	362.911
5944_chr1:82530870-82538559	568.825	618.131	547.616	595.65	626.537	609.68
3951_chr13:43439217-43447294	574.409	608.375	548.844	582.338	613.591	683.492
1798_chr5:32662907-32667555	69.2136	67.8871	47.8373	62.0228	34.9774	42.4624
2687_chr8:5292893-5299704	368.991	390.505	337.008	390.634	406.692	375.827
2848_chr8:66775470-66782705	25.7789	45.3965	30.7346	36.4329	59.0939	44.3322
5768_chrX:153817623-153822775	117.648	97.4956	123.907	94.3267	112.2	81.4073
4420_chr17:6630602-6641793	256.253	210.632	183.966	261.314	245.381	238.668
4583_chr18:67639888-67644985	503.112	452.308	482.679	442.786	478.452	424.739
1667_chr4:159213923-159220197	35.6722	20.529	52.5906	44.6383	47.9887	60.9526
3171_chr9:135951524-135960539	111.723	129.305	115.377	103.254	107.546	117.003
6238_chr1:242376295-242381190	141.921	188.124	175.835	247.354	170.984	199.081
3820_chr12:63704115-63712689	4.35069	9.01359	5.01974	9.60746	8.42811	7.19416
5242_chrY:25632388-25638999	108.615	131.508	142.136	161.977	150.291	128.754
4648_chr19:20929626-20938119	149.883	144.076	111.487	128.028	117.701	82.0693
3103_chr9:93515904-93521649	118.492	105.369	97.3853	108.966	88.0434	70.8586
4869_chr21:18545054-18562730	93.3892	89.2705	85.2266	94.1424	93.3523	91.0849
4611_chr19:9736928-9748758	198.266	251.519	249.827	198.457	196.494	222.649
3319_chr10:91894906-91904844	20.1757	18.7934	18.767	26.5247	22.4203	18.6206
4505_chr18:10221862-10226329	141.948	103.793	122.029	165.948	129.402	138.071
3470_chr11:50016017-50022945	20.1908	13.0139	20.7073	26.1574	25.2064	17.8063
4141_chr14:48723551-48729889	477.448	489.753	521.728	426.281	454.14	501.188
4380_chr16:35132309-35136384	0	9.4813	0	4.04239	17.7309	9.08095
1396_chr4:46518578-46528535	145.643	150.061	142.645	156.362	169.948	144.344
1866_chr5:63449194-63457767	6.52679	3.00488	8.36721	6.72601	8.42909	12.951
2599_chr7:112871915-112879363	515.859	504.105	456.504	502.112	523.914	538.307
1946_chr5:111915868-111921111	12.4499	19.6521	24.6249	28.2782	18.3755	36.4681
872_chr3:16057103-16065692	101.52	113.973	109.406	92.0706	92.5473	110.597
2344_chr6:134919378-134926274	89.9277	123.272	113.378	118.254	122.251	129.695
3783_chr12:46425910-46429066	491.894	448.847	452.213	404.483	425.415	467.022
5668_chrX:115946419-115951966	939.74	927.6	954.298	966.69	940.079	961.821
550_chr2:62315845-62327632	110.374	139.332	153.973	154.452	164.002	143.915
1398_chr4:46861723-46869673	39.8831	63.1864	45.1141	74.6025	52.2649	61.2943
1110_chr3:128547065-128553701	939.424	874.387	1097.13	1113.43	981.835	1190.67
5987_chr1:103201193-103213554	101.477	109.416	77.184	109.961	118.386	103.798
2420_chr7:9391825-9398860	682.674	595.029	628.086	636.965	691.622	743.506
4467_chr17:50651454-50662478	69.3693	66.0162	54.0087	65.7577	105.976	72.741
4090_chr14:25887644-25900995	125.736	139.895	141.848	140.68	144.791	143.691
1747_chr5:5515636-5525368	412.054	484.412	418.664	451.999	479.554	490.579
3046_chr9:32162648-32168562	304.323	267.874	243.784	320.343	313.602	275.336
1566_chr4:113128649-113135149	212.331	203.107	160.012	219.234	234.381	200.224
1822_chr5:41993714-42000056	217.62	163.486	199.059	209.11	250.664	208.129
720_chr2:155440632-155444102	292.89	274.636	243.889	294.313	312.321	277.258
1287_chr4:3455650-3461455	609.631	542.478	443.59	601.633	635.867	571.636
3524_chr11:67469242-67472765	238.198	233.951	232.078	222.091	281.988	285.342
1388_chr4:44988731-44999595	20.6022	17.7845	9.90435	25.0223	19.9552	18.7369
5909_chr1:66103451-66113719	343.317	323.647	333.238	365.83	326.084	372.459
1973_chr5:123832728-123838433	581.903	566.66	544.403	568.862	582.627	598.953
1719_chr4:177265628-177269963	320.501	297.092	317.67	243.2	308.352	295.93
3727_chr12:18348696-18356658	286.374	287.955	257.664	281.407	322.193	292.839
852_chr3:1274519-1286698	258.439	300.367	276.831	280.024	305.579	318.073
5568_chrX:88831272-88841575	19.9136	20.003	18.7985	21.5874	28.64	19.7571
3138_chr9:109549788-109555265	452.889	391.537	460.983	389.512	422.175	394.149
848_chr3:482246-488531	328.648	248.99	228.255	330.27	430.185	272.825
3716_chr12:14385202-14388056	173.142	212.067	130.666	184.679	215.168	224.72
3005_chr9:12948344-12954651	830.214	816.862	825.675	728.761	752.346	844.961
2838_chr8:61333123-61337570	157.264	139.014	112.901	159.286	167.896	142.852
1544_chr4:104862639-104869665	314.565	253.899	277.692	307.167	307.686	303.753
5606_chrX:98414894-98419780	494.299	442.841	477.095	482.132	510.201	492.308
2174_chr6:65036016-65049301	89.1542	95.0194	90.715	126.497	103.353	89.6143
5580_chrX:91528083-91533793	698.978	689.096	613.016	734.257	710.773	682.683
3150_chr9:118235460-118241986	720.908	758.863	612.218	728.291	800.92	761.791
727_chr2:159738625-159746363	120.517	88.2209	80.6489	89.4205	76.2648	67.7561
3724_chr12:17622829-17632842	306.422	365.978	366.798	402.294	350.024	390.567
2865_chr8:79095735-79100112	191.734	167.718	149.118	216.404	215.977	163.454
1650_chr4:150023029-150030012	142.893	137.415	156.136	143.912	95.7198	133.379
1174_chr3:151383522-151387060	392.679	389.479	300.017	377.118	490.111	400.924
3136_chr9:108802020-108806209	387.318	296.684	410.924	397.173	553.388	397.525
4694_chr19:28071433-28079436	5.82633	8.04718	5.37785	14.41	6.01958	9.24887
1170_chr3:150574727-150580391	151.468	172.82	157.031	161.423	217.94	175.324
4771_chr19:53488197-53492716	88.7283	96.8994	111.103	92.9554	87.9404	88.7134
777_chr2:193370649-193382697	325.884	320.738	321.519	319.991	376.38	338.939
3881_chr12:95842149-95851866	181.871	163.708	112.948	187.352	203.893	163.144
3597_chr11:93594911-93603173	20.3173	28.0618	24.31	21.9345	37.9008	34.3427
2156_chr6:58737930-58746526	73.7724	66.6797	70.0965	76.663	77.0599	69.6048
3625_chr11:101565821-101575074	551.806	561.687	502.354	509.224	468.582	532.637
2689_chr8:5653209-5659474	21.5829	13.363	40.0721	34.1842	34.6015	38.3962
4474_chr17:53085566-53096089	241.5	280.308	237.908	212.927	248.938	229.198
3760_chr12:34418544-34427179	236.518	256.564	225.124	257.569	278.255	240.016
991_chr3:78373092-78381703	325.441	330.574	339.876	334.816	298.612	317.332
2972_chr8:138836874-138842692	661.963	649.741	611.502	639.93	674.811	706.058
4567_chr18:54731883-54739630	463.45	394.039	463.887	455.09	486.595	480.112
3200_chr10:18859021-18866395	132.156	137.116	156.613	142.985	95.5447	124.635
4195_chr14:85025515-85029959	35.6705	34.7768	25.8233	48.1886	58.2612	27.757
6166_chr1:205853681-205859560	316.445	294.663	254.996	325.052	333.905	293.762
4731_chr19:42950299-42957458	250.755	265.375	249.489	254.286	243.932	242.107
2211_chr6:78213991-78223631	6.28816	7.34888	5.20883	5.1271	12.4937	10.2379
4453_chr17:41400531-41411309	374.231	432.624	414.643	391.322	386.085	371.433
4878_chr21:25334566-25341547	8.015	5.53506	5.13753	7.07969	12.0762	7.06846
1054_chr3:104158777-104164639	752.443	784.384	799.02	779.858	805.34	830.179
2321_chr6:122911620-122921804	318.219	299.756	312.038	324.359	400.914	314.961
1237_chr3:172873006-172879334	305.047	261.546	268.644	282.467	310.217	306.062
4712_chr19:36063336-36066273	85.7125	74.538	92.7889	100.947	90.1953	88.1885
5178_chrY:21244156-21250361	109.709	121.43	122.534	114.164	164.976	135.189
6223_chr1:232253861-232261287	754.733	698.992	725.422	740.979	739.545	799.884
1336_chr4:20631393-20637601	474.676	412.869	406.71	448.474	460.739	476.907
4121_chr14:41985074-41991606	910.836	823.236	864.224	895.341	881.309	995.273
1552_chr4:108250809-108255638	51.1718	56.0084	68.3243	61.4042	42.395	33.2078
3123_chr9:102901741-102908826	480.423	539.928	490.014	566.201	535.454	507.553
4745_chr19:47896086-47902028	819.998	718.552	739.978	781.837	849.222	794.091
4687_chr19:24504015-24508654	66.3328	55.5255	18.5536	21.3062	33.7472	26.5905
2813_chr8:50339695-50348086	177.267	161.178	133.359	164.925	205.25	172.014
1855_chr5:58597616-58611459	257.019	268.916	264.285	298.734	251.884	321.283
3898_chr12:105703025-105707153	489.041	570.935	620.28	371.117	411.327	591.65
1407_chr4:54886215-54891726	507.626	445.212	480.266	458.851	456.72	444.32
1268_chr3:190637949-190646163	653.386	683.691	621.78	696.979	648.079	735.173
5346_chrX:37311181-37320318	507.778	462.385	536.994	544.538	515.393	539.399
1621_chr4:135445906-135455259	21.4375	15.8373	23.0085	29.945	31.5487	17.8066
3258_chr10:56055062-56060967	360.059	357.71	268.45	414.291	381.383	337.383
778_chr2:193783162-193789526	307.718	273.222	251.345	287.341	331.171	296.577
2209_chr6:77197236-77206380	106.067	111.282	104.336	108.104	116.566	109.956
5027_chrY:4076299-4082803	192.128	158.425	181.97	184.905	225.905	186.824
690_chr2:135561456-135569125	363.587	330.866	332.045	294.305	353.346	286.331
4547_chr18:40317050-40323730	449.517	435.76	384.42	376.098	421.878	373.039
2251_chr6:87381713-87391045	242.339	248.446	213.692	264.815	321.359	230.024
5540_chrX:82262877-82270804	5.88218	1.62486	7.2392	10.3915	9.11592	4.66877
1790_chr5:29390084-29396551	8.65194	10.954	2.21832	0	0	7.63017
4257_chr15:41423804-41429399	200.836	225.595	203.837	241.44	243.228	203.943
5164_chrY:20581936-20592987	5.9073	10.4902	7.78941	4.47253	5.44932	7.81451
5174_chrY:21158521-21166556	30.1763	16.0303	16.0693	26.6548	23.9824	32.2421
4088_chr14:25750296-25756650	350.03	274.666	284.478	386.317	403.717	287.336
5955_chr1:89063599-89068655	352.267	292.945	337.636	338.854	441.839	347.669
4656_chr19:21613589-21623884	163.962	183.295	181.86	214.442	167.879	208.509
2718_chr8:7985321-7991503	316.776	302.099	287.751	303.793	316.568	330.25
4665_chr19:22376085-22385626	78.6844	78.3013	85.7096	80.2946	73.2152	76.9346
1731_chr4:185967779-185972686	262.245	230.972	282.109	261.856	282.232	311.718
3406_chr11:14546104-14549171	358.723	333.805	329.707	354.455	345.494	361.936
3651_chr11:117681535-117683366	1145.48	1223.5	1260.94	1205.18	1308.4	1299.8
4136_chr14:46480976-46487274	638.172	686.122	708.407	619.94	616.696	681.635
5558_chrX:85066995-85074974	25.713	19.3713	26.0711	25.8095	39.2449	25.5109
2366_chr6:145425200-145429797	703.87	711.615	677.15	705.943	798.995	711.085
3445_chr11:39147211-39153947	260.27	216.069	235.337	247.017	298.581	248.152
4182_chr14:72402820-72408613	433.018	366.848	388.79	423.721	528.042	403.529
4006_chr13:78507356-78513514	460.358	423.541	461.264	446.765	522.173	473.768
4289_chr15:69280242-69291635	121.967	114.755	124.668	127.256	97.2578	95.8322
3206_chr10:23585768-23590145	340.86	329.551	386.723	442.216	335.658	421.318
3962_chr13:54701552-54707293	528.713	440.839	466.026	461.993	440.523	424.374
4792_chr19:58163975-58168011	19.6378	19.1458	19.5478	18.3665	29.8369	22.9217
5231_chrY:24849485-24856096	107.204	131.508	142.136	159.485	144.826	128.754
5280_chrY:28323903-28330514	107.204	131.508	142.136	159.485	144.826	128.754
3723_chr12:17449924-17457786	77.6936	67.1701	49.2685	54.4826	60.5093	39.228
1909_chr5:96644592-96653851	223.601	182.239	185.162	225.978	262.106	193.864
2084_chr6:17319199-17327587	2.22358	4.60672	8.55173	5.89228	12.9225	7.35367
4711_chr19:35850814-35863970	60.2552	58.7456	70.3392	47.5882	54.472	64.2359
4069_chr14:21173274-21184179	46.6083	63.193	59.8605	47.5902	51.3571	50.9086
3520_chr11:63220152-63226789	296.468	327.967	261.543	315.238	350.214	308.543
5305_chrX:16193875-16202590	431.241	464.08	431.299	445.191	385.567	418.297
1737_chr4:190400142-190406557	673.052	658.552	677.599	625.327	634.549	680.743
4375_chr16:34751143-34758813	17.0219	10.0758	13.093	12.8876	6.28089	10.4546
1577_chr4:118173263-118178945	733.605	737.826	687.992	701.634	621.016	712.099
5593_chrX:94356566-94363538	257.48	278.034	267.496	249.29	258.247	266.294
1972_chr5:123639564-123645528	414.35	430.837	411.32	458.533	454.344	408.508
2305_chr6:118901015-118911818	167.043	164.541	188.581	222.659	166.675	198.705
3109_chr9:96109854-96115619	955.972	889.179	908.265	941.572	927.516	1059.19
2089_chr6:19273190-19277751	319.957	276.727	317.658	296.163	398.689	343.473
3064_chr9:66700034-66708357	85.1557	71.9617	70.6718	80.167	79.5873	88.9331
5518_chrX:79069164-79084245	92.7608	112.318	113.685	120.173	110.213	116.165
4714_chr19:36746658-36756137	519.467	535.388	487.351	502.299	572.4	568.745
5855_chr1:35096515-35102814	638.071	609.335	626.306	627.687	636.673	695.236
2679_chr7:153102836-153110891	81.621	73.5562	89.0522	80.7886	94.9439	91.8917
3421_chr11:23904039-23914421	388.504	380.887	408.347	404.66	414.151	395.7
1446_chr4:69610728-69616309	45.9489	70.3867	64.2606	79.6978	56.1043	99.4643
2375_chr6:152359037-152363578	310.072	279.364	306.421	317.419	387.185	298.806
4483_chr17:72906167-72911439	463.421	458.062	405.436	424.966	571.078	504.236
3209_chr10:26005326-26011852	420.827	415.45	367.111	379.923	387.542	368.609
5892_chr1:55096463-55105271	147.7	142.58	167.766	158.988	164.768	163.872
5330_chrX:29993819-29999360	668.123	572.969	592.875	652.59	617.255	725.764
1510_chr4:92945136-92952323	190.74	200.72	186.637	217.765	238.792	183.662
5198_chrY:22963287-22967990	5.94821	10.954	24.4015	17.5136	35.8487	18.3601
786_chr2:196988487-196997757	188.628	187.581	179.525	185.722	189.688	206.942
3058_chr9:42455124-42461301	68.6903	70.8944	61.5449	77.3433	87.7359	63.9067
3935_chr13:25501530-25505137	186.122	183.874	133.221	196.37	175.269	203.467
2676_chr7:151737104-151740374	302.244	311.119	348.723	337.495	360.876	328.158
2628_chr7:125550019-125555795	703.909	618.787	627.124	673.104	681.802	700.512
5103_chrY:15065277-15076075	76.8668	85.8874	76.3974	94.5978	83.6548	80.5471
3552_chr11:77567414-77574028	354.601	435.24	434.889	331.279	395.133	375.828
2921_chr8:107801057-107807085	204.202	168.796	161.83	174.907	231.753	206.69
1988_chr5:129877454-129885791	19.016	16.2221	21.5101	17.785	15.8907	17.0169
830_chr2:225088644-225095057	612.189	556.329	543.59	633.229	574.653	604.973
1300_chr4:8943997-8949591	120.023	109.364	106.425	101.6	114.101	81.5917
3090_chr9:88495891-88501197	210.894	189.333	218.993	235.959	200.866	238.297
3164_chr9:131612515-131619736	151.744	159.642	179.798	177.955	194.304	164.005
2273_chr6:101671464-101680852	92.3838	106.332	104.68	85.9903	103.274	88.044
3236_chr10:43140639-43150218	5.84141	10.7573	2.99543	18.9191	12.5732	5.15156
4091_chr14:27586936-27591844	235.592	160.073	134.449	245.021	244.142	179.704
1439_chr4:68316211-68328922	207.637	228.008	261.86	197.016	163.451	237.792
3165_chr9:132349503-132358842	335.525	400.664	387.89	358.996	266.309	361.289
3565_chr11:81736434-81742991	333.506	288.753	269.109	330.39	310.405	324.535
1303_chr4:9123671-9133085	180.295	179.239	185.923	189.881	255.872	184.775
6229_chr1:237090167-237102103	450.83	492.097	438.725	476.208	473.755	497.675
5991_chr1:103733781-103738909	260.037	161.997	211.207	248.967	254.806	235.742
5334_chrX:31395839-31401489	643.682	601.81	641.107	621.051	596.823	612.424
3627_chr11:102774726-102780363	665.018	596.343	514.068	625.405	651.61	664.168
4251_chr15:37529601-37534770	476.262	414.863	477.345	447.774	531.199	508.316
4634_chr19:20198717-20207551	354.703	352.849	318.305	332.893	376.284	405.68
1308_chr4:9478464-9482016	102.377	103.331	44.4214	57.9679	64.4127	55.5609
5233_chrY:24976462-24981472	57.6992	86.1194	65.8564	85.4912	84.1311	73.8654
5256_chrY:26610210-26615220	57.6992	86.1194	65.8564	85.4912	84.1311	73.8654
5268_chrY:27347182-27352192	57.6992	86.1194	65.8564	85.4912	84.1311	73.8654
1229_chr3:170389451-170396071	483.877	445.546	451.832	437.988	459.357	429.528
4475_chr17:53545255-53553883	246.978	258.265	236.114	234.864	248.469	218.764
3027_chr9:26102943-26109671	146.229	122.521	119.408	137.123	206.749	135.683
2663_chr7:143483049-143490835	633.604	634.418	663.325	684.505	675.965	636.15
1179_chr3:152314393-152323757	387.413	409.911	349.318	443.369	391.645	399.19
1351_chr4:27976493-27983002	396.138	371.023	370.273	388.508	444.987	382.838
2688_chr8:5680104-5688630	42.1111	40.7895	38.7013	37.68	40.9652	26.0448
5639_chrX:109109523-109114098	748.018	792.452	670.999	788.553	764.668	791.346
1885_chr5:76205053-76208801	379.391	364.226	344.446	334.019	491.574	434.413
1538_chr4:102821121-102828009	249.788	224.391	265.551	242.763	288.497	274.018
5570_chrX:89007636-89018880	91.2358	111.693	120.578	98.1721	85.1571	103.137
2177_chr6:65717182-65724457	102.549	117.736	98.5988	115.492	145.681	105.982
2867_chr8:80298339-80303920	913.965	895.411	952.341	971.133	906.301	1007.9
2953_chr8:127020746-127024399	234.829	243.255	270.941	243.499	237.343	222.854
5645_chrX:112347999-112358179	277.578	262.548	276.223	284.836	268.564	302.36
941_chr3:46371159-46374348	116.95	161.529	152.926	165.284	147.261	177.915
837_chr2:232265588-232273390	140.446	96.5773	119.521	119.305	88.7604	90.1276
2898_chr8:91421914-91428763	350.606	272.683	284.867	327.13	399.161	312.502
4362_chr16:30627098-30635509	151.344	176.108	145.835	168.45	122.428	109.27
2858_chr8:73008595-73017011	30.4725	26.0179	32.3885	30.3422	25.7589	19.7889
695_chr2:141183942-141189974	514.032	384.344	386.469	532.567	489.154	443.783
2382_chr6:158577824-158590392	365.458	389.973	340.181	446.364	372.788	376.942
4610_chr19:9745339-9752357	302.964	361.553	337.29	298.127	278.863	337.497
3792_chr12:50885665-50892500	314.486	297.739	351.566	303.697	311.878	283.362
2903_chr8:93405667-93413373	252.926	240.69	199.202	222.342	295.386	272.15
2003_chr5:138882528-138891987	248.944	239.664	288.175	287.386	331.688	254.324
3176_chr9:138329153-138336355	189.695	139.496	149.397	136.106	158.027	110.482
5348_chrX:40652899-40665740	377.298	387.2	382.668	389.402	381.746	390.066
3185_chr10:5078852-5080434	82.4858	122.065	81.5748	72.8601	60.8726	93.5287
2860_chr8:73300084-73307813	168.317	132.485	131.787	143.879	193.221	162.804
1151_chr3:145269015-145274709	592.853	677.46	632.374	555.495	581.637	640.189
596_chr2:84014269-84021604	474.222	496.066	487.984	454.819	444.962	496.984
3122_chr9:102432049-102438180	793.963	661.743	786.197	823.571	777.868	800.802
542_chr2:57209352-57212397	36.7437	38.0621	42.3942	75.7305	35.5898	48.6067
5137_chrY:18085331-18094120	32.8931	19.0518	25.301	46.8623	34.2582	23.8619
6099_chr1:171274185-171282044	131.714	149.142	100.4	124.729	196.155	150.693
2157_chr6:58719113-58730209	532.023	564.172	645.192	505.573	478.138	588.715
2294_chr6:114332160-114339172	345.781	339.82	269.04	359.468	338.357	347.462
4659_chr19:21849370-21856204	141.915	158.315	171.086	144.639	123.359	157.045
2063_chr6:4385285-4390682	12.0948	11.9321	2.65804	15.2619	13.3885	10.2855
2225_chr6:81217518-81225520	357.199	368.607	292.233	397.354	362.725	354.584
5565_chrX:88097023-88103430	48.0312	52.2675	62.6946	56.5683	43.2333	38.5081
3516_chr11:62020183-62031823	135.002	144.411	122.022	168.434	139.17	136.724
5340_chrX:34996654-35010439	69.6837	78.0241	73.8949	73.5038	77.7615	85.0217
2899_chr8:92959695-92969705	254.342	256.712	230.034	255.933	309.822	249.57
2399_chr6:165873144-165875719	496.029	615.092	601.551	569.268	360.046	522.066
5839_chr1:20356226-20361046	37.725	80.1613	50.5948	44.4303	32.4802	44.7863
2400_chr6:165938772-165944023	799.135	858.468	882.413	917.643	980.448	824.569
2863_chr8:75957072-75960409	156.471	154.367	126.803	123.403	129.906	144.153
5531_chrX:81123250-81130682	10.0382	12.998	17.3729	28.8172	28.3587	8.29947
4542_chr18:33411921-33420488	4.35424	0	3.34923	3.84612	4.2175	4.32002
3978_chr13:62723207-62732373	230.957	180.575	174.519	204.005	277.905	209.29
5537_chrX:81982215-81988398	363.479	291.635	281.904	436.965	402.22	284.308
4334_chr16:7864789-7870392	642.423	659.727	596.557	598.327	606.127	623.064
5304_chrX:16056163-16069488	454.931	444.188	440.37	458.101	483.126	442.56
5489_chrX:74425457-74430464	131.298	164.625	131.792	126.669	97.41	142.892
6029_chr1:118768282-118775746	161.173	170.839	140.31	154.504	175.877	190.07
4366_chr16:31671319-31679807	52.7372	39.4546	39.7197	62.1107	87.9727	36.3352
2380_chr6:154244343-154259208	327.812	334.916	349.389	382.382	339.9	342.768
1610_chr4:133733781-133739925	235.257	238.981	208.976	230.595	206.797	198.773
4667_chr19:22707605-22714578	18.7231	12.9299	4.11474	16.5382	17.2715	16.8068
2668_chr7:147298297-147306047	225.619	221.873	234.168	211.513	191.144	233.994
747_chr2:171830243-171839896	980.115	1078.83	1125.82	1116.2	1061.78	1284.41
3632_chr11:106093259-106101234	12.8629	16.9584	10.7935	16.5264	15.1018	15.4689
2727_chr8:9657357-9671658	178.358	165.73	164.529	174.537	209.287	170.378
2557_chr7:92107347-92114322	340.262	332.389	261.211	331.851	360.872	334.272
472_chr2:13303883-13309849	644.763	642.261	616.773	708.278	609.627	699.918
4176_chr14:70760255-70768607	315.992	298.414	277.411	284.049	356.178	335.296
2623_chr7:124900169-124904691	750.597	746.2	678.862	765.007	732.351	767.885
4217_chr14:94025751-94034000	318.241	288.087	259.135	279.606	269.374	250.499
1494_chr4:89263608-89270458	250.493	197.431	206.289	242.907	256.692	221.511
766_chr2:188034022-188044748	74.3396	74.455	66.8784	71.4245	97.6909	75.9119
3553_chr11:77791882-77800774	384.377	361.412	417.874	355.734	358.931	384.305
2604_chr7:117754218-117761744	43.3689	34.2286	47.6554	43.7805	68.8113	44.2574
1832_chr5:44983898-44995096	125.756	137.458	151.181	147.127	139.822	159.747
1850_chr5:54379414-54387063	277.365	237.431	238.197	256.306	276.33	270.146
3557_chr11:80743770-80751261	27.3878	17.1942	45.9629	35.188	40.1934	46.111
5257_chrY:26716898-26724303	303.505	330.484	319.665	410.474	338.293	310.699
2966_chr8:136779418-136785270	643.776	695.487	636.141	695.33	713.079	654.527
4201_chr14:87197930-87203405	386.629	326.988	390.407	415.23	409.131	367.256
1914_chr5:97770452-97775106	271.489	267.047	255.831	320.333	282.046	257.097
5637_chrX:108547312-108554994	8.49766	5.03004	0	10.7229	12.5422	3.21176
2170_chr6:64031223-64045749	275.11	255.829	239.514	276.182	305.959	252.246
5480_chrX:73341434-73350390	231.686	270.381	228.269	244.659	197.682	222.461
2876_chr8:84418105-84423008	357.552	348.054	333.541	349.426	420.009	352.226
6208_chr1:227021401-227026126	218.072	222.149	188.231	249.279	302.021	191.884
1160_chr3:147869316-147875452	607.146	618.173	562.281	644.359	602.553	613.18
6094_chr1:169630866-169640129	403.214	424.809	405.786	415.299	444.023	414.862
627_chr2:99887262-99894961	267.691	260.984	295.347	269.62	254.2	261.181
3327_chr10:96594962-96598789	126.696	137.973	157.424	133.433	223.408	161.155
5044_chrY:7045820-7052218	190.938	204.331	181.621	198.267	141.176	176.422
4838_chr20:38721744-38727685	792.667	848.75	763.042	805.538	841.256	858.593
5840_chr1:20480439-20486859	110.393	72.2238	87.1478	51.3216	90.9813	73.0172
4728_chr19:41460066-41465569	13.5564	11.7023	13.0342	29.936	26.2613	6.72492
4437_chr17:28314676-28318276	186.484	214.639	247.037	132.693	185.645	222.707
4804_chr20:1377582-1387888	149.308	193.722	171.225	167.054	126.213	159.806
3192_chr10:6866481-6875494	320.24	370.852	329.494	345.475	294.648	305.918
5628_chrX:105425076-105430874	234.014	184.377	185.568	205.995	259.639	217.016
3673_chr11:130434278-130440028	914.677	900.458	861.984	929.703	894.329	917.143
2667_chr7:145937616-145946276	572.357	546.6	540.891	582.138	545.169	589.762
5129_chrY:17367042-17374557	74.4555	88.2676	74.4513	59.1902	84.938	60.7378
2368_chr6:145889033-145895089	340.304	284.989	311.503	357.718	391.761	296.381
1932_chr5:106313618-106322399	437.558	446.657	479.522	477.493	458.106	476.267
1528_chr4:100092609-100111426	556.842	598.984	640.853	584.454	525.512	581.888
2370_chr6:146768312-146777626	533.675	561.466	549.125	520.04	613.573	629.151
3640_chr11:109832247-109838665	296.411	251.859	219.055	296.474	335.891	248.913
3385_chr11:4241807-4247969	313.264	269.636	238.631	275.371	318.573	314.305
2070_chr6:9722370-9729319	180.497	158.475	147.61	210.998	228.772	142.02
4015_chr13:83544412-83549496	253.116	219.132	246.894	226.819	333.996	269.325
800_chr2:209758492-209770193	1090.73	1136.06	1189.34	1066.58	979.403	1165.06
2441_chr7:23112827-23125870	220.228	227.636	214.495	216.634	169.91	219.916
5672_chrX:116550218-116556878	394.859	354.877	353.263	392.069	455.695	360.267
2654_chr7:141452088-141455902	691.869	736.11	838.696	712.627	688.295	716.347
1611_chr4:133806045-133808105	181.015	106.256	97.464	191.869	216.24	113.742
1961_chr5:118760260-118766478	166.469	184.353	131.507	182.811	209.178	160.697
4906_chr21:44336863-44345869	478.921	441.936	430.905	409.77	404.537	460.26
5634_chrX:107721813-107726840	266.188	240.831	293.925	368.663	355.749	231.889
4393_chr16:59548902-59556822	444.497	400.07	355.034	397.307	491.174	436.915
3113_chr9:97302153-97307792	820.228	798.268	862.412	891.032	916.202	803.938
4815_chr20:13338527-13346205	665.592	719.67	724.038	663.02	649.395	709.366
2337_chr6:131659917-131669325	478.284	478.503	468.154	470.19	486.467	542.877
2476_chr7:43892607-43906351	426.135	440.019	507.846	536.44	460.512	489.211
4734_chr19:43790293-43805413	186.277	212.981	226.309	193.415	154.139	210.107
1903_chr5:86806148-86816195	371.289	381.406	454.09	388.635	311.678	385.562
1891_chr5:81249173-81256423	582.683	559.62	552.078	561.27	592.208	584.485
4126_chr14:43470888-43478536	0	0	1.87581	2.15411	4.72421	0
921_chr3:37246879-37251911	485.519	431.274	406.24	473.057	448.732	487.832
4649_chr19:20952100-20963415	225.01	223.692	207.943	230.786	176.697	192.986
3020_chr9:23916358-23925588	197.529	168.159	194.292	187.419	237.485	195.141
1766_chr5:18535821-18544124	690.748	708.164	730.882	678.596	790.537	789.697
1989_chr5:129969236-129977931	244.539	237.759	185.621	231.16	295.727	234.104
3423_chr11:25347960-25350926	103.736	104.202	106.39	108.29	142.09	103.96
1449_chr4:69921569-69930801	1087.94	1110.58	1165.5	1581.12	1380.24	986.184
5214_chrY:23811945-23820229	71.4847	69.9682	71.8704	94.4656	77.0542	67.7584
4555_chr18:44448415-44457744	179.938	198.821	185.31	227.814	193.652	187.781
4190_chr14:80930753-80939302	134.72	131.079	115.792	133.934	127.496	147.19
2624_chr7:124949996-124953167	249.93	266.004	153.794	249.334	341.761	237.269
4561_chr18:49223020-49236390	542.685	585.761	676.574	563.767	495.464	587.326
831_chr2:225161343-225168985	575.374	632.045	509.683	599.313	619.358	616.657
6202_chr1:225073389-225081246	96.1402	109.016	74.8628	114.277	101.168	100.488
2804_chr8:48901677-48911810	152.317	158.259	152.91	163.402	133.716	132.706
4125_chr14:43271797-43277259	11.9509	18.8642	15.7585	12.0643	15.434	11.2923
4783_chr19:55405655-55411957	514.949	439.412	500.806	533.28	519.798	489.37
4681_chr19:23753871-23762846	248.86	262.633	307.71	264.334	240.877	251.543
5057_chrY:8401668-8414796	50.0829	55.4367	42.0749	62.7496	49.0835	54.0357
1454_chr4:71401997-71422130	227.68	233.85	258.685	257.373	243.189	253.697
3966_chr13:55485055-55493351	106.791	117.998	135.751	136.032	142.997	118.22
6118_chr1:178009498-178015060	300.107	307.98	259.21	268.048	283.645	261.708
3921_chr12:133466136-133474966	258.227	291.014	268.082	250.949	373.726	312.955
4664_chr19:22040977-22050193	687.088	676.451	657.705	668.582	835.726	690.724
1465_chr4:74815343-74818486	83.063	45.0703	63.891	62.8885	76.6232	113.805
500_chr2:33277063-33280439	368.708	366.202	305.911	378.132	436.936	339.779
1280_chr3:196246902-196252365	218.49	274.66	294.104	242.749	214.935	248.386
4519_chr18:20863921-20868842	704.91	693.561	727.316	579.131	695.008	711.904
5244_chrY:25715911-25724932	33.081	31.4124	38.1683	43.831	46.7281	30.086
1982_chr5:126174254-126181186	1855.13	1820.9	2000.21	1603	1583.61	2006.5
2360_chr6:143398845-143407522	180.023	189.265	199.233	201.261	220.694	184.828
1203_chr3:162440439-162444869	518.857	559.641	534.289	444.364	559.988	492.851
3151_chr9:118601456-118607208	984.071	1019.94	997.608	1081.17	988.236	1026.2
5550_chrX:83950550-83964715	215.624	240.524	322.088	319.277	257.212	329.222
1066_chr3:112409146-112420424	259.238	224.426	240.428	279.02	300.088	224.794
4545_chr18:40041573-40047040	231.976	202.605	173.185	195.865	284.167	227.896
510_chr2:37352066-37364770	404.491	438.523	432.532	392.953	337.037	441.856
3771_chr12:39584642-39594959	723.147	776.561	922.656	740.961	673.586	787.417
676_chr2:128794155-128802029	58.0334	64.6141	50.1045	48.1227	59.6523	45.4351
4118_chr14:41703259-41709520	261.394	228.344	289.849	301.276	305.842	252.198
1109_chr3:128555838-128560870	551.305	528.535	417.643	569.633	537.282	529.506
1600_chr4:131764536-131769287	259.077	192.47	208.337	221.91	276.289	244.06
5676_chrX:118018500-118026247	231.725	222.79	215.74	231.798	151.575	208.606
3427_chr11:26023548-26028800	71.0207	74.7951	55.9939	47.0497	59.6182	68.1138
3976_chr13:61662572-61669622	511.247	543.522	501.603	477.876	457.822	535.445
3816_chr12:61345060-61351412	528.513	487.66	479.926	487.586	472.099	485.518
491_chr2:20280900-20287039	317.475	327.293	315.471	336.781	338.403	313.473
3231_chr10:42879540-42888938	126.024	106.904	112.965	113.071	103.805	108.953
6024_chr1:116051756-116057994	380.456	388.171	305.866	277.298	326.276	357.938
2219_chr6:79563832-79568868	153.687	168.792	176.609	170.1	169.785	188.609
5031_chrY:5190096-5198468	566.981	503.861	525.223	522.464	584.78	574.682
478_chr2:14061868-14069317	133.329	154.756	146.37	144.863	124.494	137.457
3283_chr10:66536582-66545722	188.25	190.248	158.534	183.857	222.693	183.565
4697_chr19:28200266-28202681	81.0689	63.9831	77.2042	54.5589	64.8126	76.6018
6088_chr1:163561099-163566792	293.203	303.157	264.586	280.69	331.062	308.775
5306_chrX:16234996-16240394	409.418	320.915	348.139	372.322	464.048	371.351
4495_chr18:2833585-2839448	566.224	496.472	458.777	581.633	606.983	487.081
4163_chr14:58589066-58592224	218.481	218.165	163.511	200.809	240.217	228.481
2912_chr8:98839826-98847845	357.023	306.789	322.027	423.219	317.65	354.602
3234_chr10:43000132-43005029	117.109	97.3114	109.852	154.743	103.286	118.392
5318_chrX:26517318-26520915	281.255	257.782	231.292	293.084	341.47	240.039
4809_chr20:5285342-5288519	176.088	174.299	252.83	212.57	231.201	248.468
4232_chr14:107154008-107158916	7.59975	0	14.6141	26.8516	26.9906	0
734_chr2:163923164-163933539	142.473	165.121	138.282	168.325	190.963	140.313
5954_chr1:87267516-87275316	330.58	365.767	362.335	300.98	365.169	322.645
1916_chr5:98347822-98352658	334.546	290.289	241.755	313.389	327.463	312.467
4821_chr20:18498680-18503238	771.265	697.924	692.385	659.578	730.531	661.689
2895_chr8:90461032-90467472	296.847	219.999	265.087	283.95	357.185	258.598
5265_chrY:27238085-27245490	307.283	337.442	313.852	408.249	336.666	310.699
1315_chr4:9762576-9766632	141.385	147.648	114.94	180.729	175.17	118.605
3430_chr11:27650622-27656486	901.669	834.634	927.183	928.488	905.698	919.301
3439_chr11:37598376-37604529	143.221	169.554	177.195	156.629	185.943	198.482
5901_chr1:58635401-58639782	273.503	270.456	217.743	270.728	380.707	250.589
5107_chrY:15364407-15371245	243.432	278.772	267.493	245.742	236.007	265.197
4123_chr14:42778216-42783120	145.464	123.435	160.886	129.329	202.595	173.562
1477_chr4:80469047-80481757	423.011	387.643	418.782	419.341	408.897	475.621
543_chr2:57454515-57462335	364.915	316.242	277.019	391.853	315.722	356.525
1276_chr3:192713425-192719617	718.372	683.306	668.404	701.055	604.884	664.415
4267_chr15:49990696-49996942	521.058	451.599	480.031	411.458	504.212	426.606
1641_chr4:142859323-142861993	125.707	163.978	107.436	111.038	130.779	92.3848
1316_chr4:10171638-10174618	78.2186	116.676	113.11	116.073	64.6504	57.9443
1966_chr5:121811647-121814827	932.386	923.319	857.007	849.479	889.851	888.211
4778_chr19:53936628-53946363	586.277	553.727	565.17	581.325	532.605	532.247
3290_chr10:73709417-73714809	78.6888	101.517	113.071	102.35	70.3547	76.6406
5980_chr1:99265618-99272433	380.406	344.916	348.388	373.484	461.237	350.264
3365_chr10:120368323-120373798	117.522	138.794	148.04	138.41	109.981	117.161
2675_chr7:150280229-150307070	464.046	515.19	539.884	491.075	453.455	493.897
2472_chr7:42675154-42685514	27.9057	26.1095	34.6204	38.1665	33.7139	28.5795
3646_chr11:112790259-112800806	85.3276	105.64	92.4982	95.2867	69.6583	88.3123
5663_chrX:115374802-115382415	224.166	238.554	179.964	268.338	273.682	196.073
2259_chr6:91379736-91385314	961.266	989.407	1060.87	1026.29	1009.34	1109.07
2161_chr6:62032958-62044696	83.8211	71.3285	80.058	68.7761	81.0604	67.7912
1159_chr3:147595054-147602076	11.9523	11.0055	2.04302	9.38448	18.0086	10.5408
4327_chr15:100980508-100986420	491.34	407.394	448.909	487.644	517.415	443.4
6283_chr22:39448283-39462275	391.255	393.555	377.851	401.528	380.043	420.583
4138_chr14:47050513-47058337	221.697	265.87	240.205	268.472	236.285	279.871
1627_chr4:136876484-136881843	118.325	103.344	117.783	122.961	116.856	116.244
1857_chr5:59954308-59962244	410.698	414.682	397.705	380.936	396.852	412.717
3118_chr9:99976963-99983043	878.844	879.131	863.576	839.961	932.951	967.805
6085_chr1:161442721-161450082	305.319	285.215	267.005	273.047	384.49	307.528
3473_chr11:50445246-50452783	43.3056	56.3947	47.5859	53.5529	57.5254	49.9216
3680_chr12:4128162-4135029	820.236	830.91	831.471	820.481	838.321	975.47
5099_chrY:14711725-14720655	121.141	87.2642	100.409	93.1674	138.241	129.859
4776_chr19:53862743-53868467	359.224	405.021	421.045	424.511	394.492	434.254
2298_chr6:115553236-115562559	192.057	182.37	158.5	203.221	251.91	162.76
1075_chr3:115824209-115830079	814.962	930.324	840.699	940.168	871.946	897.347
4905_chr21:44220956-44226688	594.617	541.522	589.391	477.088	605.095	516.504
1061_chr3:111242241-111249760	111.004	132.759	131.651	157.757	137.751	119.77
5229_chrY:24763038-24772581	32.249	31.044	36.0807	41.4337	46.6965	28.4405
795_chr2:207881942-207889452	429.646	466.5	402.113	421.188	407.332	411.485
2664_chr7:144116050-144120302	458.335	477.052	425.079	445.528	569.264	469.963
2094_chr6:23108265-23116732	78.7512	66.9349	91.4971	101.18	76.8114	89.6063
5594_chrX:94326930-94334860	31.7518	16.2425	22.6139	18.6977	16.7062	21.0015
4410_chr16:72098168-72107275	78.3377	76.375	66.9515	79.598	59.5117	59.6038
1156_chr3:146051255-146057603	70.5128	51.7387	64.4071	54.4988	54.0695	60.2422
5978_chr1:96613285-96619301	311.565	324.35	284.959	288.898	317.294	221.456
1936_chr5:107902671-107909913	283.293	234.766	206.02	300.281	262.755	245.295
5067_chrY:8848029-8856945	72.171	59.9529	73.2128	75.7596	89.8288	65.0315
5894_chr1:55359311-55369257	531.647	571.12	491.156	553.257	534.628	593.518
1834_chr5:45795325-45803492	17.128	12.617	10.5397	12.1034	22.1202	16.6158
1763_chr5:15059583-15065586	338.648	283.213	276.017	307.362	425.312	301.052
6122_chr1:181215333-181224478	126.451	106.34	149.819	131.512	157.38	138.273
5735_chrX:142003737-142010331	251.024	179.702	201.243	241.093	295.878	200.177
3969_chr13:56229065-56234937	796.422	742.471	748.798	789.753	809.096	757.338
2135_chr6:47275915-47283729	309.103	357.694	369.948	410.075	322.129	408.109
2334_chr6:130513426-130520240	599.433	621.886	627.4	603.222	586.793	620.068
1665_chr4:157521348-157527187	932.679	913.205	893.071	967.729	901.325	936.969
1428_chr4:64862186-64867037	1.92226	0	0	0	0	0
976_chr3:70586274-70590090	0	3.37488	0	0	0	0
2674_chr7:150258693-150262935	0	0	0	0	0	2.90785
3859_chr12:84895965-84900758	0	2.68709	0	0	0	0
5600_chrX:97096726-97104387	1.21728	0	0	0	0	0
5736_chrX:142115984-142120207	0	0	0	0	2.8516	0
1669_chr4:159578949-159586991	407.025	385.993	347.865	389.232	438.796	385.802
987_chr3:75651388-75656765	109.258	86.2308	85.3736	94.9759	87.3488	55.0598
5201_chrY:23197846-23206978	121.014	140.343	109.971	138.915	118.698	154.681
1591_chr4:127052402-127058615	185.365	184.501	197.419	165.722	169.609	198.551
3102_chr9:93434574-93443301	106.861	113.647	117.54	99.1099	97.9843	118.743
5053_chrY:7820932-7829837	20.4213	36.884	20.9438	14.8006	27.0496	16.6243
5898_chr1:56247650-56254666	110.321	95.4624	103.26	98.6212	150.2	109.015
4045_chr13:98294572-98301766	489.997	513.845	492.561	499.227	508.927	514.44
2373_chr6:151177981-151184023	267.009	223.83	206.567	233.124	287.027	249.087
2492_chr7:52401836-52407903	185.214	179.387	170.248	161.564	226.294	205.362
3401_chr11:7933160-7939454	635.614	630.283	686.065	667.448	656.314	687.948
5755_chrX:148397177-148406845	409.476	375.706	418.468	400.46	453.454	411.522
1329_chr4:16999370-17005596	629.075	570.967	584.108	640.338	618.023	592.43
4473_chr17:52487758-52494345	169.179	168.161	165.521	156.314	236.771	180.725
4855_chr21:9984931-9992233	189.652	227.546	236.745	252.691	206.993	259.329
6032_chr1:119716662-119720262	582.762	658.226	685.33	613.133	739.234	722.942
5337_chrX:34106067-34112332	8.93085	4.11169	6.8695	5.25911	16.3396	8.86067
4864_chr21:17351928-17357679	527.794	472.546	537.555	489.835	497.345	490.131
2776_chr8:41448452-41455845	378.42	451.233	424	395.541	422.738	337.901
2164_chr6:62310091-62316179	336.218	291.954	308.688	319.307	354.095	316.099
5294_chrX:6190260-6195984	913.944	947.299	914.769	859.096	843.688	960.1
4615_chr19:9820332-9833018	163.937	171.596	184.907	167.534	165.197	169.213
5151_chrY:19243014-19253729	62.666	62.5103	44.1851	63.8099	65.1941	59.2951
5446_chrX:64657591-64662276	185.103	175.937	183.714	214.487	190.214	175.091
2930_chr8:113208212-113213617	700.458	731.548	796.232	707.106	739.733	685.824
1461_chr4:73791625-73798906	143.45	147.712	119.206	127.841	193.53	151.641
1349_chr4:24967399-24973288	20.5854	28.4321	30.4501	22.3793	38.8554	35.6105
5988_chr1:103298924-103306681	93.1717	91.3258	101.72	99.8207	58.223	89.8552
2764_chr8:36317027-36329333	330.42	337.566	352.669	318.638	336.192	338.851
5705_chrX:130846250-130851796	735.617	647.928	671.233	665.369	755.673	749.577
1188_chr3:156338250-156344356	16.0359	31.6405	15.2714	20.2351	39.4471	26.2639
4318_chr15:95293967-95299701	645.638	619.949	590.436	609.081	646.89	671.221
5835_chr1:19868043-19874105	223.055	201.844	203.519	182.079	218.534	189.252
2900_chr8:93248771-93254946	165.363	204.409	174.24	157.405	163.827	181.794
3244_chr10:45774530-45782353	34.5702	39.5151	29.3417	20.0063	38.4879	26.808
3927_chr13:20200200-20210047	363.203	408.119	375.166	371.431	375.494	356.434
967_chr3:58570741-58581463	170.044	181.402	153.878	204.366	190.4	157.634
5678_chrX:118452654-118458608	732.987	714.941	842.092	792.712	794.921	822.533
1778_chr5:22094109-22103254	324.796	308.456	305.128	313.466	327.271	319.039
5763_chrX:150719396-150731087	402.842	409.308	382.878	411.497	457.927	389.387
5862_chr1:38610067-38616594	350.04	310.8	334.086	342.004	514.798	321.302
3915_chr12:127965514-127973862	112.829	114.177	91.0827	96.7017	110.367	69.4557
6259_chr1:248499071-248504293	444.643	441.483	450.524	435.343	422.031	452.369
875_chr3:16805337-16814038	49.8386	66.6153	62.6554	57.7502	46.3702	56.7134
2608_chr7:119691566-119702798	20.7576	17.2019	8.94122	7.3341	17.1568	8.78696
3289_chr10:72774792-72781482	227.211	186.75	184.417	225.322	277.232	184.397
5703_chrX:129412590-129420710	134.946	153.866	106.007	147.096	147.58	141.292
4817_chr20:15128328-15134167	607.679	584.539	611.76	634.808	662.072	580.984
3577_chr11:86545163-86548521	161.046	218.598	200.762	186.4	251.016	216.714
5972_chr1:94911062-94914412	398.01	467.071	436.737	413.026	355.856	439.985
2782_chr8:43549422-43557724	3.36991	1.55148	8.64031	3.96888	1.4507	1.48597
5045_chrY:7038061-7045806	81.2753	41.576	57.422	70.1955	115.071	56.5451
1962_chr5:120031098-120038953	609.043	587.033	619.145	606.135	605.632	686.316
4336_chr16:8926884-8930335	1554.92	1328.49	1334.22	1594.22	1360.84	1567.27
5588_chrX:93213009-93220512	83.2749	80.6837	59.2739	106.493	109.954	59.1908
3965_chr13:55267296-55271663	4.27051	2.94916	11.4969	7.54432	8.27278	11.2985
1081_chr3:119757249-119764583	159.579	140.498	134.972	150.504	157.646	149.704
5473_chrX:72475794-72484636	11.6018	13.1106	17.8479	14.9061	27.2423	13.9523
2777_chr8:42415026-42423410	274.186	287.289	218.173	278.052	317.47	261.916
5666_chrX:115854295-115860542	448.576	363.902	363.984	406.118	451.116	410.74
1550_chr4:107806064-107824482	271.666	299.336	347.427	261.657	245.56	319.854
566_chr2:70847780-70852668	715.391	679.799	745.432	714.477	788.393	724.28
3916_chr12:128094929-128102534	164.316	159.203	132.992	138.642	190.037	181.68
5499_chrX:75113201-75122809	144.624	158.862	160.518	131.176	157.318	148.944
4807_chr20:4501146-4510015	52.5749	60.2705	62.2775	51.0836	59.7506	52.8572
826_chr2:224053484-224060108	653.931	634.86	658.388	720.005	670.893	632.264
5153_chrY:19458209-19465714	95.6785	99.5406	74.5505	81.2205	117.146	110.131
5847_chr1:30676525-30680715	262.601	190.57	263.613	267.34	287.406	241.402
3772_chr12:40780528-40788045	76.9169	70.2526	98.2877	101.912	108.948	73.8507
5091_chrY:14363817-14372236	163.939	154.522	145.696	169.269	125.172	124.552
2977_chr8:140559143-140562614	75.216	29.6818	57.8552	56.9474	31.2231	28.4285
5829_chr1:13886269-13894115	220.482	238.858	194.733	251.971	270.928	201.257
1570_chr4:115507891-115517530	33.8628	49.4431	37.2098	42.7303	32.487	25.5975
1290_chr4:4000879-4007440	392.288	414.216	394.671	389.196	417.598	443.731
3018_chr9:22658533-22664084	509.849	501.17	453.547	411.029	507.667	451.119
2331_chr6:127169991-127175601	924.201	910.298	934.634	957.304	993.925	899.347
2377_chr6:152811764-152818311	261.372	241.979	190.636	266.729	295.243	219.514
5423_chrX:61959596-61967393	617.759	641.783	641.23	739.533	580.016	730.976
1202_chr3:162430379-162436031	381.123	328.144	403.564	364.337	332.398	347.026
5612_chrX:100041647-100046657	348.056	356.046	243.382	397.863	343.736	326.239
5234_chrY:25083151-25090545	305.217	337.944	318.2	408.856	330.652	311.161
5290_chrX:4458164-4464239	805.886	772.788	773.371	828.45	760.257	841.688
2612_chr7:120524951-120531295	490.961	450.715	433.043	444.055	518.256	490.992
3316_chr10:91044477-91051520	387.954	405.075	371.739	334.495	420.658	310.902
3895_chr12:105696612-105703018	561.907	659.477	780.445	619.776	494.44	659.554
5287_chrX:3471184-3478202	934.805	925.905	934.19	953.067	911.239	1025.68
2873_chr8:83975836-83986129	101.93	83.2182	114.294	115.245	116.427	98.282
702_chr2:148068972-148076659	311.783	309.146	237.953	327.907	369.753	268.81
2937_chr8:115293822-115298742	868.997	837.678	807.645	842.088	866.489	859.974
750_chr2:175066980-175081143	358.216	398.354	405.199	441.467	363.974	439.46
5344_chrX:37324662-37332666	219.043	263.11	278.717	265.522	257.305	301.321
1493_chr4:88842955-88848484	608.855	531.117	620.108	579.518	614.238	682.717
914_chr3:34560329-34565910	254.807	288.47	231.338	323.219	319.363	229.873
1152_chr3:145428328-145433879	514.049	494.209	505.233	486.706	488.142	511.12
3441_chr11:38132752-38142084	195.87	165.631	172.183	180.957	207.141	181.111
567_chr2:71273872-71277736	55.5022	23.3308	59.397	80.9985	73.2371	35.1146
3786_chr12:47839065-47841799	300.094	320.282	304.274	319.294	312.69	311.269
3078_chr9:81046216-81057948	136.726	155.356	121.066	129.197	127.299	128.816
3495_chr11:56095479-56098345	84.582	85.3702	50.0457	83.3322	42.0132	45.1862
1271_chr3:190903174-190908789	362.044	347.509	357.68	330.064	416.09	394.35
5572_chrX:89470808-89478568	10.2149	3.31965	5.54623	14.8612	3.10403	12.7179
4674_chr19:23207910-23214557	289.708	222.837	234.171	261.477	308.014	252.402
3129_chr9:104266530-104274879	19.5472	16.1988	25.775	14.7995	18.753	19.2088
1452_chr4:70691553-70697205	133.641	140.145	114.216	141.363	181.114	120.041
1027_chr3:95306440-95314289	320.2	326.561	286.962	310.645	382.07	314.344
2914_chr8:100955910-100961832	963.7	909.107	949.595	931.914	968.006	986.331
1378_chr4:39486766-39491862	253.435	228.725	236.461	279.624	207.961	337.679
2821_chr8:53981508-53989840	188.595	187.053	172.184	170.047	237.058	196.922
3452_chr11:42896071-42905454	395.574	425.554	361.607	403.843	458.24	395.752
3349_chr10:107776513-107782815	304.826	251.384	291.378	313.694	298.119	285.792
3297_chr10:78577979-78586517	456.564	548.375	483.087	482.398	535.325	578.682
2147_chr6:52780116-52784053	157.499	228.983	189.462	202.926	240.108	200.516
2285_chr6:110172994-110183056	498.64	462.126	449.848	484.66	472.207	500.238
2112_chr6:31296534-31305329	54.6077	47.5969	44.8582	40.2741	45.8746	49.7952
3689_chr12:8569248-8578375	56.1978	56.4501	50.3001	59.5677	60.7009	52.0391
850_chr3:929717-938473	482.475	501.626	493.18	518.369	477.295	526.235
4312_chr15:90676200-90682613	351.899	289.211	327.72	358.359	343.665	324.127
6184_chr1:213080655-213093254	454.866	477.449	488.519	494.958	463.643	507.228
5587_chrX:93265050-93273832	9.55722	14.6669	11.4353	16.8839	16.457	9.83331
1690_chr4:168337851-168345370	6.20132	1.71302	0	0	6.40701	13.1255
1939_chr5:109869499-109881304	143.386	151.668	148.269	150.728	143.856	133.245
2121_chr6:33015760-33026982	78.949	79.7731	73.5111	88.0876	72.4449	86.2989
6183_chr1:212596402-212601957	83.9344	69.5568	74.8911	94.8987	84.5503	71.0611
5508_chrX:76297517-76306499	120.439	104.684	113.405	108.219	108.612	109.192
4882_chr21:28226744-28234763	138.971	140.545	110.92	122.241	173.468	143.071
6013_chr1:112666077-112675242	272.192	223.459	219.933	284.919	302.246	214.697
4047_chr13:98419822-98426216	315.025	236.689	271.481	315.623	308.899	271.069
1002_chr3:83319277-83332797	60.7024	46.2076	67.3844	53.6187	53.8964	49.2753
1286_chr4:3048064-3058297	318.518	339.859	330.172	313.951	289.536	341.181
2038_chr5:162761358-162767591	248.355	177.71	209.444	235.232	265.674	206.821
1698_chr4:171044938-171056038	39.9083	30.7514	25.8501	35.6223	32.5516	41.6786
2266_chr6:98227169-98237585	538.101	498.978	507.562	551.23	491.427	579.176
5951_chr1:86875033-86882363	92.8735	92.2522	91.0089	73.0454	101.869	76.576
4846_chr20:44211312-44217224	395.911	322.429	371.26	374.789	399.265	377.672
1561_chr4:110777133-110782108	109.65	128.146	123.989	79.4701	111.35	128.934
3737_chr12:23660065-23664296	493.667	386.579	396.675	436.059	478.164	460.634
5740_chrX:142796237-142801387	1.81068	5.00172	0	0	2.33841	0
1475_chr4:78551737-78558169	15.9482	10.0124	2.23039	12.8065	11.2344	15.3434
1175_chr3:151420232-151422892	224.32	203.322	248.032	148.607	235.381	213.284
511_chr2:37609316-37613839	490.667	398.645	428.159	440.692	523.182	454.084
6180_chr1:211397620-211402997	289.62	274.262	228.108	274.205	360.594	256.946
5049_chrY:7489201-7495812	130.479	142.223	144.306	169.453	138.45	139.017
769_chr2:188422891-188430836	559.889	525.263	572.407	568.165	563.907	563.641
588_chr2:79438475-79444687	511.149	443.704	493.05	490.618	494.37	524.26
1289_chr4:3979064-3988138	107.913	105.752	130.437	107.122	152.639	125.759
1725_chr4:183735463-183743165	422.569	423.098	379.052	410.69	408.907	477.31
2348_chr6:138038413-138046083	172.043	197.318	182.367	163.243	153.882	195.42
1323_chr4:11808074-11814668	478.007	453.162	448.174	482.187	537.878	439.64
1518_chr4:95070656-95083336	442.031	513.001	465.032	524.279	524.797	454.855
3656_chr11:121503275-121514200	329.502	290.627	296.128	336.292	294.349	334.817
3498_chr11:56716600-56720012	27.3272	18.8718	16.8158	24.1383	10.5876	14.46
4874_chr21:20125096-20132862	145.9	161.708	128.388	132.587	189.199	165.205
849_chr3:889702-894961	106.389	85.7162	73.6499	87.7092	80.1485	68.0231
3506_chr11:59168007-59177706	133.652	136.787	156.054	152.877	137.836	162.811
2339_chr6:131615512-131621410	831.648	838.559	837.925	773.703	798.383	863.806
1576_chr4:116936000-116941770	37.1714	49.108	32.3211	37.1163	35.4822	32.0689
3415_chr11:23014251-23022173	35.3154	22.7625	14.4875	27.035	45.6084	24.1372
5093_chrY:14432433-14441852	7.92084	16.4101	6.09261	5.24739	11.5081	2.61953
6076_chr1:157426737-157433157	238.944	161.5	187.703	198.871	250.433	212.326
1264_chr3:186583096-186592832	574.244	644.294	627.002	704.794	616.67	619.624
4250_chr15:35530817-35536038	882.312	949.739	877.866	952.89	926.108	903.731
4086_chr14:24478749-24484991	174.046	210.469	164.326	145.158	194.868	153.163
4608_chr19:9698448-9707744	157.001	179.435	190.598	175.455	167.78	151.289
5642_chrX:110913518-110919193	153.639	186.102	170.63	145.144	130.511	184.766
1049_chr3:103313350-103319695	205.025	151.23	184.269	196.029	279.017	165.258
5120_chrY:16619933-16623469	278.195	258.585	283.96	298.138	378.008	247.667
2224_chr6:81185201-81198060	388.012	420.215	421.74	453.56	386.363	458.597
5965_chr1:91683160-91686881	26.3115	20.7661	15.4198	22.1343	21.0354	31.4914
2500_chr7:56213068-56216695	290.498	326.664	324.295	308.826	361.886	323.073
1926_chr5:103367411-103373015	585.732	646.969	583.651	649.665	614.615	615.249
3434_chr11:32166710-32174925	18.1632	40.7656	26.1954	36.0981	33.7194	33.0375
4529_chr18:27715830-27723045	78.8434	96.4002	93.4535	90.1931	86.8	69.2473
982_chr3:75185422-75193811	161.19	135.114	112.869	134.524	134.952	75.7338
836_chr2:231955780-231966114	384.894	441.862	416.49	386.611	381.11	420.817
4534_chr18:29578738-29585016	365.407	333.383	285.637	373.936	360.645	323.236
2585_chr7:106167618-106173928	378.333	390.887	364.898	390.315	430.389	366.562
1046_chr3:102454529-102461050	1.43005	5.92545	4.39991	5.05268	7.38741	3.7835
597_chr2:84101057-84106618	86.3592	69.4818	82.5493	74.0597	84.4591	48.8018
4841_chr20:40223225-40230969	227.6	196.264	169.509	259.544	248.057	171.25
3810_chr12:59243135-59253534	165.461	193.848	170.384	172.689	188.785	198.713
1317_chr4:10300152-10304622	95.9589	63.3868	96.2744	81.0757	75.4339	68.989
4645_chr19:20701027-20707125	207.976	174.251	155.267	240.439	215.269	157.79
1275_chr3:191786977-191794657	474.779	541.708	475.406	523.413	515.93	511.607
5189_chrY:22030408-22035528	7.28513	7.54653	14.0091	9.65249	21.169	9.63717
5167_chrY:20751367-20759776	5.54506	7.65869	1.70608	3.91838	15.7547	5.86825
3355_chr10:110800953-110808828	333.353	327.936	289.658	306.482	426.689	322.705
1450_chr4:70057564-70064885	106.999	100.283	95.04	108.015	82.2533	90.1506
3389_chr11:5180500-5188363	450.684	428.36	395.011	483.995	399.77	470.676
726_chr2:159703523-159705757	125.192	121.038	44.9381	92.1521	70.0614	55.2035
3178_chr9:140738666-140744014	4704.37	3824.36	4608.34	6246.95	3537.66	5609.65
916_chr3:34840606-34849105	27.4317	31.8259	27.8522	29.0767	27.633	26.1275
901_chr3:27079181-27086008	56.0044	64.1455	70.3956	61.5346	59.9789	57.823
4696_chr19:28236555-28242272	155.773	177.977	155.576	184.42	152.724	186.645
4447_chr17:34821877-34831413	54.2767	53.3539	45.134	56.1493	59.3607	48.5136
1805_chr5:34461164-34468535	132.21	152.899	142.08	136.338	149.503	99.5809
2598_chr7:112281340-112296899	148.653	171.787	157.682	160.426	161.789	179.599
490_chr2:20122508-20129562	434.281	399.878	511.488	433.231	354.27	445.077
5140_chrY:18276114-18284893	18.0587	20.5406	16.3418	19.7046	20.5783	18.2681
6039_chr1:142594601-142599484	210.063	212.325	233.553	226.033	155.374	214.728
3564_chr11:81705386-81715857	2.67192	1.23013	3.42535	1.57341	5.75113	3.53457
4335_chr16:8931828-8939329	1164.29	1196.84	1121.72	1265.08	1097.42	1282.81
2353_chr6:141496648-141505090	447.947	480.612	461.389	416.652	460.093	466.164
5659_chrX:115167641-115172219	140.543	84.3978	90.8702	100.753	97.3294	61.9729
1368_chr4:35141695-35150702	117.517	106.539	105.126	115.235	84.9099	104.095
6264_chr22:18926329-18935361	486.319	462.055	412.986	459.665	429.375	402.252
860_chr3:6439013-6446003	426.916	480.93	417.657	415.985	423.847	433.268
3279_chr10:65607972-65611341	406.836	420.478	474.722	371.583	386.017	457.641
6104_chr1:172764837-172781779	209.733	221.63	225.684	221.24	213.632	265.795
6083_chr1:161220117-161227502	258.867	258.999	190.375	269.928	261.745	239.71
5098_chrY:14705521-14711052	5.05791	0	2.59365	8.93535	6.53209	0
464_chr2:4531700-4538083	161.436	152.347	158.449	172.924	216.036	140.117
1164_chr3:148288431-148295933	314.498	334.796	274.417	306.346	397.332	309.149
2683_chr8:3093309-3100970	332.317	287.498	295.876	288.161	317.557	246.373
4658_chr19:21785773-21795244	148.685	159.8	193.136	177.432	201.558	166.078
3844_chr12:77085904-77091815	153.027	201.552	163.819	182.549	182.348	191.998
2647_chr7:138124165-138135339	93.0592	107.205	103.358	125.327	92.1577	113.167
3620_chr11:100615622-100621407	339.317	277.186	280.217	284.77	270.631	287.872
844_chr2:239113360-239120318	90.4668	85.1514	95.8739	121.936	76.1586	109.037
3393_chr11:6090336-6097123	582.581	597.791	616.156	561.929	619.294	559.826
3931_chr13:23580608-23582921	237.805	289.481	325.529	284.819	286.294	394.56
3919_chr12:131821128-131825881	196.188	170.711	175.05	183.692	225.499	176.479
3622_chr11:101101406-101111626	349.492	312.564	346.033	311.932	377.701	384.468
5582_chrX:91982352-91988888	196.894	155.679	143.766	168.876	207.294	171.754
1693_chr4:168844117-168851861	361.27	425.794	384.407	408.463	398.136	414.187
1079_chr3:119402674-119414726	116.846	120.237	95.2334	107.995	140.409	115.672
803_chr2:210164296-210170391	682.373	678.329	723.76	718.968	731.088	685.107
5380_chrX:52210602-52222266	55.9687	76.7504	79.3358	59.3249	58.3414	72.452
5382_chrX:52482878-52495262	52.715	72.2885	74.7236	55.8761	54.9497	68.24
4260_chr15:45156237-45165998	538.856	552.912	573.218	561.21	511.445	547.26
2533_chr7:75410830-75418829	413.293	380.822	376.638	467.529	403.513	374.766
2284_chr6:110209875-110214405	8.23376	5.68613	6.3333	3.63646	13.292	10.8921
4676_chr19:23360067-23369633	208.627	212.073	258.707	250.588	218.442	263.087
5669_chrX:116202586-116213374	51.0038	59.1023	60.5096	60.3238	52.4722	43.4557
3943_chr13:36890462-36895401	1239.48	1217.78	1230.04	1175.72	1136.24	1272.51
460_chr2:153015-160785	211.236	228.761	178.174	243.834	241.027	190.524
3675_chr11:131120533-131131067	364.307	309.973	322.1	340.953	304.131	298.056
2845_chr8:65034110-65040356	217.978	193.837	178.002	192.541	276.69	195.528
1294_chr4:4165673-4172275	81.9254	56.5767	48.8917	107.3	67.4953	57.9248
1206_chr3:163522007-163528213	140.495	144.239	109.801	127.418	172.711	138.149
3294_chr10:76535406-76544894	220.171	223.319	241.932	230.943	186.599	228.192
4866_chr21:18264530-18270562	448.329	403.561	409.062	385.087	403.303	426.4
3002_chr9:10884595-10889539	220.674	226.638	240.827	259.897	246.019	217.069
5070_chrY:8982873-8988936	98.4358	108.341	99.3767	97.8174	105.276	124.112
2007_chr5:142468156-142474576	520.737	531.648	480.43	604.312	445.527	634.097
1281_chr3:196969871-196975692	765.751	907.178	1042.47	836.292	718.945	915.495
2640_chr7:135948065-135949183	58.3445	74.828	64.1112	36.8114	86.1138	27.5648
559_chr2:65113446-65126965	432.882	480.214	524.257	419.841	424.521	500.546
4235_chr14:107244595-107253952	19.9333	18.5837	9.19946	10.5643	19.3073	3.95533
5046_chrY:7260367-7269084	163.149	180.27	204.902	164.428	128.493	197.425
1386_chr4:43446329-43452626	245.091	164.655	225.542	252.463	249.586	204.719
1178_chr3:152277414-152283036	276.171	300.112	297.271	295.955	367.374	279.761
3531_chr11:68401400-68409700	531.451	492.713	533.235	510.124	557.203	537.307
6189_chr1:216318399-216323757	576.071	591.333	571.621	542.667	627.095	653.851
1495_chr4:89363785-89375033	213.913	241.629	230.865	232.16	192.204	225.394
4077_chr14:22704449-22712069	171.336	163.961	174.15	152.423	210.21	189.417
5860_chr1:36795639-36802864	271.053	369.023	382.232	327.21	356.721	490.036
1484_chr4:84426933-84431555	38.332	33.4378	34.14	35.6409	83.3756	29.3571
3095_chr9:90025242-90036988	568.881	566.949	541.092	565.263	551.656	606.554
1659_chr4:154976487-154984543	174.219	191.062	169.178	194.278	195.097	170.744
1921_chr5:100318541-100325928	700.014	871.814	804.993	873.127	808.663	827.487
2596_chr7:109429544-109442993	557.874	572.264	617.662	580.057	529.271	577.913
2074_chr6:11788438-11792407	4.69863	16.2241	10.8424	16.6013	6.0681	24.8624
5520_chrX:79296680-79301834	179.118	232.399	197.617	201.365	196.274	162.751
2328_chr6:125211553-125218908	860.281	858.97	892.367	880.285	858.849	933.4
3490_chr11:55226347-55242702	503.234	539.897	587.31	510.241	483.839	556.703
2726_chr8:9658781-9660844	83.5977	131.066	83.4192	103.778	110.881	125.532
5767_chrX:153837384-153843906	126.54	112.566	138.576	97.2492	136.646	109.705
5332_chrX:30460044-30475105	383.301	404.965	383.899	388.346	395.055	415.307
3741_chr12:26930106-26935016	415.917	323.95	384.194	369.059	451.295	393.178
6136_chr1:188223384-188230227	216.68	184.458	180.295	188.987	191.836	165.853
1481_chr4:83394470-83404304	501.665	537.674	575.529	526.889	472.131	541.943
5938_chr1:79954306-79959554	797.814	763.246	761.277	751.799	805.459	827.39
4054_chr13:103321630-103324776	462.338	499.394	724.928	575.929	415.285	462.626
6040_chr1:142910252-142914079	171.771	217.054	217.395	249.648	185.649	230.451
649_chr2:112797562-112799990	180.469	175.012	121.093	156.017	138.849	132.066
1043_chr3:101350889-101360897	40.0691	33.4629	56.624	44.4473	45.7305	61.6345
1334_chr4:19889180-19894701	16.8902	27.994	23.3852	20.8869	47.9887	22.3433
1740_chr4:190900973-190911481	31.5064	40.4514	34.8155	29.0057	38.97	28.177
5722_chrX:140093668-140106782	129.786	134.074	126.907	136.312	123.528	150.991
2806_chr8:49157075-49163077	228.392	238.196	243.796	248.401	223.728	278.494
1942_chr5:111256392-111262398	13.9739	11.7947	19.1085	31.5437	14.0363	14.3775
2137_chr6:48841313-48847362	64.748	99.0098	69.9618	93.9586	89.5922	78.5145
3913_chr12:127097507-127103016	11.8489	18.7033	10.416	11.9614	13.1163	8.9568
4526_chr18:26936450-26942547	268.424	258.779	163.528	210.756	221.23	167.933
6084_chr1:161373968-161380483	73.7154	105.768	61.6554	74.5957	56.3809	74.7929
5101_chrY:15003420-15010375	44.9177	47.2238	41.2539	46.19	64.0701	40.7955
4466_chr17:50668475-50680217	114.371	103.665	106.911	117.862	97.9574	84.0534
3395_chr11:6768523-6776138	72.2532	75.2686	63.112	68.1485	70.3795	60.7503
3537_chr11:70055744-70066106	593.106	642.667	636.201	595.441	543.968	649.462
2715_chr8:7760737-7766826	606.471	522.469	553.662	560.049	612.148	580.433
2086_chr6:18752948-18760532	560.714	467.893	465.344	541.985	522.46	509.135
1954_chr5:114325607-114335619	247.305	244.439	210.643	237.781	267.056	235.35
2897_chr8:91101561-91108109	722.046	725.825	774.477	764.841	743.052	758.29
3683_chr12:7331435-7341970	214.226	201.127	236.956	222.068	205.211	192.049
5848_chr1:31930796-31940153	67.2749	50.933	49.8304	69.5483	58.5654	56.6931
4197_chr14:86196674-86203428	309.972	286.053	295.246	334.17	312.051	284.02
1230_chr3:170399585-170407173	574.552	482.924	449.028	534.101	552.341	514.557
1729_chr4:185836932-185842148	212.744	233.341	156.765	227.397	260.898	189.197
3466_chr11:49341718-49348393	210.956	146.649	176.235	206.083	194.859	181.115
4128_chr14:44075710-44086280	15.8814	16.4512	8.14384	9.35207	15.9524	5.2522
1928_chr5:103927583-103935087	3.72823	3.43289	7.64722	8.78177	8.02476	3.28794
4650_chr19:21311861-21314980	125.553	127.993	188.549	163.712	166.007	162.134
2864_chr8:79067914-79075170	179.93	141.121	157.183	144.175	190.047	189.567
5302_chrX:12957984-12965449	705.193	716.046	667.823	667.59	664.695	708.121
2006_chr5:140282059-140292410	263.082	271.277	248.098	272.173	343.25	241.349
1257_chr3:184822991-184828837	188.227	191.676	207.357	157.807	164.805	217.344
6115_chr1:175238535-175246697	3.42771	3.15617	5.2731	2.01847	5.90233	9.06872
5846_chr1:30268569-30274507	288.959	289.567	276.622	288.531	289.011	228.52
1455_chr4:71897480-71902991	566.003	664.896	619.53	624.755	603.133	520.425
3414_chr11:22333505-22337470	124.639	146.164	103.107	137.099	151.855	121.327
2548_chr7:85717049-85722733	209.996	149.553	169.098	197.084	226.708	164.941
5913_chr1:66882930-66891502	265.454	220.133	213.389	258.501	247.282	235.304
4152_chr14:52747435-52753288	3.18647	4.40107	0	2.81462	8.23039	2.10762
6277_chr22:32898694-32906968	747.834	802.493	823.607	795.466	796.219	852.104
3394_chr11:6387258-6396126	345.982	336.246	283.112	346.479	364.655	313.006
5560_chrX:86236847-86242487	631.596	645.124	585.014	600.245	670.481	658.347
1370_chr4:35340471-35347202	130.924	134.904	112.96	148.076	160.137	109.964
4849_chr20:47897665-47903880	7379.96	8540.28	10180.5	7839.46	6272.56	9200.89
6215_chr1:229083310-229087638	589.253	525.216	578.365	570.921	556.487	646.968
4827_chr20:23448640-23456878	163.578	156.353	188.08	136.99	152.776	180.45
3908_chr12:121044800-121052162	271.709	238.813	265.02	273.009	360.717	233.757
722_chr2:156260558-156267929	63.2582	54.1698	52.55	48.0536	62.9055	42.6775
5870_chr1:43551246-43562427	449.574	463.113	469.63	455.315	437.34	465.626
5173_chrY:21106633-21111765	116.29	109.169	180.295	121.979	136.104	81.7245
3643_chr11:110287949-110298460	129.982	139.701	143.317	130.88	140.939	127.934
1047_chr3:102767103-102776388	74.8272	70.7493	87.3	76.2979	52.5339	80.3843
3584_chr11:88619036-88627635	14.6409	11.2342	15.8496	23.9488	22.4096	7.89057
6015_chr1:113351443-113357979	465.127	399.05	401.668	456.218	420.116	446.372
4321_chr15:97411776-97421430	477.207	471.648	507.496	437.731	482.805	489.43
5641_chrX:110786988-110792917	917.737	898.259	901.293	887.746	834.834	928.99
2108_chr6:29843427-29848825	222.848	169.405	263.097	218.205	156.17	203.386
999_chr3:82689630-82700961	55.5558	54.5651	42.4163	55.9792	77.5942	44.0954
4137_chr14:47013209-47021299	679.538	601.029	674.756	636.386	619.304	638.172
3781_chr12:44871638-44878339	73.7571	81.6893	68.5078	84.8179	119.517	60.7511
2405_chr6:169517487-169525498	1.1641	4.82349	1.79083	2.05651	1.50339	1.53994
4347_chr16:19283789-19292569	156.668	145.235	147.059	156.681	125.513	144.02
2091_chr6:19539757-19548150	511.118	492.625	461.518	533.916	479.999	501.222
2970_chr8:138295368-138299167	25.7714	33.8998	30.2065	34.688	55.4712	22.7279
3853_chr12:82290356-82299397	166.071	118.248	96.0031	123.002	164.519	148.733
506_chr2:35014886-35021981	262.875	225.107	260.838	246.13	246.132	222.557
1680_chr4:164108287-164116555	156.781	183.827	148.357	172.36	140.568	141.001
3621_chr11:101082230-101091868	83.6982	78.8498	102.71	92.307	108.718	87.0405
2095_chr6:24667939-24680651	523.453	540.589	593.652	538.512	494.579	558.524
3517_chr11:62143137-62150456	180.93	198.86	195.032	198.082	139.046	192.149
3663_chr11:123736032-123741587	485.141	479.942	467.424	447.803	457.439	492.987
3659_chr11:122695136-122705359	555.557	553.756	629.413	665.582	526.623	670.963
4796_chr19:58817095-58826482	439.118	521.424	594.526	474.752	370.157	550.005
2092_chr6:21356152-21367293	631.998	649.761	605.886	628.49	562.692	635.06
1556_chr4:108654136-108662511	1.11351	0	0	1.96714	0	0.736508
1041_chr3:100161269-100170423	348.927	353.18	443.529	414.844	374.973	440.017
3795_chr12:52129893-52134109	387.05	391.009	421.903	425.888	375.608	462.272
3191_chr10:6671581-6677503	696.005	669.869	633.467	691.285	632.458	791.564
4331_chr16:2710503-2719986	579.236	765.39	734.5	827.835	693.448	722.014
1262_chr3:186375563-186386951	388.992	324.621	346.451	308.877	337.379	358.581
1350_chr4:25240287-25248777	610.179	551.475	595.655	581.18	712.128	575.414
6132_chr1:187732447-187740021	490.041	533.133	571.083	529.65	566.083	558.671
1251_chr3:179233093-179244970	323.509	269.503	297.157	330.146	332.109	280.975
4405_chr16:65308778-65312847	682.895	761.204	835.503	688.22	701.402	771.503
1225_chr3:167140470-167148955	165.961	168.5	150.481	186.398	176.008	150.481
3674_chr11:130622881-130629047	754.673	828.228	732.877	765.461	787.126	854.276
4679_chr19:23714872-23723122	257.727	246.678	229.542	259.603	335.034	219.814
3226_chr10:38225940-38233117	29.2355	17.9464	23.9868	20.6591	40.2736	25.7829
1818_chr5:40103037-40112293	216.621	223.35	173.597	166.423	189.975	210.587
5223_chrY:24401763-24406428	120.932	110.432	119.926	102.406	134.237	145.433
2822_chr8:54048890-54055936	211.1	162.692	146.596	199.91	207.675	166.327
1483_chr4:84123070-84129553	51.0643	28.8075	46.4698	54.6346	42.7265	46.6195
5158_chrY:19958728-19964330	23.3045	20.692	35.851	11.7628	23.6475	28.6264
5161_chrY:20215447-20221049	23.3045	20.692	35.851	11.7628	23.6475	28.6264
5428_chrX:62537487-62547669	754.258	807.729	910.934	771.01	723.917	844.503
6135_chr1:188304164-188310974	222.523	172.112	191.701	183.855	250.241	208.32
1406_chr4:54349197-54360381	91.7252	91.5613	74.4023	94.2794	90.9984	86.5921
3561_chr11:81345269-81351948	31.4151	32.7833	25.775	32.0656	30.6539	32.3226
4161_chr14:58188838-58197800	316.859	255.828	287.346	325.381	309.092	277.374
5929_chr1:75205857-75211101	532.578	520.68	559.425	705.251	594.795	470.467
3413_chr11:20589401-20600326	616.323	678.523	705.849	744.215	639.41	710.287
1120_chr3:130163092-130172090	294.345	274.129	272.644	272.813	253.646	287.233
2276_chr6:102740602-102748568	292.669	303.171	244.928	285.402	287.258	314.373
1267_chr3:189862389-189869851	596.125	596.369	634.446	585.066	642.366	657.982
2403_chr6:167307981-167313520	156.569	211.598	141.15	127.888	160.892	164.803
547_chr2:58541345-58549524	521.639	482.678	501.657	505.584	488.139	481.906
5439_chrX:64000965-64009354	65.0318	62.951	83.797	79.5364	64.6046	90.4394
4428_chr17:19782988-19799365	618.445	618.219	666.681	611.667	555.631	658.784
3189_chr10:5905456-5910787	541.381	672.846	559.716	577.862	604.292	739.308
1017_chr3:90132249-90135838	403.988	376.769	421.65	417.657	345.586	383.199
1114_chr3:128887328-128890677	491.396	572.957	616.754	595.132	436.862	515.617
4551_chr18:41088175-41095150	10.6959	18.4661	14.3975	18.8954	5.17998	8.84317
3364_chr10:118250188-118262664	301.624	281.344	296.116	300.43	285.273	267.981
3353_chr10:110488980-110492726	39.8262	30.9414	22.9753	48.3706	61.0777	16.4638
1422_chr4:63283668-63290415	126.467	122.176	148.839	133.074	179.392	127.073
5599_chrX:95879139-95885444	597.53	566.878	518.77	544.785	522.416	558.594
3497_chr11:56764437-56768406	2.34932	3.24482	0	4.15033	6.0681	0
1250_chr3:178772895-178780118	302.114	327.219	287.995	342.126	311.801	301.447
4548_chr18:40571572-40579422	311.249	290.422	312.511	291.718	299.173	304.875
2017_chr5:152096795-152110390	124.508	144.491	141.413	133.913	104.097	142.473
5297_chrX:7615306-7620703	140.818	138.413	107.651	79.3621	142.81	116.569
4074_chr14:21471460-21479671	294.16	323.146	318.866	293.942	244.952	335.043
3284_chr10:66867250-66872562	86.8955	104.258	75.6158	83.733	96.3523	113.789
5843_chr1:25914499-25931290	530.436	566.154	506.268	596.096	573.853	505.511
2363_chr6:144438101-144442196	143.454	152.533	140.118	122.691	208.791	161.153
5146_chrY:18790512-18792998	60.0035	20.7188	34.6154	6.62517	43.5893	29.766
5075_chrY:9103033-9115292	0.760749	1.05073	1.17032	0	1.96495	3.01908
4291_chr15:74646485-74653965	224.411	215.244	188.917	219.147	263.252	196.26
5573_chrX:89528939-89536240	38.9574	36.1653	64.8435	48.5142	23.9188	41.397
2061_chr6:3167454-3174151	397.551	368.302	324.535	350.544	433.396	378.539
4494_chr18:1854934-1861463	290.659	241.659	242.797	292.696	344.016	223.898
4784_chr19:55518196-55523791	662.509	736.636	607.666	652.182	643.586	626.16
5824_chr1:13458378-13467722	58.885	57.207	51.4351	55.5397	79.9145	52.1509
6123_chr1:183582345-183591578	768.647	839.124	897.339	835.973	813.969	1026.16
3704_chr12:10512960-10522913	111.97	141.062	127.567	157.253	179.092	99.7798
1906_chr5:95041787-95049010	42.6058	41.9055	66.5367	82.1103	73.3648	33.3044
977_chr3:72072268-72078068	688.134	640.654	729.648	684.521	629.148	676.346
2924_chr8:108609884-108619109	22.2403	27.9253	20.9949	16.0732	48.306	28.0834
3822_chr12:63808545-63813153	66.7789	88.0409	77.8265	44.6865	83.6289	74.9542
2395_chr6:165221019-165227782	153.056	152.359	145.305	144.939	192.324	147.749
2424_chr7:11633869-11639805	373.888	294.004	312.966	308.055	423.011	341.856
2879_chr8:85975066-85981385	472.242	458.613	474.486	456.24	493.623	482.197
3545_chr11:71619191-71628377	298.473	301.471	270.969	305.79	239.933	277.998
4735_chr19:43812520-43821479	126.474	136.583	164.138	140.678	125.695	134.258
5068_chrY:8862301-8872294	1.86648	2.57793	5.74268	3.29734	4.82096	4.93816
3386_chr11:4338447-4344572	345.606	275.47	275.204	290.482	338.193	328.288
1077_chr3:118561309-118570997	152.575	213.391	192.512	204.918	115.616	168.726
3459_chr11:44565875-44572335	338.513	235.268	289.804	308.573	387.772	268.3
2677_chr7:151724590-151733030	433.136	463.175	416.453	421.631	515.855	444.349
4452_chr17:41415784-41426385	198.817	244.224	294.351	241.666	172.691	243.804
6009_chr1:110395908-110404061	495.278	567.158	543.728	505.175	496.343	546.993
2986_chr8:146254332-146257548	8.69766	10.0108	4.46009	0	11.2327	3.83525
6042_chr1:143489013-143491844	219.008	213.789	225.456	238.541	195.649	189.514
1186_chr3:154991215-154998587	377.6	351.182	320.122	382.142	380.649	335.517
5945_chr1:82819994-82826239	287.449	274.303	242.351	279.625	327.838	252.844
4715_chr19:36814650-36823324	133.854	162.602	173.666	142.451	189.529	178.492
2387_chr6:160649683-160655355	394.576	359.913	275.682	360.148	426.772	339.278
1976_chr5:124997779-125004122	40.4298	39.5961	26.0093	25.9722	23.7334	40.8414
912_chr3:33489855-33494995	447.2	464.812	378.169	439.082	566.997	405.587
2496_chr7:54022760-54030609	298.22	270.766	245.837	265.518	336.804	271.907
2525_chr7:64868198-64887101	628.808	680.757	733.192	642.808	595.441	708.142
5353_chrX:45061633-45072311	113.539	83.8368	90.0199	118.804	140.427	74.5201
1260_chr3:185280349-185289375	691.218	727.792	690.622	675.353	694.529	706.629
4370_chr16:34304828-34308939	220.014	216.161	223.317	192.336	240.2	192.031
2239_chr6:85422012-85427661	146.918	120.839	132.053	128.315	138.573	107.002
5464_chrX:70717838-70719982	489.167	366.339	361.211	353.348	482.93	523.43
3043_chr9:31772324-31777711	72.7033	69.3348	61.2484	55.045	64.8311	70.9869
4109_chr14:38659843-38665733	968.935	923.886	991.288	974.735	946.684	1031.48
2471_chr7:41586605-41599260	286.672	330.293	332.741	324.823	272.672	306.11
5298_chrX:7942896-7947953	469.29	448.244	405.65	407.196	545.343	465.907
3892_chr12:103615867-103622898	610.114	618.266	624.363	567.034	618.36	626.374
5579_chrX:91351286-91360673	414.778	389.01	366.803	379.977	429.177	404.126
1143_chr3:143516521-143524617	309.856	257.734	221.503	265.558	336.2	262.851
4710_chr19:35212972-35218366	19.881	16.7143	29.2547	15.2704	8.93062	27.4432
6254_chr1:247867764-247873452	268.869	216.246	206.81	249.078	291.125	214.706
3397_chr11:7534746-7541705	33.5014	37.017	40.1994	40.245	58.8414	30.1359
1224_chr3:166984090-166992405	12.337	1.54905	5.17608	9.90668	7.24217	8.90187
2815_chr8:50562325-50569539	317.356	283.884	254.547	286.603	343.075	283.013
1968_chr5:121952630-121960017	287.833	268.519	279.66	278.776	324.444	270.541
1830_chr5:44110605-44120215	190.204	151.457	153.767	166.294	202.403	164.318
5192_chrY:22167930-22173510	133.693	120.025	115.69	115.14	134.89	88.4285
6196_chr1:222139307-222144960	691.179	750.724	748.618	715.432	734.981	820.496
3559_chr11:80831447-80837349	406.062	319.702	369.458	319.599	364.232	351.14
4653_chr19:21417047-21420559	26.5494	36.6693	40.8429	44.5572	51.4311	26.3407
2556_chr7:92097544-92107320	97.3031	92.2302	77.7794	75.8367	110.879	107.265
2090_chr6:19399710-19407149	380.468	290.016	312.418	324.442	363.46	358.2
2454_chr7:31507644-31511988	742.709	613.707	634.024	650.35	712.453	725.514
2761_chr8:35789601-35796681	201.525	214.668	135.761	201.277	243.251	174.241
4632_chr19:18688225-18698703	586.985	669.358	781.827	599.07	509.21	742.94
5266_chrY:27233718-27246351	277.205	317.103	291.868	346.255	301.272	284.67
2162_chr6:62062192-62077514	239.82	287.937	340.373	261.835	258.229	284.636
5179_chrY:21331592-21344445	227.837	216.97	239.991	239.704	194.443	219.807
2080_chr6:16259246-16265126	824.678	791.841	847.809	830.704	804.923	893.723
3162_chr9:128837900-128843023	669.84	638.565	697.244	622.221	709.922	770.522
4489_chr17:78373594-78381986	415.61	361.455	383.79	365.148	400.405	464.531
5184_chrY:21809392-21813749	67.4148	42.8609	54.3239	51.041	59.4243	75.0245
3984_chr13:64936794-64943450	235.376	165.451	200.447	205.434	248.792	200.166
3906_chr12:118087843-118095050	516.933	502.195	493.664	562.332	594.07	449.323
6007_chr1:110245237-110253270	44.1148	57.7233	53.5777	55.3738	53.9739	54.5181
4199_chr14:86394175-86400499	238.884	172.098	229.116	242.267	245.664	203.845
1437_chr4:66673433-66681393	179.834	172.331	173.922	200.76	250.405	141.032
1036_chr3:97961200-97968147	75.8439	101.973	57.8219	67.5862	71.9451	69.2547
5808_chr1:4238529-4247633	226.383	196.66	189.102	228.92	232.834	188.356
1836_chr5:46000498-46009896	149.344	145.28	158.762	141.996	173.008	158.836
4576_chr18:58377032-58380313	79.5704	107.938	69.9481	77.8154	117.442	95.8619
4100_chr14:32171196-32181419	308.795	339.562	298.919	287.667	331.054	289.624
3407_chr11:15085566-15090145	166.986	156.102	104.948	120.518	118.348	145.47
1619_chr4:134914417-134918736	43.1796	41.747	56.4624	41.9548	72.4941	48.5523
775_chr2:189768954-189774084	264.48	199.593	212.523	216.758	305.179	226.032
4607_chr19:9650083-9661231	261.006	222.421	268.97	249.76	287.381	253.975
2948_chr8:123842328-123848957	305.969	347.792	373.31	336.743	297.95	342.412
1514_chr4:93359331-93365350	946.623	960.794	934.295	975.744	908.39	1035
2128_chr6:39961135-39966768	1.65545	0	0	5.84906	0	0
5970_chr1:94295469-94303642	369.124	380.595	350.189	376.946	368.399	373.581
3503_chr11:58537304-58544804	18.6511	13.7389	7.6513	15.3763	22.4813	11.5139
6124_chr1:183670024-183678445	112.404	92.5381	111.589	107.602	113.701	109.14
4419_chr16:86772935-86781261	1147.51	1276.28	1159.63	1186.24	1118.88	1182.38
2837_chr8:61217917-61224884	295.812	246.805	241.949	284.939	297.326	248.778
3769_chr12:38516878-38524905	100.494	113.928	96.5119	87.2277	99.7763	107.581
6212_chr1:227806087-227818844	216.758	244.855	220.991	221.49	224.23	218.56
2031_chr5:160358941-160364898	7.82711	10.8106	9.63283	9.67922	10.1084	4.14165
2846_chr8:65677483-65689796	126.867	138.088	112.44	122.432	129.118	104.203
4060_chr13:111841854-111851434	483.813	527.727	514.411	507.322	502.877	564.681
5516_chrX:78976747-78982807	4.61646	4.25076	7.10185	2.71849	9.93662	8.14254
3684_chr12:7740826-7760343	292.448	286.441	313.897	283.646	258.887	313.538
644_chr2:106828021-106831483	288.18	392.447	321.102	311.646	349.564	256.522
4093_chr14:28879914-28890435	231.796	223.432	276.135	263.86	224.945	296.665
4438_chr17:29958025-29964151	161.358	129.303	177.975	157.319	180.864	163.11
1953_chr5:114373711-114376902	154.862	137.213	179.801	139.371	150.942	154.611
4271_chr15:51649784-51659777	107.789	121.163	95.4721	129.42	103.651	112.96
890_chr3:21230503-21235709	605.426	477.475	556.619	528.447	587.569	616.07
862_chr3:8218711-8224725	821.812	931.61	865.895	786.174	839.057	900.478
3321_chr10:92567045-92574286	499.695	580.771	541.867	646.149	512.277	557.101
3508_chr11:59691401-59698868	217.933	225.106	268.979	277.996	232.258	244.513
2064_chr6:6065140-6068633	136.138	136.414	164.26	122.609	141.343	148.31
2115_chr6:31985186-31992169	46.7408	52.568	41.0885	38.9271	53.4651	64.4812
2116_chr6:31952448-31959431	46.7408	52.568	41.0885	38.9271	53.4651	64.4812
3175_chr9:137815940-137820616	453.676	345.666	435.627	442.129	481.601	395.702
1722_chr4:180086456-180091747	599.227	606.122	557.168	577.56	616.826	607.341
2976_chr8:140471350-140482803	325.306	354.832	306.904	338.771	282.884	321.537
5358_chrX:47559865-47566497	63.2754	72.8286	48.6706	37.261	52.6624	70.6835
5766_chrX:152360384-152367312	153.45	112.477	126.315	131.976	199.043	117.522
501_chr2:33882139-33890985	160.77	177.642	154.882	165.755	216.478	152.708
4881_chr21:27600196-27605806	636.635	576.254	566.406	663.653	586.051	595.9
6143_chr1:191203288-191209860	199.363	195.002	185.545	220.593	240.06	165.182
6011_chr1:111570512-111580009	154.661	120.031	154.086	143.985	162.327	148.087
4139_chr14:47573644-47579925	652.519	665.422	666.928	622.929	720.946	702.138
467_chr2:8012835-8019022	718.953	820.213	723.433	753.544	764.989	823.463
4581_chr18:64557953-64562473	493.055	514.308	661.707	550.32	396.976	569.005
5450_chrX:65754017-65761924	278.931	273.668	309.351	295.866	346.52	269.913
2314_chr6:121246190-121252265	461.274	518.372	512.432	519.306	476.771	553.341
1791_chr5:30198292-30203047	182.378	124.594	114.64	138.577	202.61	140.087
1539_chr4:103156424-103167082	306.693	282.196	300.181	315.345	306.243	288.801
4218_chr14:96439364-96445182	586.631	588.863	636.159	618.694	602.362	625.487
1032_chr3:96387540-96389912	188.658	187.285	154.183	163.171	253.796	174.177
5688_chrX:122264930-122269552	156.354	182.515	181.563	178.205	161.54	160.13
2828_chr8:54643824-54649791	186.755	171.601	215.173	204.303	214.948	185.029
2641_chr7:136257488-136264274	316.069	258.132	284.34	316.815	326.552	265.411
2101_chr6:27155290-27164062	314.153	284.862	266.584	314.586	301.37	282.678
2320_chr6:122826016-122835365	171.573	177.729	185.681	208.824	150.082	219.709
2998_chr9:7785527-7791624	172.832	207.023	221.174	221.564	183.7	238.748
1161_chr3:147846145-147854138	220.511	149.865	225.255	226.726	210.195	208.36
3693_chr12:8916229-8918708	327.19	324.645	274.812	292.33	369.126	320.887
657_chr2:117037970-117048323	100.438	81.4918	82.4524	74.7932	87.2501	87.5838
1236_chr3:172436804-172448251	228.526	234.053	254.426	239.639	242.524	208.004
1601_chr4:131773207-131781559	60.8536	76.3385	57.5435	49.314	71.3799	56.8673
4642_chr19:20683085-20692406	57.0293	68.4032	98.5066	60.0956	71.0668	67.5003
5897_chr1:56194490-56203791	259.69	187.648	192.038	209.015	284.231	212.884
5883_chr1:48903616-48912303	398.815	340.286	368.281	438.092	364.627	363.55
1676_chr4:163630443-163635903	809.54	852.74	788.213	802.569	824.921	883.383
5168_chrY:20828542-20839759	14.5497	10.9091	12.7902	5.14074	16.106	10.4485
5410_chrX:57245763-57250382	36.3381	44.6127	43.4791	24.9648	80.8226	50.7407
2807_chr8:49145386-49155313	226.875	196.576	198.717	227.369	215.959	202.568
4034_chr13:90307779-90318647	38.6149	33.7782	45.5432	40.9305	39.8957	44.271
5574_chrX:89945833-89961479	138.886	113.202	108.204	141.633	133.177	111.181
6217_chr1:229309718-229315920	811.94	881.569	762.163	853.988	812.656	863.242
1782_chr5:24296964-24314559	161.931	162.891	181.431	154.973	159.156	174.945
5082_chrY:13392020-13394309	248.443	196.885	228.692	237.438	199.876	301.715
4003_chr13:77557645-77567765	145.601	154.644	129.007	135.122	120.202	151.162
3261_chr10:57731470-57736636	187.727	198.203	172.166	159.443	186.494	188.64
1741_chr4:191027412-191034708	136.764	169.476	117.978	138.868	196.434	136.957
4902_chr21:42326440-42332135	784.328	733.881	730.503	743.423	729.562	740.799
461_chr2:3861805-3868930	249.988	244.044	206.382	245.094	236.644	245.859
5738_chrX:142597722-142602846	0	5.02709	0	0	4.70055	4.81483
3731_chr12:20969111-20975355	1008.85	1124.2	1149.92	1100.21	1135.08	1135.02
5339_chrX:34814425-34821425	216.484	177.561	185.474	189.456	174.63	190.33
5961_chr1:89803390-89811535	61.8275	41.9066	64.2899	63.7146	76.8904	48.4674
4511_chr18:13700698-13707820	157.782	198.935	225.605	187.368	207.996	232.972
1118_chr3:129860146-129866481	83.1698	44.7289	65.6715	88.4171	79.8449	54.5239
528_chr2:47810125-47818785	258.449	240.95	207.907	230.192	307.353	227.927
2744_chr8:17764720-17774133	71.333	83.4711	59.4408	89.2624	74.8505	68.1512
1067_chr3:112743309-112752255	615.045	648.631	615.01	616.015	571.496	644.687
5110_chrY:15547047-15555136	127.97	152.863	165.828	169.045	139.956	165.472
996_chr3:80356652-80364547	160.053	170.486	162.634	179.458	180.006	152.35
1505_chr4:92544767-92555617	384.641	384.048	368.256	365.948	387.963	409.333
5022_chrY:3272902-3278978	13.0455	16.9583	9.4442	16.268	3.96418	11.1665
4439_chr17:30089357-30098901	191.519	197.716	149.569	198.516	208.85	168.686
3790_chr12:48901209-48905474	47.0056	12.0787	36.997	27.0365	28.2353	20.2452
2196_chr6:71146359-71158225	292.371	345.197	328.868	327.675	269.994	322.304
2394_chr6:165073155-165078983	632.026	632.052	702.759	685.473	681.919	649.813
2450_chr7:29824608-29832090	539.69	504.397	526.333	541.667	569.019	502.06
2710_chr8:7564040-7570577	94.1523	93.59	62.5452	90.7257	80.1415	47.178
4754_chr19:51806211-51811468	18.6252	36.7495	42.2966	43.8713	38.9441	30.5047
4630_chr19:17703572-17713925	581.911	577.285	622.204	581.637	526.991	616.065
2365_chr6:145244528-145253584	603.456	635.775	634.472	680.393	619.082	618.466
2933_chr8:114522951-114528651	672.393	714.03	624.159	677.742	693.004	690.373
915_chr3:34722358-34726578	24.3058	30.5186	6.79843	7.80706	28.5363	5.846
2022_chr5:154258150-154265675	373.022	371.429	461.366	382.036	297.688	431.977
781_chr2:194951923-194961409	66.3601	66.5346	78.6446	83.3652	72.3701	67.6268
2997_chr9:6078721-6087859	60.2123	80.3446	62.7994	60.3975	46.1299	76.2771
3743_chr12:29288915-29293484	544.913	441.142	439.548	403.808	600.941	552.105
5122_chrY:16700686-16709383	430.525	415.426	392.601	466.003	429.294	390.084
6248_chr1:247187963-247193476	290.934	318.894	295.341	310.77	282.889	354.656
6191_chr1:217479507-217489350	162.016	180.588	220.09	193.323	128.479	189.256
4353_chr16:21640935-21648846	611.216	646.375	581.214	619.546	661.48	605.828
4039_chr13:91491745-91496367	696.029	741.205	744.872	691.434	760.802	795.311
3902_chr12:112254042-112263450	217.582	279.298	263.051	239.911	202.268	267.505
3184_chr10:5096639-5102960	340.792	399.376	317.737	355.755	462.03	329.82
5826_chr1:13679214-13688558	59.8831	57.207	51.4351	55.5397	79.9145	50.8307
624_chr2:98437573-98445919	371.53	408.203	331.758	392.822	438.688	345.884
3247_chr10:50198988-50205812	366.922	404.86	387.872	376.612	450.039	382.342
1622_chr4:135598284-135607562	396.532	456.052	427.551	428.833	449.795	436.131
5345_chrX:37337595-37344090	595.128	646.476	575.382	627.772	597.067	518.515
643_chr2:106608102-106611701	93.2679	132.398	83.6972	96.1146	88.6658	95.9621
513_chr2:38307942-38313654	852.194	865.86	865.206	865.226	856.002	875.732
5426_chrX:62492446-62502532	54.0911	33.2041	41.9618	53.9044	35.2268	57.4884
3964_chr13:55274830-55281718	140.802	162.684	146.834	150.68	176.595	145.069
1256_chr3:184732517-184737305	274.604	295.889	389.487	285.566	281.7	322.04
863_chr3:8715554-8719287	117.397	82.7976	73.0085	61.7769	112.903	56.1719
1420_chr4:63027233-63032741	202.315	150.823	160.176	167.49	238.323	162.371
812_chr2:215954662-215961669	255.528	183.817	212.928	218.656	249.222	227.112
4813_chr20:12734787-12745074	512.665	517.756	493.007	488.474	528.03	539.067
2297_chr6:115318973-115325444	21.6165	23.8849	22.1695	20.3669	26.0557	15.2509
3253_chr10:54706212-54715753	13.6842	8.10014	7.51839	8.63383	18.935	9.05113
3033_chr9:27779117-27795566	263.078	297.185	296.556	309.503	293.624	280.136
2301_chr6:116412185-116421581	180.144	199.459	135.129	182.355	212.78	164.121
1233_chr3:170533766-170542348	554.739	535.058	519.059	513.52	512.232	551.997
3968_chr13:56152366-56158223	753.085	724.581	740.918	746.772	723.779	784.551
5754_chrX:148155122-148161789	6.29432	7.72761	6.45535	4.94205	9.03207	9.25164
2352_chr6:141008441-141023430	240.481	236.326	270.881	252.263	264.367	252.686
[truncated: 1,175 more rows]

## Sheet: OS-RC-2 PRO-Seq Analysis
Veh vs PT 2 h significant ERVs (Veh-PT>0, p<0.05 based on t-test), 176 ERVs
	ERV Normalized Counts
ERV_name	Veh Rep1	Veh Rep2	Veh Rep3	PT 2 h Rep1	PT 2 h Rep2	PT 2 h Rep3	Veh-PT	t-test
2256_chr6:89371970-89380600	774.261	784.318	790.467	332.17	279.812	260.168	492.298	2.362e-05
504_chr2:34919706-34927896	590.966	617.282	604.333	452.604	455.867	475.233	142.959	0.00016061
4565_chr18:53617711-53625085	224.475	217.464	223.733	140.751	158.425	143.874	74.2078	0.000227296
5388_chrX:53539914-53547741	604.669	626.982	636.94	418.866	399.3	363.299	229.041	0.000263996
3177_chr9:139674766-139684238	982.596	1126.64	1074.63	521.803	446.306	453.248	587.504	0.000266827
4167_chr14:61581301-61588206	319.401	343.219	315.799	224.271	218.02	213.494	107.545	0.00030011
1742_chr5:242330-248034	1546.56	1616.73	1680.02	1051.28	940.6	1038.08	604.453	0.000312967
5430_chrX:62629229-62636588	568.985	555.708	566.321	381.697	405.87	352.035	183.804	0.000334808
5108_chrY:15394442-15401485	622.316	605.326	590.708	466.655	449.727	430.884	157.028	0.000339163
4361_chr16:30552390-30558083	232.596	230.761	223.008	196.772	191.445	190.682	35.8221	0.000518107
5875_chr1:46791220-46797980	1062.9	1107.95	1150.22	662.873	596.825	510.053	517.108	0.000529786
768_chr2:188375336-188381590	196.824	193.589	203.007	147.514	149.241	134.13	54.1785	0.000602752
2750_chr8:24093278-24100406	386.599	424.639	399.509	265.792	255.13	227.584	154.08	0.000641926
5997_chr1:105002402-105010911	815.409	819.69	780.631	368.84	332.622	201.525	504.247	0.000647503
4818_chr20:15960715-15966836	1505.21	1807.51	1872.61	658.049	637.477	591.506	1099.43	0.000666153
3797_chr12:52505819-52512192	395.811	414.307	447.956	252.038	210.705	212.924	194.135	0.000671194
1503_chr4:92274357-92280533	640.207	663.178	619.033	430.792	428.026	357.536	235.355	0.000974372
6022_chr1:114905953-114912224	352.431	361.482	362.591	246.942	263.104	218.354	116.035	0.00099907
3275_chr10:61486281-61493496	471.122	499.853	471.244	271.721	317.154	242.793	203.517	0.00100346
3694_chr12:8957440-8963177	580.283	587.073	572.624	534.103	535.294	542.932	42.55	0.00105136
1365_chr4:35102175-35110604	125.574	116.136	116.589	87.9544	85.7308	78.3016	35.4374	0.00111878
6211_chr1:227777419-227784330	472.951	458.471	435.923	324.196	333.717	289.172	140.087	0.00126584
3035_chr9:29377366-29384675	334.922	373.593	334.658	216.385	228.216	189.036	136.512	0.00141812
3679_chr12:3531754-3539482	292.631	312.506	283.101	200.391	215.844	185.174	95.61	0.00151636
475_chr2:13666081-13673365	3568.12	4285.43	4763.33	1716.66	1537.68	1286.3	2692.08	0.00187805
4465_chr17:48490049-48497628	453.42	520.035	508.241	334.753	317.02	284.034	181.963	0.00199162
4606_chr19:9618805-9625730	40.399	44.6385	45.5758	29.7372	26.0869	30.2838	14.8351	0.0019951
646_chr2:109140341-109147925	451.891	500.162	474.802	307.379	346.983	286.287	162.069	0.00200286
1458_chr4:72504007-72511517	342.102	348.16	400.203	238.015	221.307	218.473	137.557	0.00209794
6193_chr1:218922299-218928613	458.586	507.933	543.024	318.316	251.776	271.573	222.626	0.00210145
1712_chr4:174019874-174027185	551.673	629.826	641.661	363.923	359.938	283.477	271.941	0.0021191
5966_chr1:92128008-92138005	419.323	448.381	429.094	285.106	321.67	255.447	144.858	0.00230281
4097_chr14:31435055-31441754	502.533	518.161	483.981	434.053	416.188	413.415	80.3397	0.00243766
1595_chr4:129181483-129188841	423.311	422.745	457.213	320.177	340.453	296.756	115.295	0.00247169
1474_chr4:78313421-78321358	54.0479	64.9127	61.4557	38.4002	37.9352	38.8574	21.7412	0.00249658
2208_chr6:75177897-75184053	911.168	889.202	925.157	583.391	559.513	396.771	395.284	0.00267484
1374_chr4:36907374-36914977	666.024	722.533	725.519	520.046	443.536	412.943	245.85	0.00273604
2643_chr7:136947314-136953444	406.935	428.627	422.416	253.965	246.562	160.992	198.82	0.00286741
2098_chr6:26288302-26296359	468.77	550.735	621.43	277.067	257.107	251.108	285.218	0.00312148
5147_chrY:18943333-18952238	734.644	749.252	859.5	493.971	444.965	361.578	347.627	0.00324833
2630_chr7:129218030-129226464	290.806	300.095	283.22	213.896	241.332	209.168	69.9081	0.00330367
2223_chr6:80819229-80823356	47.4473	43.6887	50.3991	31.9318	23.3434	26.8997	19.7868	0.0033137
2696_chr8:6926530-6938516	142.777	141.317	133.462	120.274	117.568	113.221	22.1648	0.00334597
1745_chr5:1577456-1585504	1316.92	1189.13	1210.38	863.86	733.275	615.443	501.283	0.0036113
3841_chr12:74658204-74666625	189.371	171.31	180.586	138.904	140.875	123.79	45.8993	0.00361779
5804_chr1:1347632-1354232	620.279	643.998	647.74	499.221	392.321	425.222	198.418	0.00375042
2637_chr7:134858785-134869218	2631.15	3047.02	3299.62	1901.29	1647.35	1728.19	1233.65	0.00410622
5494_chrX:74862499-74869202	341.546	363.169	382.031	174.501	252.438	189.56	156.749	0.00413597
565_chr2:70016604-70026487	924.752	1042	1002.36	706.815	690.367	783.295	262.878	0.00420562
4757_chr19:52307941-52315133	1033.43	1396.9	1224.76	611.609	415.293	372.215	751.992	0.00422335
1339_chr4:22601186-22607089	601.091	581.476	551.663	392.105	437.617	335.408	189.7	0.00447562
4444_chr17:33827781-33835374	348.189	390.156	374.101	259.281	283.92	229.895	113.117	0.00467068
2039_chr5:162740046-162746476	791.131	781.208	768.608	555.973	617.149	477.711	230.038	0.00490355
6016_chr1:113368800-113375346	414.556	414.181	395.575	278.095	315.526	236.508	131.395	0.00514946
1662_chr4:155840658-155846772	285.218	270.699	272.18	243.851	233.418	221.943	42.9618	0.00537402
5657_chrX:114772244-114779843	578.015	659.351	577.7	369.644	386.713	257.312	267.132	0.00543611
1703_chr4:171606515-171611460	163.115	164.084	175.507	119.928	126.637	97.287	52.9514	0.00553523
3307_chr10:85868521-85876949	240.666	262.101	245.121	176.907	165.766	124.419	93.5988	0.00559488
3548_chr11:74750961-74758198	961.93	1004.68	947.553	616.912	640.701	401.436	418.37	0.00583446
1376_chr4:37547379-37554100	568.876	550.002	497.338	408.12	385.259	334.972	162.621	0.00589732
1013_chr3:87782825-87790440	236.966	255.406	236.435	141.706	165.273	99.6306	107.399	0.00600417
4770_chr19:53401768-53408687	478.47	497.034	469.631	392.871	361.181	414.535	92.1821	0.00618503
1602_chr4:131862211-131870880	84.9846	81.7192	92.6751	51.3118	63.9075	62.6149	27.1816	0.00619059
1266_chr3:187181535-187189788	701.148	694.506	736.179	544.968	527.542	610.621	149.567	0.0062318
1444_chr4:69435790-69442416	427.144	403.35	392.965	310.789	305.355	245.754	120.52	0.00649739
5159_chrY:20074247-20078307	163.064	174.466	219.055	97.3758	80.0836	51.6488	109.159	0.00729444
5160_chrY:20051431-20055491	163.064	174.466	219.055	97.3758	80.0836	51.6488	109.159	0.00729444
3509_chr11:59869057-59876420	369.196	368.23	393.579	236.054	258.438	155.817	160.232	0.00765072
5771_chrX:155198723-155207094	280.182	302.353	272.497	208.617	208.618	159.162	92.8786	0.00775363
1128_chr3:133738864-133746329	558.408	684.988	728.359	416.003	387.201	332.99	278.521	0.00787184
6128_chr1:186883565-186891999	326.189	340.565	338.503	236.359	236.334	162.361	123.401	0.00791313
1632_chr4:138399608-138407984	326.22	325.239	322.006	223.244	221.434	143.602	128.395	0.00812944
3546_chr11:73650074-73658503	274.936	328.542	353.171	191.545	203.611	212.219	116.425	0.00816461
5818_chr1:12764131-12772801	137.143	157.477	168.782	109.263	111.131	103.16	46.616	0.00819603
5493_chrX:74851402-74857305	240.91	264.01	262.465	188.378	205.037	161.957	70.671	0.00837865
5729_chrX:141352988-141361566	134.808	138.144	134.634	109.474	103.898	84.8515	36.4541	0.00843609
5658_chrX:115033010-115040430	563.051	608.424	580.034	414.085	485.313	386.549	155.187	0.00858709
3076_chr9:80795610-80801736	665.982	655.975	646.332	594.316	623.196	598.071	50.9021	0.00890701
2014_chr5:147247841-147254089	870.142	887.449	866.764	713.23	745.956	798.642	122.175	0.00893492
2626_chr7:125091525-125098504	613.991	543.514	603.319	437.886	339.957	287.238	231.914	0.00926987
6092_chr1:167832329-167839141	416.167	419.754	412.774	290.212	314.698	213.692	143.364	0.00929152
5148_chrY:18984014-18989327	164.983	153.933	197.104	106.972	106.534	116.089	62.1415	0.0095446
634_chr2:101854021-101861580	212.197	223.218	210.666	177.627	144.988	134.641	62.942	0.00967949
1892_chr5:81563365-81569525	1395.01	1417.62	1336.76	1005.56	1035.21	1201.56	302.353	0.00995045
5090_chrY:14403082-14408383	50.1346	47.3779	39.2394	29.5227	26.1259	31.4151	16.5627	0.010201
6272_chr22:23880503-23890570	129.23	137.545	138.237	112.922	116.647	121.934	17.8362	0.0102345
1189_chr3:157297217-157305652	336.653	355.795	327.407	256.84	285.566	229.619	82.6105	0.0104795
2411_chr7:5060668-5068203	549.508	599.139	648.292	479.917	417.17	413.395	162.153	0.0105384
1575_chr4:116871787-116877638	897.297	876.112	773.552	610.982	667.918	534.464	244.532	0.0108349
884_chr3:20405455-20412938	462.975	486.256	508.05	318.132	363.737	234.099	180.438	0.0108587
5251_chrY:26263155-26267730	46.8785	36.5964	62.7102	14.4028	15.7935	13.4812	34.1692	0.0109778
4623_chr19:12562006-12565092	66.4689	87.6321	88.3103	42.6998	39.019	51.9578	36.2449	0.0112136
877_chr3:19523472-19531942	152.492	150.55	126.187	75.8582	105.223	88.1181	53.3435	0.0113057
2830_chr8:56618761-56628435	411.15	464.681	481.236	332.09	366.024	350.692	102.754	0.0116253
1814_chr5:37778378-37786119	458.991	396.008	422.548	276.67	329.834	232.672	146.123	0.0120457
3594_chr11:92837140-92850511	269.927	253.361	256.446	210.704	191.865	154.548	74.2058	0.0126701
6255_chr1:248061858-248069194	383.267	397.677	426.317	251.52	312.744	202.634	146.787	0.0128185
5553_chrX:84200052-84209663	507.966	543.448	580.671	445.689	454.263	458.888	91.0816	0.012976
4765_chr19:53124095-53130555	898.611	956.026	1011.54	808.411	797.916	827.816	144.011	0.0129905
5250_chrY:26277682-26282257	48.9167	36.5964	65.8457	14.4028	15.7935	13.4812	35.8938	0.0134743
5270_chrY:27680176-27684749	48.9381	36.6124	65.8745	14.4091	15.8004	13.4871	35.9095	0.0134743
5271_chrY:27694701-27699274	48.9381	36.6124	65.8745	14.4091	15.8004	13.4871	35.9095	0.0134743
691_chr2:136829390-136836895	93.1933	103.831	81.2409	64.7569	65.7943	54.2438	31.1568	0.0141844
3323_chr10:96144275-96152126	382.479	461.006	390.132	270.696	302.97	212.914	149.013	0.0148134
3838_chr12:73212291-73218523	466.863	525.982	429.315	314.574	367.172	285.043	151.791	0.0148147
1198_chr3:161762524-161770370	278.722	279.899	233.131	196.327	204.155	175.314	71.9854	0.0150918
5048_chrY:7368631-7377645	530.742	567.29	522.834	473.377	394.157	431.111	107.407	0.0157674
5807_chr1:3718295-3723372	256.22	238.46	262.775	217.398	220.599	198.02	40.4797	0.0161551
1899_chr5:85757815-85760028	58.977	46.5471	51.845	37.2105	32.6427	39.009	16.169	0.0164914
4503_chr18:8913791-8921202	429.722	432.757	462.654	327.891	316.08	207.242	157.974	0.0165655
980_chr3:74874357-74880399	654.403	682.147	630.385	520.779	516.25	389.965	179.981	0.0166216
3069_chr9:72540320-72548853	20.2186	19.6233	20.1754	19.3072	19.0543	18.7947	0.95368	0.0169773
3868_chr12:88761298-88769226	252.902	237.2	242.483	193.258	214.957	217.848	35.5073	0.0170559
6181_chr1:211860481-211867798	462.006	476.163	495.066	329.851	338.246	190.516	191.541	0.0172371
6185_chr1:213198869-213205790	315.968	322.885	301.596	289.213	269.72	262.017	39.8332	0.0176771
2029_chr5:158793340-158800664	369.252	429.104	410.365	269.927	309.968	199.598	143.076	0.0176959
5620_chrX:103017250-103020620	340.313	353.479	336.25	305.488	314.439	323.913	28.7339	0.0181063
1124_chr3:132014915-132022337	469.292	426.91	370.155	290.78	304.253	217.739	151.195	0.0183961
4376_chr16:34849284-34855710	296.042	294.639	264.548	215.349	236.143	179.493	74.7478	0.0184873
5089_chrY:14267560-14274491	237.475	257.378	244.241	205.603	186.794	150.398	65.4328	0.0191245
3237_chr10:43796372-43802078	100.508	100.446	104.336	96.7185	94.9768	91.8809	7.23785	0.0193485
574_chr2:73914791-73927022	83.874	81.0912	85.0423	76.1068	72.8697	66.5719	11.4863	0.0193534
4890_chr21:34032869-34037069	320.81	363.368	344.955	302.003	266.651	277.539	60.9801	0.0195406
2059_chr6:2310643-2318026	373.248	361.999	423.603	280.043	311.569	233.927	111.104	0.0195493
2445_chr7:24828999-24835419	810.52	912.829	899.41	748.012	659.38	735.937	159.81	0.0196705
5360_chrX:48712217-48720208	488.396	490.809	479.347	427.795	409.192	347.353	91.404	0.0204525
1509_chr4:92959865-92967647	418.226	451.024	385.295	354.601	331.966	306.746	87.0775	0.0206646
4377_chr16:34970921-34980098	244.907	284.924	289.213	222.611	219.17	195.596	60.5557	0.0212473
1542_chr4:104144900-104152436	381.14	463.182	382.641	247.032	323.623	248.822	135.829	0.021431
5208_chrY:23402108-23411868	39.6539	47.5104	41.8933	31.2284	35.7863	32.2322	9.9369	0.0215862
4180_chr14:71003310-71011024	313.109	348.137	324.529	280.842	295.86	287.06	40.6712	0.0221088
6089_chr1:166574603-166580258	140.99	174.234	168.697	96.134	123.518	74.1675	63.3669	0.0227221
5371_chrX:50072999-50081532	268.853	235.479	256.396	168.938	204.658	127.226	86.6355	0.0237906
3510_chr11:59952908-59960683	346.636	333.81	335.822	278.639	265.657	195.161	92.2704	0.0245251
949_chr3:49265774-49272134	152.49	166.062	163.534	147.646	142.02	135.774	18.8815	0.0249198
6120_chr1:179406704-179412388	128.787	143.888	135.026	123.177	112.294	109.599	20.8767	0.0258353
2242_chr6:86564421-86577333	427.589	445.425	448.899	398.107	419.291	411.33	31.0617	0.0263973
5440_chrX:64062419-64070733	2.24336	4.64772	6.90227	0	0	0	4.59778	0.0268278
5884_chr1:48978917-48985928	244.742	257.198	251.685	220.881	237.056	212.026	27.8871	0.0269002
642_chr2:106595563-106602502	406.535	419.498	362.837	315.766	314.146	233.782	108.392	0.0276897
2000_chr5:135900906-135906905	847.183	843.766	838.168	819.72	813.049	832.814	21.1778	0.0292854
1824_chr5:42813609-42819913	1096.14	1078.77	921.646	701.668	840.583	546.942	335.788	0.029569
5996_chr1:104922745-104931261	234.894	217.799	184.468	166.374	164.053	157.176	49.853	0.0296553
5352_chrX:44858531-44865870	646.141	687.972	642.146	532.016	504.617	605.973	111.217	0.0297395
5387_chrX:53189251-53191400	160.508	215.697	133.471	84.2999	84.0361	97.5562	81.2611	0.0298573
2482_chr7:46501104-46511133	13.9483	15.4121	22.173	6.571	9.60731	9.22581	8.70977	0.0323611
4614_chr19:9834366-9840211	141.992	163.062	171.804	131.059	132.897	125.575	29.1093	0.0331279
4666_chr19:22538210-22545268	379.863	395.089	347.574	333.784	284.962	263.05	80.2436	0.0332586
6205_chr1:225409471-225416973	147.304	174.266	149.161	108.703	135.655	114.286	37.3621	0.0353929
2100_chr6:27146043-27154305	99.3292	122.381	105.922	89.732	76.5305	61.2196	33.3832	0.0356995
3213_chr10:27277046-27288181	222.784	245.816	250.602	170.893	151.971	212.17	61.3894	0.0358673
1516_chr4:95006830-95011209	862.409	810.267	876.282	788.102	778.261	792.955	63.213	0.0371035
4151_chr14:52631579-52639275	298.695	263.597	316.9	242.967	244.127	247.657	48.1465	0.0374591
2012_chr5:146634356-146641236	320.562	353.827	317.989	302.909	259.074	271.647	52.9162	0.0384082
6244_chr1:246690806-246698574	105.645	126.017	91.4186	82.7127	72.0943	69.8766	32.799	0.0384455
3513_chr11:60861050-60867285	311.84	372.865	369.286	258.936	285.87	184.991	108.065	0.0400706
1785_chr5:24649797-24654517	136.316	145.982	153.48	115.174	116.089	74.4827	43.3445	0.0411146
3615_chr11:97834172-97844584	35.8275	38.3501	30.3138	20.5703	28.9186	24.8821	10.0401	0.0412097
2230_chr6:82046851-82061539	428.909	439.804	421.974	402.694	415.747	413.674	19.5243	0.0413058
2766_chr8:37939517-37949458	116.796	128.275	142.875	96.1229	101.77	111.69	26.1212	0.0413755
4641_chr19:20692820-20701171	154.106	185.085	170.933	128.232	144.94	102.669	44.7614	0.0422432
2758_chr8:30586602-30591003	197.045	181.436	162.972	157.207	139.551	123.324	40.457	0.043485
3431_chr11:29540154-29549119	101.943	133.618	126.422	97.3979	90.0096	88.0695	28.8354	0.0448393
2131_chr6:42861385-42871210	215.942	214.349	192.019	180.262	188.167	165.118	29.5874	0.044906
5525_chrX:79732681-79738054	5.20662	7.19125	8.00973	3.06602	4.48276	4.59173	2.75569	0.046334
4340_chr16:10513231-10518024	341.438	323.795	381.598	281.831	288.943	311.409	54.8823	0.0466031
4662_chr19:21966551-21977609	115.541	132.791	140.769	102.803	94.2135	113.239	26.2822	0.0469006
1086_chr3:120787970-120798354	106.874	114.12	123.655	86.4694	104.968	89.6984	21.1712	0.0475734
2054_chr5:178474879-178483364	111.007	116.888	133.573	105.82	72.3903	80.6927	34.1883	0.0476826
4222_chr14:101781669-101790982	74.1016	67.0789	73.1731	64.5698	65.9549	64.9089	6.30671	0.0481467
3628_chr11:103443135-103449845	291.853	251.458	225.559	182.912	208.201	135.128	80.8761	0.0485457
909_chr3:32500096-32509206	738.076	738.756	769.295	727.901	707.956	703.5	35.5899	0.0491153
2315_chr6:121362530-121370497	120.565	130.145	127.851	110.631	117.912	99.8745	16.7142	0.0491157
3380_chr11:3494250-3503329	156.645	143.29	124.835	116.136	118.727	104.628	28.4261	0.0493207
943_chr3:46468168-46475055	232.899	264.633	257.258	232.034	199.354	209.574	37.9426	0.0493675
1894_chr5:82264927-82271811	361.015	387.3	399.079	356.578	348.147	334.21	36.153	0.0498182
