# Supplementary material for: HIF Regulates Multiple Translated Endogenous Retroviruses: Implications for Cancer Immunotherapy
Source: Cell. Author manuscript; Available in PMC 2025 Apr 11. (PMC11988688; doi:10.1016/j.cell.2025.01.046)
Supplement: 9 — Table S3. ERV quantification based on Polysome-seq, Related to Figure 4 [file NIHMS2060984-supplement-9.xlsx]

## Sheet: 786-O pVHL-responsive ERVs Raw
	Normalized ERV Counts
ERV_name	EV Rep1	EV Rep2	EV Rep3	VHL Rep1	VHL Rep2	VHL Rep3
4103_chr14:32704501-32719730	178.959	182.356	228.99	0	0	0
5875_chr1:46791220-46797980	7054.72	6161.69	7049.65	2328.43	3010.72	2008.27
624_chr2:98437573-98445919	6367.32	5656.37	6127.98	8487.06	8047.58	8133.42
2830_chr8:56618761-56628435	563.419	717.643	480.622	0	0	0
2256_chr6:89371970-89380600	27473.3	25903.3	24648.2	12767.7	9197.83	6489.28
3844_chr12:77085904-77091815	230.509	0	0	2329.96	3098.78	2009.59
5939_chr1:80102407-80110178	1052.06	1429.38	897.456	0	0	0
3316_chr10:91044477-91051520	4643.17	5125.59	3960.83	2234.89	1444.88	1686.64
837_chr2:232265588-232273390	0	0	446.945	2269.69	1826.07	1522.58
960_chr3:54104336-54110523	0	0	0	636.011	328.951	548.559
5861_chr1:38373537-38379766	874.972	445.791	746.392	0	0	0
5290_chrX:4458164-4464239	448.575	457.09	765.309	0	0	0
1115_chr3:129620108-129626087	11394.4	9985.2	9914.34	13491.7	14296.5	13055.7
4281_chr15:55803016-55809294	434.072	0	185.142	1566.98	972.552	1621.83
1266_chr3:187181535-187189788	660.417	1009.43	1408.41	0	0	0
4627_chr19:15939671-15948114	37926.4	39304.2	34418.1	30295.6	28445.6	30752.9
2192_chr6:69309359-69318137	0	158.177	0	448.301	463.732	773.319
3808_chr12:58721427-58730671	20636.9	17573.9	21753.7	26393.7	30384.6	26069
4184_chr14:74169589-74182870	1026.03	627.303	700.199	296.314	0	255.57
2574_chr7:97578215-97589655	1786.69	1335.11	1727.35	515.991	1067.5	445.042
3409_chr11:17391727-17400840	3289.55	1980.72	3699	5613.7	5583.58	4655.59
564_chr2:69670143-69676473	0	0	183.621	310.823	321.521	268.084
5997_chr1:105002402-105010911	9287.97	10769.7	7376.65	13180.5	14112.5	12365.3
4795_chr19:58407886-58415225	5755.57	3405.38	4117.86	9383.33	12756.9	8093.11
2410_chr7:4622242-4631501	8535.71	4798.76	6402.56	17213.1	16266.8	10814
2704_chr8:7355397-7364785	3483.49	3845.42	2600.13	4401.34	5203.24	4880.77
5833_chr1:19593770-19610003	167.891	256.617	358.046	0	0	104.549
2637_chr7:134858785-134869218	1828.52	1463.97	2116.89	0	780.353	975.987
2409_chr7:4630561-4639990	11850.2	6773.85	8999.24	23163.1	23312.8	14578.6
6119_chr1:178522963-178529163	439.532	223.938	374.941	1269.36	656.523	1094.82
2107_chr6:29213254-29220585	743.464	1515.16	1109.87	0	277.626	462.968
5107_chrY:15364407-15371245	996.322	812.189	679.927	0	297.639	496.342
1264_chr3:186583096-186592832	1679.49	2139.22	1790.86	808.388	1463.37	871.542
2022_chr5:154258150-154265675	1267.52	922.562	926.791	1568.82	2434.22	1804.14
3895_chr12:105696612-105703018	5955.6	4984.97	4717.52	3071.36	1906.24	3973.56
4511_chr18:13700698-13707820	573.959	389.903	163.204	0	0	0
2100_chr6:27146043-27154305	329.849	0	0	476.296	492.691	410.805
673_chr2:128127451-128135429	1024.77	522.111	728.478	0	0	425.427
4818_chr20:15960715-15966836	2448.62	2721.93	3987.68	1928.6	1329.99	1108.95
5148_chrY:18984014-18989327	769.347	1306.59	656.288	370.308	0	319.39
3537_chr11:70055744-70066106	526.014	134	336.535	0	0	0
1281_chr3:196969871-196975692	1170.36	2385.16	2795.44	1013.99	349.631	291.522
6261_chr22:16686417-16697554	0	249.352	0	353.352	548.272	304.766
704_chr2:149011214-149017451	5898.49	3784.37	7267.99	9463.7	9136.81	13876.1
3145_chr9:115154221-115161677	1462	1117.32	1091.26	0	0	910.415
4057_chr13:109917438-109923463	16735	16591.8	20834.8	12735.6	12160.6	15209.3
2934_chr8:114529757-114539423	281.943	430.942	240.51	0	210.567	0
4894_chr21:37476566-37482277	0	0	0	3100.55	1069.09	1188.54
1074_chr3:115508810-115518013	1184.5	1508.74	505.217	427.601	0	184.403
3797_chr12:52505819-52512192	7483.05	2178.6	4924.32	617.452	958.057	798.827
2550_chr7:86952164-86960217	507.612	689.665	577.355	977.312	758.214	1264.4
4353_chr16:21640935-21648846	344.482	351.021	0	994.853	1029.1	429.03
4800_chr20:449277-453546	2234.05	975.625	1089	2304.24	2383.55	3179.84
3910_chr12:124033483-124043193	140.333	142.997	119.71	202.638	628.839	699.1
4336_chr16:8926884-8930335	1184.33	2011.36	1347.05	0	1179.35	0
4164_chr14:59910630-59919732	1197.64	1067.83	1277.06	1080.86	894.453	745.794
468_chr2:9033672-9043325	423.483	863.045	240.834	815.338	1265.1	1054.84
4100_chr14:32171196-32181419	266.582	271.643	0	384.941	398.191	664.022
862_chr3:8218711-8224725	1359.37	461.726	386.535	0	0	0
3366_chr10:120649294-120664259	91.0577	185.573	233.029	0	0	113.406
4378_chr16:35032070-35038894	28353.6	31740.3	26401.2	30562.5	36386.4	35809.9
6061_chr1:150622928-150630261	557.446	568.028	475.527	804.944	1665.3	925.684
6228_chr1:235833561-235838850	772.837	0	0	743.977	769.585	1283.36
2926_chr8:110313306-110319688	1281	2175.53	728.501	0	637.804	531.8
3713_chr12:12210874-12221482	642.27	261.785	109.577	0	0	0
2219_chr6:79563832-79568868	541.104	827.064	692.379	781.345	1212.36	1010.86
1549_chr4:107031311-107036810	743.329	504.96	422.729	2146.71	2220.6	617.179
3652_chr11:118591757-118600741	606.686	154.551	388.149	219.012	0	0
5145_chrY:18748207-18756638	8727.41	6587.48	5238.99	5134.25	4345.34	4629.57
4634_chr19:20198717-20207551	925.48	943.049	263.159	0	460.793	0
3164_chr9:131612515-131619736	377.394	384.558	482.902	817.427	1127.42	470.02
4617_chr19:11964112-11971793	1064.39	2711.48	1059.3	0	794.93	441.875
4274_chr15:53029932-53039624	421.779	429.786	0	0	0	0
4439_chr17:30089357-30098901	142.773	145.483	0	0	0	0
4736_chr19:43825236-43833545	163.992	167.105	0	0	0	0
934_chr3:44371220-44382370	244.421	249.061	0	0	0	0
4716_chr19:37597576-37606732	297.645	303.296	0	0	0	0
3546_chr11:73650074-73658503	323.314	329.452	0	0	0	0
3017_chr9:22434276-22441740	365.109	372.04	0	0	0	0
4307_chr15:89090498-89094292	718.192	731.826	0	0	0	0
475_chr2:13666081-13673365	0	0	0	540.238	558.834	0
1728_chr4:185657329-185666394	0	0	0	217.055	224.526	0
3490_chr11:55226347-55242702	0	0	0	120.312	124.453	0
3854_chr12:82761846-82768152	0	0	0	624.011	645.489	0
2910_chr8:98212968-98218906	0	0	0	662.677	0	571.558
4545_chr18:40041573-40047040	0	0	0	359.879	0	310.395
4131_chr14:45488517-45491665	0	0	0	1249.81	0	1077.96
5348_chrX:40652899-40665740	212.236	0	181.047	0	0	0
4735_chr19:43812520-43821479	304.19	0	259.488	0	0	0
1481_chr4:83394470-83404304	277.126	0	236.402	0	0	0
4442_chr17:32510526-32519699	297.094	0	253.435	0	0	0
3203_chr10:20406939-20413863	393.58	0	335.741	0	0	0
4405_chr16:65308778-65312847	669.666	0	571.255	0	0	0
2613_chr7:120955434-120962355	393.75	0	335.887	0	0	0
3788_chr12:48503076-48509227	443.033	0	377.927	0	0	0
1505_chr4:92544767-92555617	125.589	0	107.133	0	0	0
3693_chr12:8916229-8918708	0	1119.87	937.504	0	0	0
1595_chr4:129181483-129188841	0	188.7	157.971	0	0	0
5230_chrY:24736189-24752803	0	83.5775	69.9672	0	0	0
5279_chrY:28210586-28227196	0	83.5976	69.984	0	0	0
1932_chr5:106313618-106322399	0	316.247	264.747	0	0	0
5988_chr1:103298924-103306681	0	357.989	299.692	0	0	0
5678_chrX:118452654-118458608	0	466.378	390.43	0	0	0
5221_chrY:24125887-24142416	0	84.0073	70.327	0	0	0
5245_chrY:25735178-25751703	0	84.0276	70.344	0	0	0
4719_chr19:39242521-39257182	0	189.42	158.574	0	0	0
2458_chr7:33198442-33214219	0	440.056	368.394	374.157	774.072	860.561
4611_chr19:9736928-9748758	1382.24	2112.71	1375.63	2661.24	5505.67	2582.23
6033_chr1:119707073-119713889	399.815	203.702	682.121	288.663	0	0
549_chr2:60644754-60652073	0	0	0	0	556.161	695.591
3680_chr12:4128162-4135029	793.692	808.759	677.056	2865.2	6224.02	1482.74
2912_chr8:98839826-98847845	1869.14	2077.77	2899.01	736.092	507.619	2116.26
5575_chrX:90028018-90035036	388.309	0	496.868	0	0	0
1580_chr4:118848493-118867785	0	0	0	407.986	527.536	0
1068_chr3:113065480-113073502	679.431	346.165	579.586	490.544	0	0
1267_chr3:189862389-189869851	2556.45	2418.91	2959.61	2636.77	4909.54	4548.41
2395_chr6:165221019-165227782	0	0	0	872.776	601.878	0
1892_chr5:81563365-81569525	884.772	450.784	377.375	319.399	330.393	0
1073_chr3:115460955-115476834	0	174.892	73.2056	247.836	128.183	427.517
1672_chr4:161189136-161203659	187.658	382.44	80.0403	0	0	116.858
4682_chr19:23999181-24007068	0	176.045	294.753	0	0	0
3949_chr13:41448346-41455297	0	399.494	668.875	0	0	0
2180_chr6:66871542-66884103	0	110.543	185.083	0	0	0
4521_chr18:23811639-23825764	0	196.608	329.182	0	0	0
1847_chr5:52514174-52528937	0	94.0558	157.478	0	0	0
6125_chr1:185547906-185565460	0	79.1022	132.441	0	0	0
4697_chr19:28200266-28202681	0	1149.54	1924.68	0	0	0
1747_chr5:5515636-5525368	140.015	0	238.879	0	0	0
2357_chr6:142276709-142286528	0	0	0	200.389	0	345.67
2668_chr7:147298297-147306047	0	0	0	253.879	0	437.941
2849_chr8:68615243-68621906	613.492	0	348.891	0	0	0
1889_chr5:80187059-80197329	0	405.6	226.366	0	0	0
2828_chr8:54643824-54649791	456.692	465.362	389.579	1318.91	682.155	568.78
5287_chrX:3471184-3478202	582.463	1187.04	165.623	280.356	0	0
2453_chr7:30612061-30619273	4345.45	3465.34	4835.04	7093.2	5644.12	4470.76
506_chr2:35014886-35021981	384.095	391.387	1146.78	277.314	0	239.183
856_chr3:4168975-4178991	0	0	0	392.896	203.21	0
2266_chr6:98227169-98237585	0	0	0	377.809	195.407	0
4426_chr17:11875061-11881419	0	0	0	618.908	320.106	0
6275_chr22:31072775-31075913	868.283	442.383	0	0	0	0
5044_chrY:7045820-7052218	425.932	217.009	0	0	0	0
3601_chr11:94374767-94381215	422.63	215.326	0	0	0	0
4766_chr19:53152869-53156369	36589.6	32524.6	41838.2	37658.9	49420.7	59628.9
4585_chr18:70991835-70997590	1894.05	965.003	2423.57	5469.96	2121.84	3243.51
2620_chr7:124369211-124375412	219.731	447.804	0	0	0	0
4061_chr14:19123837-19136212	0	336.613	0	318.006	328.951	274.279
5252_chrY:26398760-26401299	0	2186.83	4576.79	0	0	0
5269_chrY:27558956-27563678	0	1176.07	2461.37	0	0	0
5843_chr1:25914499-25931290	568.091	661.572	553.838	234.376	363.664	606.446
3335_chr10:99315496-99321528	1355.32	460.348	1156.15	0	674.806	562.652
4204_chr14:87701038-87707156	2004.4	2269.39	759.931	2894.32	3991.93	1941.61
4464_chr17:48475176-48483068	172.655	1055.6	736.415	2243.81	1289.47	860.125
569_chr2:71384906-71392739	1739.56	2127.1	593.569	0	0	1299.9
3340_chr10:101578459-101587714	736.155	1050.18	502.379	212.599	0	733.466
6249_chr1:247270118-247274860	287.322	585.553	0	829.778	429.17	1789.21
2466_chr7:39793088-39804002	374.559	0	106.505	180.286	559.473	621.985
2998_chr9:7785527-7791624	0	0	0	645.398	0	278.327
5346_chrX:37311181-37320318	596.529	0	254.433	0	0	0
4360_chr16:30108256-30115475	377.498	0	161.012	0	0	0
3016_chr9:21922275-21931724	0	0	123.016	416.47	430.804	0
3724_chr12:17622829-17632842	816.519	1248.03	928.704	393.013	1016.35	338.974
1748_chr5:7055294-7063815	0	325.895	136.412	0	0	0
467_chr2:8012835-8019022	0	448.817	187.864	0	0	0
1550_chr4:107806064-107824482	0	150.783	63.1144	0	0	0
4410_chr16:72098168-72107275	0	0	0	0	446.981	186.346
4787_chr19:57006131-57013072	1570.46	2800.48	1507.14	3401.59	2052.56	3422.84
2214_chr6:78426847-78436056	3995.09	3467.83	3407.99	5127.87	6409.44	3501.37
2651_chr7:140355292-140369321	0	0	0	0	145.086	362.917
4147_chr14:51360075-51367752	0	180.86	454.222	0	0	0
3863_chr12:88058050-88063161	0	271.643	682.221	0	0	0
6283_chr22:39448283-39462275	584.336	992.382	332.31	2953.2	1309.22	849.045
1745_chr5:1577456-1585504	507.928	690.093	288.857	0	505.79	0
1412_chr4:56804401-56814391	0	0	116.355	0	407.477	339.754
2946_chr8:120885899-120890876	0	0	233.529	0	817.819	681.897
4354_chr16:25152118-25160805	1725.42	799.171	1204.25	679.495	937.178	781.418
2948_chr8:123842328-123848957	411.092	0	1052.04	0	0	0
5294_chrX:6190260-6195984	238.038	0	609.173	0	0	0
3659_chr11:122695136-122705359	799.747	2580.61	1364.44	769.882	796.381	664.022
3341_chr10:102140677-102148155	27514.1	23023.3	22693.6	21049	22045.7	22466.5
4744_chr19:47550656-47558655	1703.46	1041.48	1453.13	491.955	1017.78	1272.93
2587_chr7:106470121-106478749	0	482.781	269.441	912.188	235.897	1770.21
1831_chr5:44788664-44794368	716.618	486.815	407.539	0	0	595.001
5972_chr1:94911062-94914412	1220.03	828.791	693.826	0	0	1012.98
5158_chrY:19958728-19964330	729.664	1487.03	1867.31	3160.87	2906.37	1211.67
5161_chrY:20215447-20221049	729.664	1487.03	1867.31	3160.87	2906.37	1211.67
724_chr2:157570803-157582422	351.834	119.504	0	0	0	0
2349_chr6:140576576-140584217	534.979	181.712	0	0	0	0
2325_chr6:123903475-123909162	718.76	244.135	0	0	0	0
4761_chr19:52975714-52988738	313.882	106.613	0	0	0	0
4533_chr18:29383733-29390006	651.627	221.332	0	0	0	0
5560_chrX:86236847-86242487	724.749	246.169	0	0	0	0
4452_chr17:41415784-41426385	1285.39	1833.71	1315.8	556.825	191.997	1600.87
1742_chr5:242330-248034	1194.36	1460.45	407.539	0	713.602	595.001
2966_chr8:136779418-136785270	0	237.253	0	672.414	0	579.956
3771_chr12:39584642-39594959	0	403.753	338.003	381.434	394.563	657.973
6169_chr1:206282459-206288668	41914.5	41592.1	43804.5	35807.3	34417.5	43729.2
4448_chr17:35687524-35692995	249.044	1776.4	1274.68	1438.46	2231.96	1861.01
2187_chr6:68590926-68599261	13405.4	15825.4	11156.5	13927.7	17337.3	16491.9
4421_chr17:6778465-6784849	853.732	869.939	182.068	616.388	1275.21	1860.72
4097_chr14:31435055-31441754	0	2694.38	1041.05	0	303.814	0
2449_chr7:29675991-29685847	3456.35	3381.09	1886.99	2595.28	2065.08	1377.49
4655_chr19:21594933-21601613	1631.81	0	348.003	1767.24	1218.71	1270.2
4680_chr19:23735050-23742329	1310.36	953.736	958.108	2703.05	838.826	2098.24
3704_chr12:10512960-10522913	1095.25	1395.06	700.726	197.691	0	1193.56
1528_chr4:100092609-100111426	72.4184	73.7932	123.552	104.571	0	0
5463_chrX:70484426-70492470	169.393	0	0	0	1012.08	421.937
3256_chr10:55249822-55264487	278.761	94.6843	317.061	268.351	416.382	347.179
4419_chr16:86772935-86781261	2945.82	3835.56	3350.56	3308.45	4155.68	4484.12
2736_chr8:12316539-12325980	288.661	882.423	492.482	833.645	646.754	1617.79
4734_chr19:43790293-43805413	991.367	275.506	384.401	130.138	403.852	112.244
2480_chr7:46075341-46084750	289.643	147.571	741.236	1254.72	432.636	721.463
3123_chr9:102901741-102908826	769.274	0	656.226	1110.82	1149.06	479.041
4181_chr14:71590924-71597757	1994.1	2438.35	340.212	0	0	1490.11
6214_chr1:228811875-228818396	417.899	212.916	178.244	301.72	0	0
5931_chr1:75842927-75853182	2258.88	3926.54	3060.42	2494.31	2580.16	2151.34
4699_chr19:28918699-28928145	144.254	146.993	369.166	1041.5	1077.35	0
2112_chr6:31296534-31305329	1084.51	473.615	528.652	447.435	462.836	385.912
3927_chr13:20200200-20210047	276.761	1410.07	1180.45	799.276	413.394	0
5404_chrX:56964527-56975831	0	0	205.662	348.132	0	600.528
5437_chrX:63867289-63883782	0	0	211.441	357.915	0	617.403
3254_chr10:54781754-54790427	0	800.461	402.065	0	234.673	0
3102_chr9:93434574-93443301	0	0	133.193	225.46	466.442	0
6281_chr22:35230599-35236017	754.44	768.762	643.572	726.266	375.632	626.404
713_chr2:153032391-153036992	592.251	603.494	505.217	0	0	737.61
3550_chr11:77260025-77274097	0	0	165.211	279.659	0	361.808
5469_chrX:71440361-71450464	539.497	274.869	230.108	0	402.92	0
510_chr2:37352066-37364770	858.1	1639.48	1281	619.541	480.65	1335.88
3730_chr12:20915056-20931608	82.3276	335.562	210.688	356.64	737.83	205.067
3880_chr12:94749360-94756649	934.684	1142.91	318.931	1079.74	1675.35	931.271
2224_chr6:81185201-81198060	211.939	107.981	180.794	153.019	0	131.978
2839_chr8:61406020-61412484	421.584	0	539.445	0	0	262.528
1112_chr3:128638139-128648074	1371.55	559.034	935.994	792.197	409.733	683.269
5429_chrX:62646398-62654573	15834.5	15965.3	15356	15403.7	20913.2	17022.2
5387_chrX:53189251-53191400	2535.39	4521.15	6488.4	1830.53	3787.07	3157.66
646_chr2:109140341-109147925	359.333	366.154	0	1037.74	1073.46	0
2858_chr8:73008595-73017011	0	329.961	0	0	483.676	806.578
3769_chr12:38516878-38524905	169.752	0	0	245.119	0	422.83
3122_chr9:102432049-102438180	444.478	0	0	641.819	0	1107.14
1312_chr4:9660095-9669161	0	0	128.213	217.031	224.501	0
5952_chr1:86805460-86810356	0	0	474.782	803.683	831.346	0
3776_chr12:42834601-42845313	254.414	0	217.027	0	570.023	1267.43
4862_chr21:15487475-15496944	287.808	146.636	491.026	0	0	358.446
536_chr2:53982456-53987292	1126.95	0	1922.69	813.652	0	0
1365_chr4:35102175-35110604	1778.23	494.178	1379.01	1167.15	482.93	402.667
2457_chr7:32871638-32883277	1053.69	1789.48	798.972	507.17	1224.13	583.244
4377_chr16:34970921-34980098	890.893	1210.41	2913.23	0	1552.5	739.7
4295_chr15:82664600-82672679	2192.57	3265.37	1870.37	2678.96	1259.62	1050.27
5717_chrX:136005585-136018813	103.014	0	263.626	595.001	461.611	0
5727_chrX:141252321-141265183	211.89	215.912	361.504	152.983	158.249	263.895
3555_chr11:78837958-78849734	231.429	235.822	394.839	334.18	0	144.115
2734_chr8:12073978-12083338	873.477	1186.74	248.372	840.858	1087.25	1631.79
4060_chr13:111841854-111851434	0	0	242.669	410.775	0	354.293
4474_chr17:53085566-53096089	0	0	220.925	373.968	0	322.547
3092_chr9:88762111-88778465	583.27	509.437	497.556	360.957	995.684	933.975
2518_chr7:64140373-64146939	3942.84	5074.97	5487.69	4195.14	7749.17	6461.25
4558_chr18:47926823-47935100	329.251	0	0	713.15	0	410.061
2521_chr7:64450833-64460314	287.443	585.8	613.006	830.128	2146.75	357.992
3932_chr13:24099183-24106909	352.729	1078.28	902.683	764.004	526.867	0
4720_chr19:39313748-39328073	951.256	872.383	1866.37	1236.24	426.264	710.837
2847_chr8:66032458-66045383	2319.43	2256.03	2428.26	913.423	2834.59	1313.04
3544_chr11:71597042-71602782	0	483.762	404.983	0	0	295.635
4308_chr15:89083757-89087484	731.1	3352.4	2806.48	1583.54	546.017	1821.07
4849_chr20:47897665-47903880	74759.4	71040.5	77986.6	75027.8	52067.7	72083.6
2403_chr6:167307981-167313520	983.949	0	839.354	0	0	612.722
4715_chr19:36814650-36823324	21050.3	16167.5	20637	20642.2	19710.2	24455.9
1405_chr4:54102978-54121834	144.537	441.843	431.539	834.838	323.84	450.029
1284_chr4:233817-240110	649.556	661.887	1292.9	312.65	646.823	808.98
2059_chr6:2310643-2318026	0	376.121	787.178	532.995	551.341	919.415
3888_chr12:101026883-101042113	89.4734	455.86	228.975	258.397	400.936	557.167
4619_chr19:12133583-12136746	1722.84	0	0	621.94	1286.69	2145.69
5427_chrX:62577889-62584508	0	419.529	0	594.507	614.97	0
867_chr3:14004499-14014884	0	133.703	0	189.468	195.99	0
1527_chr4:99934596-99943050	483.537	985.433	687.466	0	481.502	802.953
2095_chr6:24667939-24680651	0	0	274.327	309.576	0	534.017
3795_chr12:52129893-52134109	1938.97	0	827.013	0	0	804.952
4618_chr19:12053402-12059800	2768.56	2170.09	2543.38	1537.6	4453.46	4774.24
6277_chr22:32898694-32906968	1646.85	2181.55	280.968	0	0	1640.84
5046_chrY:7260367-7269084	312.634	318.568	0	225.719	0	0
4489_chr17:78373594-78381986	324.74	0	0	0	485.059	404.442
1342_chr4:23724000-23729450	1250.02	1783.25	2132.65	1444.01	3734.27	2179.54
4298_chr15:83042807-83049221	2549.22	2597.61	1812.17	3067.53	0	1058.3
864_chr3:9883434-9896394	105.144	0	0	151.826	0	130.95
1043_chr3:101350889-101360897	0	0	0	393.21	0	0
1161_chr3:147846145-147854138	0	0	0	492.324	0	0
1259_chr3:185090084-185098381	0	0	0	0	490.612	0
1265_chr3:186891984-186898847	0	0	0	573.374	0	0
1329_chr4:16999370-17005596	0	0	0	0	0	545.123
1374_chr4:36907374-36914977	0	0	0	258.787	0	0
1495_chr4:89363785-89375033	0	0	0	699.731	0	0
1500_chr4:92096705-92108458	0	0	0	0	173.179	0
1539_chr4:103156424-103167082	0	0	0	184.616	0	0
1584_chr4:120914792-120920833	0	0	0	0	0	280.907
1589_chr4:126483814-126489816	0	0	0	0	0	282.732
1624_chr4:136089501-136095620	0	0	0	0	332.606	0
1654_chr4:153662508-153668299	0	0	0	0	0	293.032
1711_chr4:173876804-173883510	0	0	0	586.795	0	0
1712_chr4:174019874-174027185	0	0	0	269.122	0	0
1753_chr5:8996812-9009455	0	0	0	0	0	268.466
2019_chr5:152826711-152835501	0	0	0	0	0	386.131
2021_chr5:154015540-154024046	0	0	0	0	0	399.022
2054_chr5:178474879-178483364	0	0	0	0	0	400.01
2135_chr6:47275915-47283729	0	0	0	0	0	434.355
2208_chr6:75177897-75184053	0	0	0	639.213	0	0
2323_chr6:123160014-123166893	0	0	0	572.04	0	0
2344_chr6:134919378-134926274	0	0	0	0	295.136	0
2377_chr6:152811764-152818311	0	0	0	0	621.732	0
2380_chr6:154244343-154259208	0	0	0	264.741	0	0
2381_chr6:158121395-158127496	0	0	0	0	667.175	0
2436_chr7:21540519-21547968	0	0	0	0	0	455.635
2463_chr7:38199852-38202344	0	0	0	789.338	0	0
2542_chr7:82266383-82275114	0	0	0	225.357	0	0
2543_chr7:83088984-83094701	0	0	0	688.289	0	0
2596_chr7:109429544-109442993	0	0	0	0	0	252.378
2604_chr7:117754218-117761744	0	0	0	0	0	450.974
2663_chr7:143483049-143490835	0	0	0	0	261.404	0
2766_chr8:37939517-37949458	0	0	0	0	409.485	0
2824_chr8:54371997-54381514	0	0	0	0	0	178.319
2825_chr8:54347836-54355646	0	0	0	0	0	217.289
2864_chr8:79067914-79075170	0	0	0	0	0	233.876
2899_chr8:92959695-92969705	0	0	0	0	0	169.538
3064_chr9:66700034-66708357	0	0	0	0	0	407.795
3066_chr9:69883031-69891352	0	0	0	0	0	407.893
3087_chr9:85498644-85506614	0	0	0	0	766.109	0
3095_chr9:90025242-90036988	0	0	0	0	346.565	0
3109_chr9:96109854-96115619	0	0	0	682.559	0	0
3113_chr9:97302153-97307792	0	0	0	0	721.827	0
3126_chr9:103125405-103130000	0	0	0	856.318	0	0
3155_chr9:121247909-121253675	0	0	0	0	0	588.604
3182_chr10:4990227-4998270	0	0	0	489.264	0	0
3199_chr10:17052206-17060764	0	0	0	459.824	0	0
3258_chr10:56055062-56060967	0	0	0	333.19	0	0
3288_chr10:70620888-70628129	0	0	0	543.446	0	0
3318_chr10:91839808-91846549	0	0	0	0	0	251.741
3394_chr11:6387258-6396126	0	0	0	0	459.026	0
3421_chr11:23904039-23914421	0	0	0	568.569	0	0
3430_chr11:27650622-27656486	0	0	0	671.038	0	0
3432_chr11:29995078-30001837	0	0	0	582.195	0	0
3522_chr11:67387172-67394385	0	0	0	0	0	705.811
3527_chr11:67613020-67619365	0	0	0	0	320.761	0
3530_chr11:68390413-68401623	0	0	0	0	0	151.391
3595_chr11:92993941-93002353	0	0	0	0	483.906	0
3609_chr11:96232105-96240702	0	0	0	228.869	0	0
3628_chr11:103443135-103449845	0	0	0	293.223	0	0
3673_chr11:130434278-130440028	0	0	0	0	0	295.121
3674_chr11:130622881-130629047	0	0	0	0	330.072	0
3683_chr12:7331435-7341970	0	0	0	0	386.399	0
3727_chr12:18348696-18356658	0	0	0	0	511.252	0
3741_chr12:26930106-26935016	0	0	0	801.392	0	0
3785_chr12:47120964-47128030	0	0	0	0	0	480.329
3793_chr12:51296343-51305900	0	0	0	0	212.968	0
3827_chr12:68160584-68166126	0	0	0	0	0	306.195
3836_chr12:73099279-73108784	0	0	0	0	428.267	0
3868_chr12:88761298-88769226	0	0	0	0	513.445	0
3951_chr13:43439217-43447294	0	0	0	0	0	210.107
3968_chr13:56152366-56158223	0	0	0	0	694.965	0
3977_chr13:61779816-61786142	0	0	0	0	0	536.507
4003_chr13:77557645-77567765	0	0	0	0	402.243	0
4121_chr14:41985074-41991606	0	0	0	0	0	259.795
4151_chr14:52631579-52639275	0	0	0	255.66	0	0
4185_chr14:76044307-76053991	0	0	0	0	420.351	0
4220_chr14:99451606-99459234	0	0	0	515.879	0	0
4318_chr15:95293967-95299701	0	0	0	0	0	295.944
4334_chr16:7864789-7870392	0	0	0	702.291	0	0
4337_chr16:9762748-9770899	0	0	0	0	499.399	0
4346_chr16:19002123-19008632	0	0	0	0	312.681	0
4350_chr16:19960250-19971530	0	0	0	0	0	150.451
4376_chr16:34849284-34855710	0	0	0	0	0	1056.32
4409_chr16:70650594-70659358	0	0	0	449.017	0	0
4565_chr18:53617711-53625085	0	0	0	0	552.014	0
4589_chr18:77783869-77793162	0	0	0	0	876.071	0
4604_chr19:9423983-9433731	0	0	0	0	417.592	0
4623_chr19:12562006-12565092	0	0	0	0	1318.79	0
4714_chr19:36746658-36756137	0	0	0	415.152	0	0
4731_chr19:42950299-42957458	0	0	0	0	568.59	0
4769_chr19:53254679-53258300	0	0	0	1086.59	0	0
4813_chr20:12734787-12745074	0	0	0	0	0	164.973
4874_chr21:20125096-20132862	0	0	0	0	262.077	0
5052_chrY:7753628-7757554	0	0	0	501.1	0	0
5075_chrY:9103033-9115292	0	0	0	321.014	0	0
5103_chrY:15065277-15076075	0	0	0	0	376.989	0
5118_chrY:16467467-16472199	0	0	0	0	0	717.195
5165_chrY:20725440-20737787	0	0	0	318.727	0	0
5170_chrY:20859705-20871308	0	0	0	0	350.836	0
5171_chrY:20906388-20918735	0	0	0	318.727	0	0
5233_chrY:24976462-24981472	0	0	0	392.7	0	0
5249_chrY:26162647-26168212	0	0	0	353.543	0	0
525_chr2:45261181-45267287	0	0	0	644.447	0	0
5256_chrY:26610210-26615220	0	0	0	392.7	0	0
526_chr2:47327335-47335597	0	0	0	0	0	410.805
5268_chrY:27347182-27352192	0	0	0	392.7	0	0
5272_chrY:27794219-27799784	0	0	0	353.543	0	0
5298_chrX:7942896-7947953	0	0	0	0	0	671.111
5304_chrX:16056163-16069488	0	0	0	0	0	127.363
558_chr2:64479809-64485699	0	0	0	0	0	288.107
560_chr2:66471017-66476658	0	0	0	0	721.571	0
5639_chrX:109109523-109114098	0	0	0	0	0	370.901
5644_chrX:111773572-111779995	0	0	0	0	316.867	0
5654_chrX:113836662-113841245	0	0	0	858.56	0	0
5657_chrX:114772244-114779843	0	0	0	517.847	0	0
6009_chr1:110395908-110404061	0	0	0	0	249.638	0
6092_chr1:167832329-167839141	0	0	0	0	0	498.236
6126_chr1:185916758-185923348	0	0	0	597.123	0	0
6132_chr1:187732447-187740021	0	0	0	0	268.72	0
6193_chr1:218922299-218928613	0	0	0	0	0	537.527
6196_chr1:222139307-222144960	0	0	0	0	0	600.368
6279_chr22:34900716-34906773	0	0	0	0	672.021	0
649_chr2:112797562-112799990	0	0	0	0	1676.04	0
738_chr2:166564315-166572669	0	0	0	0	0	203.141
776_chr2:192995077-193000832	0	0	0	683.745	0	0
930_chr3:40602362-40611763	0	0	0	209.298	0	0
985_chr3:75600429-75609137	0	0	0	225.952	0	0
4869_chr21:18545054-18562730	0	0	65.7637	0	0	0
2319_chr6:122300255-122317723	0	0	66.5467	0	0	0
5891_chr1:53900615-53915502	0	0	78.0834	0	0	0
559_chr2:65113446-65126965	0	0	85.9841	0	0	0
3920_chr12:132352243-132365497	0	0	87.7031	0	0	0
1881_chr5:75278363-75293832	88.0911	0	0	0	0	0
5043_chrY:7058561-7074272	0	88.3809	0	0	0	0
2262_chr6:94534905-94547275	0	0	93.9702	0	0	0
2675_chr7:150280229-150307070	0	103.468	0	0	0	0
4463_chr17:47240414-47253565	103.617	0	0	0	0	0
2469_chr7:40199345-40212311	105.095	0	0	0	0	0
3810_chr12:59243135-59253534	0	0	111.779	0	0	0
2916_chr8:103991601-104003946	0	112.477	0	0	0	0
1903_chr5:86806148-86816195	0	0	115.695	0	0	0
2435_chr7:20585399-20595274	0	0	117.71	0	0	0
927_chr3:39385206-39394984	0	0	118.878	0	0	0
747_chr2:171830243-171839896	0	0	120.417	0	0	0
1012_chr3:87616309-87627728	0	121.597	0	0	0	0
1599_chr4:131688564-131697419	0	0	131.267	0	0	0
850_chr3:929717-938473	0	0	132.752	0	0	0
5937_chr1:79337872-79346600	0	0	133.177	0	0	0
3883_chr12:96142786-96151455	0	0	134.084	0	0	0
3392_chr11:5949859-5960181	0	134.519	0	0	0	0
1058_chr3:107283062-107291634	0	0	135.601	0	0	0
6139_chr1:188633188-188641740	0	0	135.918	0	0	0
3297_chr10:78577979-78586517	0	0	136.141	0	0	0
5091_chrY:14363817-14372236	0	0	138.065	0	0	0
1574_chr4:116893246-116903055	138.916	0	0	0	0	0
1436_chr4:65591537-65601337	139.044	0	0	0	0	0
5359_chrX:47725674-47735264	142.088	0	0	0	0	0
794_chr2:207669189-207677351	0	0	142.411	0	0	0
3379_chr11:3468656-3478136	143.737	0	0	0	0	0
4403_chr16:65261037-65270483	144.254	0	0	0	0	0
1033_chr3:96988177-96996219	0	0	144.536	0	0	0
3070_chr9:76700703-76708718	0	0	145.023	0	0	0
2276_chr6:102740602-102748568	0	0	145.915	0	0	0
3231_chr10:42879540-42888938	0	147.743	0	0	0	0
5691_chrX:124520701-124528411	0	0	150.759	0	0	0
1041_chr3:100161269-100170423	0	151.681	0	0	0	0
3811_chr12:59494981-59503856	0	156.449	0	0	0	0
4018_chr13:85443216-85451844	0	160.927	0	0	0	0
4688_chr19:24426051-24434499	161.294	0	0	0	0	0
2630_chr7:129218030-129226464	161.561	0	0	0	0	0
3976_chr13:61662572-61669622	0	0	164.871	0	0	0
844_chr2:239113360-239120318	0	0	167.051	0	0	0
2345_chr6:137381427-137388271	0	0	169.833	0	0	0
5056_chrY:8055222-8071459	0	171.036	0	0	0	0
4194_chr14:84965589-84972330	0	0	172.427	0	0	0
5479_chrX:73021293-73029220	0	175.156	0	0	0	0
6244_chr1:246690806-246698574	175.411	0	0	0	0	0
3552_chr11:77567414-77574028	0	0	175.738	0	0	0
831_chr2:225161343-225168985	178.303	0	0	0	0	0
1351_chr4:27976493-27983002	0	0	178.572	0	0	0
5947_chr1:84651540-84659231	0	180.53	0	0	0	0
690_chr2:135561456-135569125	0	181.048	0	0	0	0
1127_chr3:133148592-133156058	182.506	0	0	0	0	0
1518_chr4:95070656-95083336	0	0	183.346	0	0	0
2471_chr7:41586605-41599260	0	0	183.708	0	0	0
1824_chr5:42813609-42819913	0	0	184.378	0	0	0
3644_chr11:110922930-110929218	0	0	184.847	0	0	0
2144_chr6:51803023-51809230	0	0	187.259	0	0	0
1905_chr5:92159201-92171590	0	0	187.652	0	0	0
3804_chr12:56886282-56892443	0	0	188.657	0	0	0
1450_chr4:70057564-70064885	0	189.653	0	0	0	0
2373_chr6:151177981-151184023	0	0	192.372	0	0	0
3363_chr10:118240173-118246047	0	0	197.873	0	0	0
4218_chr14:96439364-96445182	0	0	199.777	0	0	0
4779_chr19:54334658-54348338	0	203.003	0	0	0	0
889_chr3:21009036-21014754	0	0	203.271	0	0	0
5580_chrX:91528083-91533793	0	0	203.555	0	0	0
4177_chr14:70903184-70909876	203.611	0	0	0	0	0
1151_chr3:145269015-145274709	0	0	204.127	0	0	0
5863_chr1:38890771-38896455	0	0	204.486	0	0	0
2603_chr7:116095778-116102433	0	208.63	0	0	0	0
5197_chrY:22953152-22959676	208.854	0	0	0	0	0
5804_chr1:1347632-1354232	0	210.368	0	0	0	0
3640_chr11:109832247-109838665	212.302	0	0	0	0	0
2963_chr8:132752992-132759408	212.369	0	0	0	0	0
1811_chr5:36326516-36332837	215.56	0	0	0	0	0
4136_chr14:46480976-46487274	216.347	0	0	0	0	0
6189_chr1:216318399-216323757	0	0	216.926	0	0	0
5614_chrX:100434150-100444863	0	0	217.007	0	0	0
2755_chr8:29164229-29170617	0	217.349	0	0	0	0
923_chr3:38112914-38119147	218.603	0	0	0	0	0
3688_chr12:8472220-8477516	0	0	219.465	0	0	0
5987_chr1:103201193-103213554	220.477	0	0	0	0	0
2522_chr7:64406276-64411540	0	0	220.799	0	0	0
4596_chr19:6572642-6577900	0	0	221.051	0	0	0
4250_chr15:35530817-35536038	0	0	222.617	0	0	0
2965_chr8:133087862-133098249	0	0	223.817	0	0	0
5070_chrY:8982873-8988936	224.731	0	0	0	0	0
6234_chr1:241597180-241603186	226.864	0	0	0	0	0
3245_chr10:46066830-46072762	229.693	0	0	0	0	0
6272_chr22:23880503-23890570	0	0	230.931	0	0	0
3078_chr9:81046216-81057948	232.297	0	0	0	0	0
5603_chrX:97779251-97785084	233.591	0	0	0	0	0
3024_chr9:25288287-25294096	234.556	0	0	0	0	0
6187_chr1:215583156-215589043	0	235.842	0	0	0	0
1758_chr5:12663700-12668616	0	0	236.426	0	0	0
6108_chr1:173606363-173612171	0	239.05	0	0	0	0
5872_chr1:45782106-45786954	0	0	239.741	0	0	0
1202_chr3:162430379-162436031	241.07	0	0	0	0	0
3703_chr12:10485615-10491257	241.497	0	0	0	0	0
2909_chr8:98187250-98192981	0	242.261	0	0	0	0
1406_chr4:54349197-54360381	243.678	0	0	0	0	0
5642_chrX:110913518-110919193	0	244.651	0	0	0	0
1056_chr3:106641599-106647234	0	246.387	0	0	0	0
3913_chr12:127097507-127103016	247.327	0	0	0	0	0
6107_chr1:173345787-173355182	0	0	247.447	0	0	0
5870_chr1:43551246-43562427	0	248.371	0	0	0	0
2867_chr8:80298339-80303920	0	248.771	0	0	0	0
2259_chr6:91379736-91385314	0	248.905	0	0	0	0
5232_chrY:24932028-24941335	0	0	249.786	0	0	0
1060_chr3:110683337-110688789	0	254.656	0	0	0	0
1168_chr3:149469975-149479085	0	0	255.187	0	0	0
4710_chr19:35212972-35218366	0	257.394	0	0	0	0
5480_chrX:73341434-73350390	0	0	259.575	0	0	0
5122_chrY:16700686-16709383	0	0	267.304	0	0	0
1617_chr4:134868171-134876850	0	0	267.858	0	0	0
872_chr3:16057103-16065692	0	0	270.665	0	0	0
1194_chr3:161437556-161446091	0	0	272.377	0	0	0
928_chr3:39616594-39625113	0	0	272.888	0	0	0
6184_chr1:213080655-213093254	0	0	276.787	0	0	0
5583_chrX:92079427-92084346	276.986	0	0	0	0	0
2083_chr6:16885590-16893928	0	0	278.812	0	0	0
5890_chr1:53890302-53898617	0	0	279.583	0	0	0
4636_chr19:20387557-20397362	0	283.223	0	0	0	0
4137_chr14:47013209-47021299	0	0	287.358	0	0	0
1570_chr4:115507891-115517530	0	288.1	0	0	0	0
1813_chr5:37264736-37272712	0	0	291.464	0	0	0
2318_chr6:121938465-121947667	296.158	0	0	0	0	0
3692_chr12:8939660-8949032	0	296.306	0	0	0	0
2765_chr8:37854076-37861886	0	0	297.658	0	0	0
1773_chr5:19700559-19709854	0	298.761	0	0	0	0
4352_chr16:20685555-20693317	0	0	299.499	0	0	0
1142_chr3:142157745-142161545	0	0	305.842	0	0	0
865_chr3:11288944-11296524	0	0	306.689	0	0	0
2631_chr7:129952218-129959790	0	0	307.013	0	0	0
501_chr2:33882139-33890985	308.075	0	0	0	0	0
4906_chr21:44336863-44345869	0	308.347	0	0	0	0
2838_chr8:61333123-61337570	0	312.194	0	0	0	0
3553_chr11:77791882-77800774	0	312.3	0	0	0	0
5883_chr1:48903616-48912303	313.713	0	0	0	0	0
1891_chr5:81249173-81256423	0	0	320.647	0	0	0
3861_chr12:87332228-87340723	320.803	0	0	0	0	0
1250_chr3:178772895-178780118	0	0	321.845	0	0	0
2313_chr6:120782027-120789229	0	0	322.784	0	0	0
5771_chrX:155198723-155207094	325.554	0	0	0	0	0
948_chr3:48760371-48767438	0	0	328.949	0	0	0
1347_chr4:24502598-24509650	0	0	329.648	0	0	0
2856_chr8:72587172-72595473	0	334.531	0	0	0	0
3081_chr9:82752251-82760393	334.709	0	0	0	0	0
1982_chr5:126174254-126181186	0	0	335.354	0	0	0
4518_chr18:15308328-15316529	0	338.61	0	0	0	0
1669_chr4:159578949-159586991	338.871	0	0	0	0	0
5477_chrX:72875810-72886036	0	0	341.011	0	0	0
3393_chr11:6090336-6097123	0	0	342.518	0	0	0
5397_chrX:56050630-56058496	346.452	0	0	0	0	0
749_chr2:173406819-173413486	0	0	348.682	0	0	0
2862_chr8:74818435-74826250	0	355.333	0	0	0	0
6221_chr1:230736962-230744760	0	356.107	0	0	0	0
2356_chr6:141774077-141781814	0	358.914	0	0	0	0
634_chr2:101854021-101861580	360.521	0	0	0	0	0
4834_chr20:37221042-37227446	0	0	362.999	0	0	0
4038_chr13:91499058-91506532	364.621	0	0	0	0	0
1439_chr4:68316211-68328922	0	0	365.798	0	0	0
1298_chr4:8484110-8490436	0	0	367.474	0	0	0
6205_chr1:225409471-225416973	0	370.156	0	0	0	0
3025_chr9:25668973-25675212	0	0	372.598	0	0	0
1622_chr4:135598284-135607562	0	0	375.85	0	0	0
1921_chr5:100318541-100325928	0	375.918	0	0	0	0
3118_chr9:99976963-99983043	0	0	382.34	0	0	0
1981_chr5:126004750-126011979	0	384.133	0	0	0	0
1325_chr4:14171559-14177600	0	0	384.808	0	0	0
1514_chr4:93359331-93365350	0	0	386.214	0	0	0
2650_chr7:139146365-139153410	386.821	0	0	0	0	0
4017_chr13:84480846-84487932	0	391.884	0	0	0	0
4606_chr19:9618805-9625730	393.523	0	0	0	0	0
1997_chr5:135880645-135887501	397.483	0	0	0	0	0
3792_chr12:50885665-50892500	398.704	0	0	0	0	0
3812_chr12:59716967-59722767	0	0	400.795	0	0	0
5510_chrX:76514187-76522863	0	0	401.926	0	0	0
4153_chr14:53595463-53602225	403.007	0	0	0	0	0
1084_chr3:120335693-120342443	403.724	0	0	0	0	0
4361_chr16:30552390-30558083	0	0	408.326	0	0	0
1343_chr4:24325046-24330621	0	0	416.967	0	0	0
3158_chr9:125292872-125298430	0	0	418.242	0	0	0
5917_chr1:68851833-68861681	0	422.979	0	0	0	0
2282_chr6:107255612-107268628	0	426.716	0	0	0	0
3742_chr12:28966981-28972359	0	0	432.238	0	0	0
1678_chr4:164095215-164101511	432.831	0	0	0	0	0
768_chr2:188375336-188381590	435.738	0	0	0	0	0
2320_chr6:122826016-122835365	437.252	0	0	0	0	0
5537_chrX:81982215-81988398	440.74	0	0	0	0	0
580_chr2:76800745-76806839	0	455.665	0	0	0	0
1646_chr4:146619975-146625954	455.776	0	0	0	0	0
5516_chrX:78976747-78982807	0	458.221	0	0	0	0
2368_chr6:145889033-145895089	0	458.524	0	0	0	0
3637_chr11:108071137-108074160	0	459.206	0	0	0	0
5641_chrX:110786988-110792917	459.619	0	0	0	0	0
4566_chr18:54082667-54088573	461.408	0	0	0	0	0
2806_chr8:49157075-49163077	0	462.649	0	0	0	0
1075_chr3:115824209-115830079	464.238	0	0	0	0	0
2914_chr8:100955910-100961832	0	468.897	0	0	0	0
3620_chr11:100615622-100621407	471.058	0	0	0	0	0
4776_chr19:53862743-53868467	476.077	0	0	0	0	0
3320_chr10:92054731-92060497	0	481.581	0	0	0	0
5442_chrX:64350055-64354806	0	0	489.27	0	0	0
1234_chr3:171294462-171299967	495.013	0	0	0	0	0
6086_chr1:161450547-161456150	0	495.589	0	0	0	0
6248_chr1:247187963-247193476	0	503.678	0	0	0	0
5047_chrY:7245496-7256208	508.828	0	0	0	0	0
3055_chr9:35582345-35587796	0	509.406	0	0	0	0
6224_chr1:232365352-232370545	524.748	0	0	0	0	0
5876_chr1:46846572-46856724	536.893	0	0	0	0	0
2937_chr8:115293822-115298742	553.859	0	0	0	0	0
4045_chr13:98294572-98301766	568.215	0	0	0	0	0
6036_chr1:121251866-121255921	0	0	573.227	0	0	0
6114_chr1:175067095-175076543	0	587.846	0	0	0	0
3941_chr13:35372231-35376157	0	0	592.058	0	0	0
6171_chr1:207805630-207814597	607.837	0	0	0	0	0
2029_chr5:158793340-158800664	0	0	634.815	0	0	0
2710_chr8:7564040-7570577	0	637.186	0	0	0	0
5120_chrY:16619933-16623469	0	0	657.34	0	0	0
2353_chr6:141496648-141505090	0	657.889	0	0	0	0
591_chr2:81102933-81107045	662.664	0	0	0	0	0
3261_chr10:57731470-57736636	0	0	674.959	0	0	0
4183_chr14:73593353-73601547	0	677.799	0	0	0	0
4815_chr20:13338527-13346205	709.868	0	0	0	0	0
3050_chr9:35003405-35011005	717.153	0	0	0	0	0
3929_chr13:21252904-21259369	0	0	719.149	0	0	0
2953_chr8:127020746-127024399	745.906	0	0	0	0	0
3548_chr11:74750961-74758198	753.119	0	0	0	0	0
6085_chr1:161442721-161450082	0	754.491	0	0	0	0
1122_chr3:131229507-131233004	779.171	0	0	0	0	0
5889_chr1:52682773-52691416	788.275	0	0	0	0	0
5173_chrY:21106633-21111765	0	811.596	0	0	0	0
2306_chr6:118895219-118899454	0	0	823.304	0	0	0
5620_chrX:103017250-103020620	0	823.874	0	0	0	0
1806_chr5:34783817-34787036	0	862.509	0	0	0	0
2986_chr8:146254332-146257548	0	863.314	0	0	0	0
2749_chr8:23273621-23279631	906.85	0	0	0	0	0
1643_chr4:144099099-144101612	0	0	924.825	0	0	0
962_chr3:54668509-54674231	0	970.568	0	0	0	0
6091_chr1:167287081-167292627	0	1001.36	0	0	0	0
1407_chr4:54886215-54891726	0	1007.72	0	0	0	0
6265_chr22:19923969-19926224	0	1846.6	0	0	0	0
3433_chr11:31629722-31631083	0	2039.12	0	0	0	0
3651_chr11:117681535-117683366	0	0	3807.33	0	0	0
2590_chr7:107024313-107031482	0	387.347	0	0	567.797	473.428
3192_chr10:6866481-6875494	0	154.054	0	0	225.821	188.289
1878_chr5:70867754-70874228	0	428.924	0	0	628.742	524.244
5970_chr1:94295469-94303642	0	339.77	0	0	498.055	415.278
2984_chr8:146281055-146292082	1112.16	1259.19	1792.04	535.315	1661.22	769.514
3547_chr11:74580479-74595532	543.152	1106.93	1081.11	1045.74	946.516	1465.67
485_chr2:17522319-17530945	789.828	643.858	539.008	684.3	235.951	590.208
4657_chr19:21803039-21814210	0	124.296	0	176.138	0	151.919
2519_chr7:64295273-64300536	1035.54	2110.4	883.362	747.651	1546.77	0
2098_chr6:26288302-26296359	338.24	0	288.534	244.207	0	0
2121_chr6:33015760-33026982	121.426	0	103.582	350.676	181.373	0
4721_chr19:39425804-39432475	4902.05	6243.88	8189.11	10027.9	10983.2	4578.89
6062_chr1:150600635-150608252	4293.31	10754.8	5493.59	4132.99	6412.87	4010.28
3436_chr11:34918801-34928568	418.541	0	476.046	402.911	208.39	1390.04
5345_chrX:37337595-37344090	1048.93	427.537	178.957	302.928	0	522.55
1855_chr5:58597616-58611459	98.4376	100.306	83.9718	0	147.035	0
852_chr3:1274519-1286698	447.543	342.03	190.888	484.684	501.367	278.693
1303_chr4:9123671-9133085	1157.96	737.461	740.842	1045.04	1945.83	721.08
3825_chr12:64524394-64529986	487.313	1241.41	2078.5	1407.34	727.892	0
4841_chr20:40223225-40230969	703.819	896.475	900.585	0	525.643	1095.7
1951_chr5:113474835-113484066	295.227	752.08	125.921	0	220.489	367.687
1023_chr3:93656890-93674598	307.814	627.315	722.094	222.239	689.667	191.681
2352_chr6:141008441-141023430	90.9119	370.551	310.208	262.551	135.794	113.225
4700_chr19:29097422-29106221	619.441	789	396.308	0	925.25	0
2039_chr5:162740046-162746476	0	215.929	180.766	0	316.522	527.831
1102_chr3:125609343-125618118	621.135	1582.32	662.32	896.909	2087.51	1160.37
4577_chr18:59374464-59385894	476.868	1822.2	1220.37	688.59	890.364	890.862
3894_chr12:105217852-105222442	593.67	0	253.214	857.251	886.757	0
5048_chrY:7368631-7377645	453.501	0	128.952	0	0	188.269
4224_chr14:102700510-102712106	0	1077.67	601.451	0	351.048	439.055
4051_chr13:100732464-100740921	7089.37	7223.95	5360.33	6979.73	7941.97	6622.01
3101_chr9:93175201-93180969	472.446	722.122	403.018	682.204	352.843	0
4760_chr19:52803860-52811230	2033.71	376.785	1577.13	266.968	1104.63	1151.3
800_chr2:209758492-209770193	0	237.334	596.054	504.483	521.847	290.077
4490_chr17:78510810-78525820	726.278	92.5082	619.548	1048.73	271.208	904.532
2305_chr6:118901015-118911818	252.271	0	753.196	364.276	0	0
3328_chr10:96751318-96758554	376.612	191.881	481.901	543.822	0	0
1077_chr3:118561309-118570997	281.302	143.321	359.946	406.196	0	0
3943_chr13:36890462-36895401	0	1686.61	1411.95	796.688	824.11	0
2648_chr7:138241503-138250894	435.297	591.414	371.328	1676.17	433.465	361.423
4796_chr19:58817095-58826482	3048.38	1331.25	1362.12	1257.66	867.299	1988.67
3866_chr12:88567012-88577595	128.758	262.404	0	371.848	384.647	0
2013_chr5:147095400-147113641	2390.56	2055.33	2294.17	1725.97	2678.06	1302.56
2372_chr6:151170374-151177828	731.198	745.078	155.936	0	546.09	455.33
6056_chr1:149259488-149272975	606.214	102.954	258.564	291.788	0	251.667
857_chr3:5182508-5191503	605.945	154.362	258.449	0	1131.36	754.665
1767_chr5:18667054-18676262	0	0	252.471	427.369	0	184.302
3370_chr10:122604425-122611092	1021.87	0	697.363	590.228	305.272	0
6188_chr1:216181471-216187452	911.247	696.409	0	328.957	340.279	283.725
5860_chr1:36795639-36802864	188.593	768.691	321.756	0	281.698	469.759
4790_chr19:57998545-58012181	199.864	101.829	255.739	0	298.534	0
6251_chr1:247449564-247455233	1442.08	734.73	410.055	0	718.007	898.011
4615_chr19:9820332-9833018	214.829	0	366.518	1240.84	0	267.556
4180_chr14:71003310-71011024	176.639	359.984	301.362	0	1319.22	439.985
4767_chr19:53131161-53139417	1155.31	1177.24	422.371	953.285	739.573	2466.62
3074_chr9:79103218-79110608	368.765	375.765	471.86	0	1101.64	918.545
4763_chr19:52911334-52917986	204.835	834.895	698.936	2957.79	305.96	510.218
1793_chr5:30485216-30496057	879.855	1024.64	321.667	725.998	1126.48	939.259
1449_chr4:69921569-69930801	590.391	300.799	251.815	852.515	1102.32	0
2902_chr8:93376554-93394262	461.721	156.829	196.935	222.239	344.833	575.044
544_chr2:57420130-57427344	566.64	0	161.123	0	282.128	0
2446_chr7:26063813-26069433	242.443	0	620.444	0	362.133	0
2525_chr7:64868198-64887101	0	73.4575	122.99	0	0	89.7821
6074_chr1:156149869-156157688	174.267	1243.03	148.658	0	260.301	434.077
5115_chrY:16000546-16009773	0	0	377.927	426.489	0	367.846
5266_chrY:27233718-27246351	1833.71	2308.17	1932.29	3115.12	1772.29	2149.43
6206_chr1:225978937-225988836	275.307	0	469.699	0	0	342.877
6211_chr1:227777419-227784330	394.32	0	672.746	0	0	491.1
2677_chr7:151724590-151733030	645.786	0	550.885	932.505	1205.75	0
1113_chr3:128678654-128684226	0	0	208.596	0	0	913.641
5053_chrY:7820932-7829837	306.034	155.922	0	0	457.119	381.145
4861_chr21:15262079-15272800	508.401	259.026	325.267	367.062	759.392	316.59
4885_chr21:29534048-29540123	6055.76	2742.54	3826.55	5505.75	5695.25	3910.69
5850_chr1:32898159-32908061	1376.12	1682.69	234.778	0	0	1713.87
5633_chrX:107382671-107391663	0	308.827	0	218.817	452.697	0
5147_chrY:18943333-18952238	153.017	935.531	130.531	220.954	0	381.145
1260_chr3:185280349-185289375	3170.28	1999.81	2060.49	1961.93	1127.48	2820.27
5618_chrX:102681057-102690919	276.34	0	0	0	0	1032.49
4658_chr19:21785773-21795244	0	146.605	245.461	0	214.902	537.555
4770_chr19:53401768-53408687	1772.39	401.341	1007.95	568.734	1176.62	490.532
4093_chr14:28879914-28890435	388.549	1847.65	883.866	935.097	773.827	483.912
6079_chr1:160660602-160669777	742.573	0	126.69	857.811	0	739.861
4758_chr19:52480208-52495481	89.2215	0	608.88	0	932.883	444.478
973_chr3:67883803-67888867	0	0	459.035	0	1607.54	0
4649_chr19:20952100-20963415	1083.86	245.429	513.655	347.794	359.765	599.944
2048_chr5:171824497-171828613	662.021	0	1411.83	1911.9	0	1649.01
4664_chr19:22040977-22050193	295.708	150.661	882.883	426.998	0	368.285
1870_chr5:68931983-68951138	1707.37	1522.31	1577.84	2054.52	1062.62	974.611
4050_chr13:100140878-100149006	0	0	143.007	484.148	0	0
750_chr2:175066980-175081143	769.709	882.361	164.149	0	1005.99	0
2297_chr6:115318973-115325444	421.128	214.561	0	0	314.517	0
4830_chr20:24900078-24913663	0	204.422	256.699	289.683	0	499.703
3684_chr12:7740826-7760343	209.463	355.733	0	302.462	312.873	173.915
3843_chr12:76685398-76694630	0	300.799	629.538	0	661.394	919.117
5361_chrX:48996114-49005253	298.199	0	1399.08	0	445.416	371.388
1350_chr4:25240287-25248777	320.992	327.085	0	695.26	0	399.774
1080_chr3:119696917-119709156	222.675	567.255	759.807	321.539	332.606	554.654
1906_chr5:95041787-95049010	0	384.452	0	544.8	0	234.945
3107_chr9:94834170-94840680	2511.63	3412.42	2856.72	2720.07	3438.96	1303.36
3367_chr10:121643247-121650257	194.376	792.264	497.435	1122.7	1161.35	0
4054_chr13:103321630-103324776	866.075	882.517	1477.6	0	1293.65	1078.64
2152_chr6:56934085-56945794	581.883	711.515	2481.86	1512.41	1564.47	1884.21
6072_chr1:155620079-155629422	145.844	0	0	0	435.692	0
1960_chr5:118283779-118288514	287.747	0	0	0	859.608	0
2582_chr7:104388995-104393267	0	2599.84	544.117	1381.57	2858.25	794.402
5940_chr1:80162032-80167752	0	242.727	0	0	711.607	0
3177_chr9:139674766-139684238	287.717	0	245.435	415.458	429.758	0
3720_chr12:14855719-14863576	0	0	295.878	0	0	863.956
2477_chr7:43850262-43860956	0	0	108.696	0	0	317.39
1992_chr5:130907491-130917873	0	534.967	223.925	0	588.14	653.854
1111_chr3:128573351-128579049	0	243.664	407.968	345.292	0	0
3413_chr11:20589401-20600326	124.727	0	0	360.208	0	0
2445_chr7:24828999-24835419	212.236	0	0	612.932	0	0
925_chr3:38463716-38466899	428.005	0	0	1236.07	0	0
1285_chr4:393401-403088	140.666	0	0	406.238	0	0
4681_chr19:23753871-23762846	151.824	0	0	438.462	0	0
1014_chr3:87976887-87993081	0	85.745	0	243.016	0	0
2952_chr8:126999371-127006982	0	182.428	0	517.031	0	0
5553_chrX:84200052-84209663	141.778	0	241.886	204.725	0	0
2411_chr7:5060668-5068203	723.338	1105.61	1851.12	1566.73	810.331	450.435
2358_chr6:142336786-142343226	423.155	0	541.455	0	0	527.012
1366_chr4:35019753-35024031	0	1298.1	543.354	0	951.414	0
5518_chrX:79069164-79084245	0	184.145	77.079	0	134.966	0
6245_chr1:246798029-246806105	674.889	1375.4	143.928	1218.16	0	0
2360_chr6:143398845-143407522	628.149	160.018	401.88	0	703.694	0
4215_chr14:93088762-93095953	0	0	1293.11	0	0	471.98
3403_chr11:10026484-10042253	0	352.223	0	0	129.077	0
5288_chrX:3884236-3894228	1500.1	1945.46	1279.65	1575.36	1425.88	1358.74
4299_chr15:83156554-83164344	1049.5	1604.13	895.268	252.576	2351.43	2178.46
4555_chr18:44448415-44457744	876.379	893.016	747.592	843.652	0	1091.47
1506_chr4:92573809-92582414	158.351	0	270.161	0	236.527	0
3213_chr10:27277046-27288181	1468.5	249.397	626.35	706.831	548.37	457.231
2981_chr8:146096936-146103212	3039.47	1769.81	926.004	3134.97	2270.01	1622.34
3922_chr12:133667122-133673064	917.227	2336.6	1564.87	1986.69	342.512	1427.93
6165_chr1:205859819-205874427	932.829	665.376	1193.62	808.194	1114.68	464.711
4895_chr21:38956013-38964614	475.274	484.297	0	0	236.637	394.615
5944_chr1:82530870-82538559	354.426	0	0	0	0	882.83
2328_chr6:125211553-125218908	370.519	0	0	0	0	922.915
546_chr2:58340567-58346265	0	487.328	407.968	2071.75	0	0
4440_chr17:31291068-31301355	0	134.977	0	0	0	329.946
1857_chr5:59954308-59962244	0	174.958	0	0	0	427.678
4249_chr15:34447090-34454134	967.189	0	165.011	558.643	577.871	481.829
3508_chr11:59691401-59698868	182.481	185.945	0	0	817.709	0
6262_chr22:17092202-17097672	498.179	507.637	424.97	0	0	930.675
555_chr2:64215646-64223574	343.743	0	293.229	0	513.445	428.11
5722_chrX:140093668-140106782	0	317.645	0	0	465.624	129.412
4613_chr19:9852438-9862424	545.817	556.179	116.402	394.076	815.28	339.89
3031_chr9:26970919-26978131	1322.53	0	0	0	564.412	0
4485_chr17:73248713-73254378	0	2450.83	820.688	0	1796.29	0
2579_chr7:100436319-100444821	641.077	979.871	273.434	0	0	1197.63
5428_chrX:62537487-62547669	669.139	1090.95	570.807	386.491	999.485	1500.07
1189_chr3:157297217-157305652	323.084	0	275.606	466.529	0	402.38
4488_chr17:75163909-75171283	923.912	753.161	315.256	1600.94	552.014	460.269
2764_chr8:36317027-36329333	221.463	0	0	0	496.193	0
6264_chr22:18926329-18935361	1659.52	2613.4	1544.34	1960.63	1802.77	1503.15
3806_chr12:58051189-58061054	138.128	140.75	117.829	398.909	0	172.029
6253_chr1:247517612-247526674	601.465	0	0	434.253	0	561.814
570_chr2:71615218-71622687	1277.03	557.687	1400.61	790.289	1089.99	2044.87
5407_chrX:57129414-57135829	849.607	2380.77	1630.7	920.115	951.785	2116.26
4607_chr19:9650083-9661231	366.697	124.553	312.81	1235.51	0	152.233
921_chr3:37246879-37251911	0	551.814	230.977	390.983	808.882	0
5257_chrY:26716898-26724303	736.035	1500.02	2197.55	1062.82	1099.41	1604.2
3901_chr12:110841084-110848873	349.877	356.519	0	0	0	435.749
4453_chr17:41400531-41411309	1643.57	644.141	647.094	1460.48	566.532	1574.58
2829_chr8:54982848-54987353	1814.61	616.351	1031.96	0	0	2259.97
2065_chr6:6026668-6033857	0	193.135	323.367	0	283.109	472.112
4778_chr19:53936628-53946363	979.806	998.406	1313.43	1010.59	2299.82	697.305
6069_chr1:155596465-155605494	8904.03	8304.16	6050.69	11331.8	6762.63	7518.23
1454_chr4:71401997-71422130	0	0	115.477	0	101.1	84.2973
1874_chr5:69808287-69827411	712.559	435.652	668.63	1440.49	851.472	88.7446
4302_chr15:85762351-85770835	1284.87	818.291	685.035	463.835	1679.3	1200.17
2092_chr6:21356152-21367293	0	0	313.006	0	0	152.328
507_chr2:35659684-35668731	0	767.374	0	0	0	375.164
4777_chr19:53972755-53985466	214.407	218.477	548.696	309.6	320.257	534.059
1114_chr3:128887328-128890677	10576.7	11606.5	5899.28	13510.4	5468.64	4559.75
3170_chr9:135906400-135912772	2993.69	1743.15	3100.99	2470.19	638.805	3462.13
2196_chr6:71146359-71158225	459.348	0	783.689	0	686.122	143.022
5181_chrY:21573850-21589611	86.4592	88.1005	368.768	124.846	258.286	0
3937_chr13:27786499-27794646	1338.02	340.854	856.042	966.038	749.467	1249.81
5481_chrX:73388084-73402825	0	282.589	157.713	0	276.157	0
5178_chrY:21244156-21250361	2635.07	1342.55	2247.83	1585.42	3279.97	2187.87
3317_chr10:91166045-91177228	1827.75	1986.61	2182.82	1935.44	1820.06	2579.85
2673_chr7:150004329-150010375	15550	16304.5	17878.8	19525.2	13801.5	13753.1
2978_chr8:143802196-143805989	2155.14	732.019	0	0	1073.04	894.697
3678_chr12:1820297-1824629	0	640.96	268.291	0	939.557	391.701
3625_chr11:101565821-101575074	2503.47	3001.17	2009.95	2339.1	4399.29	1834.06
2030_chr5:159543071-159558145	1175.19	829.039	616.918	1044.28	135.028	1013.28
4696_chr19:28236555-28242272	6434.9	5585.65	6505.8	4473.88	7475.79	8014.25
5109_chrY:15451097-15457971	396.442	1211.9	676.367	858.684	296.08	1728.1
2386_chr6:159301427-159310195	310.815	316.716	530.279	0	696.391	193.55
2371_chr6:148960908-148966646	474.915	0	202.562	0	0	1182.95
2136_chr6:47602613-47615665	0	106.385	89.0604	0	0	130.027
2489_chr7:50637492-50651587	0	98.513	82.4706	0	0	120.406
5149_chrY:19061760-19071747	0	139.031	116.39	0	0	169.928
6195_chr1:222121123-222131977	0	255.853	214.188	0	0	312.711
4139_chr14:47573644-47579925	0	442.101	0	0	0	810.526
4297_chr15:82951955-82960593	946.477	1446.67	807.389	227.783	1649.36	785.851
5747_chrX:145050338-145059769	2167.25	3975.11	2218.52	3546.75	2373.95	1439.56
4679_chr19:23714872-23723122	660.657	336.599	0	0	986.814	411.402
4765_chr19:53124095-53130555	2531.07	1504.49	539.779	2436.55	630.104	525.38
715_chr2:153557913-153565556	1069.68	1998.3	912.484	1544.6	3728.12	0
1740_chr4:190900973-190911481	0	0	331.86	187.251	0	0
3236_chr10:43140639-43150218	284.503	0	0	205.409	212.479	0
4632_chr19:18688225-18698703	520.191	132.516	110.937	375.574	194.251	0
4292_chr15:76555335-76562013	816.152	623.734	1044.32	1473.14	0	508.232
2721_chr8:8029355-8038841	0	0	245.073	0	429.124	0
2126_chr6:38584305-38592220	0	0	293.71	0	514.288	0
2459_chr7:34339749-34345184	752.08	0	213.853	0	374.458	312.222
5449_chrX:65680814-65690352	428.589	145.575	365.606	412.584	0	355.853
5906_chr1:64652290-64658453	0	675.847	1131.58	1276.98	0	1101.39
5108_chrY:15394442-15401485	386.931	1182.83	165.035	558.722	577.953	963.794
3089_chr9:88073281-88081783	160.269	0	136.717	0	478.784	0
2699_chr8:7010302-7017357	0	0	988.525	0	576.97	0
944_chr3:46459047-46465393	644.132	437.574	3113.69	620.078	1282.84	1337.04
3757_chr12:34270675-34280715	0	138.297	115.776	0	405.448	0
1379_chr4:39540879-39545735	561.157	2573.14	1914.77	810.302	2095.48	1397.77
2157_chr6:58719113-58730209	0	0	104.758	177.329	0	0
2737_chr8:12342057-12351823	0	0	238.047	402.953	0	0
6024_chr1:116051756-116057994	0	0	186.329	315.406	0	0
3005_chr9:12948344-12954651	0	0	368.581	623.912	0	0
1827_chr5:43320925-43333557	0	0	184.043	311.536	0	0
3506_chr11:59168007-59177706	0	0	119.846	202.868	0	0
2382_chr6:158577824-158590392	542.115	0	924.899	313.123	323.9	540.136
1503_chr4:92274357-92280533	1103.1	0	0	0	659.074	0
572_chr2:73854772-73867144	110.141	0	93.955	318.083	0	0
4771_chr19:53488197-53492716	1507.49	0	2314.72	2612.15	1351.03	750.992
1066_chr3:112409146-112420424	0	492.469	412.272	348.935	360.945	0
3955_chr13:48630577-48636433	0	474.181	396.963	1343.91	0	0
2255_chr6:89114284-89129499	179.123	456.309	0	258.651	0	223.086
4306_chr15:88373055-88384073	742.047	1260.22	633	1428.67	184.731	616.114
6123_chr1:183582345-183591578	295.163	300.767	0	426.212	0	0
5292_chrX:4809655-4818131	0	163.813	411.409	0	0	400.434
4678_chr19:23523157-23536740	2809.01	5724.66	4792.42	6518.83	5094.87	2998.66
2301_chr6:116412185-116421581	290.044	0	0	0	0	180.615
5652_chrX:113701278-113711199	274.697	0	0	0	0	171.058
4559_chr18:48639226-48643546	630.766	321.37	269.036	910.816	0	0
3232_chr10:42982099-42989974	54503.9	61356.9	46346.7	54217.4	56083.6	56028.8
836_chr2:231955780-231966114	923.018	537.451	787.376	380.807	393.914	1970.67
4610_chr19:9745339-9752357	388.309	593.52	0	0	1450.03	0
1716_chr4:175904068-175911525	182.726	372.389	155.874	0	545.87	0
5562_chrX:86604075-86611067	584.629	794.303	1329.91	281.398	291.084	1698.94
2523_chr7:64768025-64776437	323.968	660.235	0	0	725.859	0
4335_chr16:8931828-8939329	1089.92	1665.92	154.959	1836.14	271.334	226.238
2976_chr8:140471350-140482803	713.866	1697.31	1319.41	1546.22	1599.44	889.073
2115_chr6:31985186-31992169	390.255	0	0	0	582.918	0
2116_chr6:31952448-31959431	390.255	0	0	0	582.918	0
2846_chr8:65677483-65689796	221.337	0	0	0	330.608	0
2776_chr8:41448452-41455845	921.537	0	628.891	798.412	1101.19	0
879_chr3:19904552-19914970	392.39	0	446.302	377.737	0	651.595
2055_chr5:179835151-179847673	0	221.774	0	0	325.09	0
2599_chr7:112871915-112879363	0	372.839	0	0	546.53	0
1532_chr4:100406964-100413276	0	439.93	0	0	644.876	0
1045_chr3:101410958-101420097	1341.9	1519.3	1399.08	1507.08	890.832	1671.24
582_chr2:77315208-77320316	0	0	227.541	0	0	332.206
5550_chrX:83950550-83964715	0	0	82.063	0	0	119.811
737_chr2:165315650-165320454	0	0	241.937	0	0	353.224
6174_chr1:209622150-209628971	0	0	170.405	0	0	248.789
2014_chr5:147247841-147254089	0	0	186.031	0	0	271.602
5356_chrX:46338089-46349929	0	0	196.352	0	0	286.672
5686_chrX:121355857-121363711	0	0	295.991	0	0	432.143
6217_chr1:229309718-229315920	0	0	374.82	0	0	547.232
1826_chr5:43315800-43321684	0	0	395.074	0	0	576.802
3898_chr12:105703025-105707153	0	0	563.093	0	0	822.107
4739_chr19:45136461-45138637	0	0	1067.99	0	0	1559.25
3233_chr10:42990347-42995729	2531.62	3353.58	4103.21	4021.18	1890.72	3468.26
1605_chr4:133039316-133047095	525.49	178.488	0	0	523.278	0
2468_chr7:40181369-40187798	423.879	0	0	612.074	0	0
5981_chr1:99975067-99980925	465.188	0	0	671.725	0	0
4864_chr21:17351928-17357679	473.842	0	0	684.221	0	0
3783_chr12:46425910-46429066	863.332	0	0	1246.64	0	0
942_chr3:46428897-46434893	681.726	926.223	0	0	1018.28	283.015
2618_chr7:122457235-122467767	0	131.837	110.368	186.824	0	0
2281_chr6:106678828-106683293	0	621.872	520.602	881.244	0	0
4259_chr15:43177118-43182551	0	511.093	427.863	724.262	0	0
3545_chr11:71619191-71628377	593.347	0	379.614	0	443.137	369.488
765_chr2:187296113-187302881	0	410.294	0	581.421	0	0
3222_chr10:35691988-35699048	193	0	164.637	0	0	480.737
3886_chr12:100108957-100117574	0	322.265	0	228.338	0	0
2307_chr6:118938265-118947973	280.723	0	239.47	405.36	0	0
5265_chrY:27238085-27245490	736.035	1875.02	1726.65	1594.24	1099.41	1375.03
4443_chr17:33623937-33643232	0	143.93	120.492	0	0	351.833
565_chr2:70016604-70026487	1378.76	1264.44	2587.53	4380.01	205.944	1545.44
933_chr3:44382356-44391885	0	582.85	487.935	412.973	427.188	356.189
2082_chr6:16456108-16464856	623.052	0	0	449.839	0	0
5254_chrY:26565777-26575085	0	0	249.759	0	0	182.323
5267_chrY:27387323-27396631	0	0	249.759	0	0	182.323
5035_chrY:5809152-5817483	0	0	279.046	0	0	203.702
3166_chr9:134421486-134428529	0	0	330.07	0	0	240.948
2242_chr6:86564421-86577333	0	0	360.104	0	0	262.873
4491_chr18:405896-418808	0	0	360.104	0	0	262.873
3334_chr10:98491747-98497930	0	0	751.944	0	0	548.914
4621_chr19:12209141-12215107	0	0	779.289	0	0	568.876
2962_chr8:132321826-132328515	0	0	347.535	0	0	253.698
1520_chr4:95213015-95220731	0	359.891	0	0	263.775	0
2720_chr8:8054727-8064174	865.434	293.954	0	416.558	215.448	359.28
5031_chrY:5190096-5198468	325.515	0	138.84	0	0	608.112
5438_chrX:63836657-63853323	0	166.633	139.498	0	244.261	0
3842_chr12:75764871-75771532	409.117	416.884	697.992	0	305.547	1019.06
2303_chr6:117979950-117986363	0	433.003	1268.71	0	634.721	793.845
2982_chr8:146084300-146094055	0	569.348	238.316	0	0	1043.81
4167_chr14:61581301-61588206	394.662	0	336.665	0	589.502	0
2340_chr6:131722593-131735334	213.902	217.963	273.702	308.871	159.751	266.401
2073_chr6:11103284-11112424	596.333	0	0	0	445.367	0
2017_chr5:152096795-152110390	200.466	0	0	0	149.717	0
3085_chr9:85314595-85321298	406.554	0	0	0	303.632	0
5671_chrX:116413266-116419760	419.636	0	0	0	313.403	0
4890_chr21:34032869-34037069	648.783	0	0	0	484.54	0
5703_chrX:129412590-129420710	335.616	0	0	0	250.653	0
1978_chr5:125250418-125264832	283.615	1059.66	967.746	682.559	1270.9	117.741
3775_chr12:42683031-42697914	0	186.595	234.313	0	136.761	228.062
947_chr3:48314255-48320349	670.764	911.331	0	1291.43	0	556.929
2384_chr6:159032735-159042210	23010	24033	28216.1	26165.6	21910.7	25970.9
5344_chrX:37324662-37332666	680.959	0	290.445	1229.12	0	0
4821_chr20:18498680-18503238	0	913.779	509.982	0	1785.96	0
493_chr2:26520789-26529269	160.685	0	411.215	464.053	0	0
4833_chr20:32714748-32724381	565.817	432.418	241.334	204.258	0	880.86
989_chr3:76578619-76587767	297.906	303.561	127.064	0	889.956	0
4772_chr19:53459755-53463806	0	1713.52	286.897	0	2009.43	418.865
5913_chr1:66882930-66891502	158.961	485.935	135.601	459.073	237.437	0
4713_chr19:36640614-36651925	1084.24	1227.58	1027.67	695.834	1259.62	1500.39
4296_chr15:82779962-82788148	998.732	1526.54	283.988	480.718	1740.42	829.237
490_chr2:20122508-20129562	386.327	590.492	823.887	0	1154.1	481.146
6084_chr1:161373968-161380483	209.142	0	0	0	0	260.473
6212_chr1:227806087-227818844	213.634	0	0	0	0	266.067
5632_chrX:107114658-107122952	328.576	0	0	0	0	409.22
3517_chr11:62143137-62150456	372.341	0	0	0	0	463.727
3167_chr9:134555760-134562115	428.814	0	0	0	0	534.059
4130_chr14:45137186-45147022	1385.35	988.155	945.414	600.128	827.712	1725.36
1872_chr5:69504266-69525902	2015.47	1797.01	1987.92	3092.2	940.773	1490.39
3344_chr10:104595757-104604224	0	163.987	0	0	0	200.43
6226_chr1:233816934-233824950	0	173.212	0	0	0	211.705
6068_chr1:154643951-154650412	0	214.893	0	0	0	262.649
4363_chr16:30870990-30876701	0	486.218	0	0	0	594.272
6116_chr1:176277482-176295473	151.486	617.448	323.062	218.744	565.682	377.332
4301_chr15:84883243-84891730	1284.42	490.801	1232.63	463.671	1199.08	1199.75
3189_chr10:5905456-5910787	1022.33	0	872.097	0	763.523	954.937
4601_chr19:8444177-8451528	741.442	0	158.121	1070.63	0	0
6057_chr1:149645108-149658693	200.614	204.422	171.133	289.683	0	249.851
4669_chr19:22758333-22766534	166.151	338.61	0	0	248.177	206.93
2383_chr6:158717669-158724516	398.005	811.121	0	0	594.495	495.69
6104_chr1:172764837-172781779	2654.28	3278.38	4048.15	3484.3	2042.4	4808.33
1081_chr3:119757249-119764583	0	757.268	316.975	0	0	925.557
2400_chr6:165938772-165944023	0	0	885.381	374.68	0	646.322
1648_chr4:147447516-147457216	0	286.288	239.667	405.694	0	174.955
4870_chr21:18669567-18679158	1278.66	3329.72	2181.51	3487.58	1909.92	1061.66
2025_chr5:156084725-156093754	4678.39	2768.05	2059.81	4140.48	1803.37	3195.25
1463_chr4:74222862-74235989	0	0	177.103	149.895	0	0
3887_chr12:100553251-100559974	0	0	345.778	292.656	0	0
2636_chr7:134233256-134243118	0	0	471.461	399.03	0	0
617_chr2:96883031-96886736	0	0	1254.73	1061.96	0	0
3491_chr11:55344560-55353909	0	148.518	372.996	210.462	0	363.046
4338_chr16:10375037-10387659	107.959	110.009	276.283	0	322.515	134.456
600_chr2:84695112-84703831	156.281	159.248	266.63	0	233.435	389.275
5186_chrY:21819460-21830090	0	0	328.051	0	382.946	0
2534_chr7:76969254-76975197	0	0	586.729	0	684.91	0
1067_chr3:112743309-112752255	5635.68	4811.43	8055.81	5718.48	7052.88	6070.38
1638_chr4:140363546-140370971	1651.62	373.994	313.09	1589.94	548.223	0
2718_chr8:7985321-7991503	220.406	673.77	752.065	0	658.435	1098
4581_chr18:64557953-64562473	0	307.153	514.269	435.262	450.244	0
2654_chr7:141452088-141455902	0	727.989	1218.88	1031.62	1067.13	0
3112_chr9:97028406-97032496	1332.46	1697.19	3978.26	962.023	5473.25	0
4755_chr19:51900018-51906215	879.49	448.093	375.123	1269.97	0	547.674
1278_chr3:193317745-193331122	814.932	830.402	695.174	1470.94	456.47	507.472
2627_chr7:125556196-125564916	0	0	266.599	0	233.408	0
6129_chr1:187599834-187608435	0	0	270.287	0	236.637	0
4484_chr17:73019833-73024839	1088.69	0	0	393.013	813.082	0
2653_chr7:141275447-141284246	309.72	1578	0	1341.69	0	385.737
2476_chr7:43892607-43906351	99.1466	0	169.153	0	296.188	0
513_chr2:38307942-38313654	238.538	0	406.968	0	712.603	0
5234_chrY:25083151-25090545	368.565	1877.81	1257.61	1596.61	1101.04	918.048
4695_chr19:28128022-28137359	3210.64	3122.88	4357.21	4003.91	3487.77	3089.86
5871_chr1:44515942-44527819	114.731	0	195.741	0	0	285.779
1812_chr5:37086510-37094092	179.714	549.376	1533.04	519.008	1610.62	0
1248_chr3:177374832-177388928	0	197.012	247.394	0	0	481.589
992_chr3:78630359-78638069	706.922	180.086	753.796	0	0	1540.75
4367_chr16:31774538-31780836	1298.08	440.908	553.662	624.803	646.309	1077.78
5574_chrX:89945833-89961479	87.0946	266.244	148.591	251.527	130.092	108.471
5352_chrX:44858531-44865870	556.99	0	791.897	0	831.969	462.463
4095_chr14:29720749-29728816	337.821	344.234	1440.88	1707.33	504.599	0
5918_chr1:70832545-70838056	247.237	1763.51	421.809	1071.02	369.294	923.752
4454_chr17:41430155-41435350	786.818	801.755	0	757.436	783.507	0
3847_chr12:79933628-79939416	470.813	239.876	200.813	0	0	879.551
1647_chr4:146753953-146763180	590.711	300.962	0	0	0	919.615
6073_chr1:155661620-155669313	531.363	1985.32	1057.65	255.76	1058.25	2205.93
1163_chr3:148269969-148285564	262.138	801.344	298.155	378.524	783.105	217.651
1876_chr5:70504867-70525426	662.826	742.949	735.047	1244.24	792.043	82.5506
5110_chrY:15547047-15555136	0	0	431.09	0	0	419.59
504_chr2:34919706-34927896	332.748	0	567.699	0	497.021	414.416
6078_chr1:158917345-158929178	2533.46	2933.58	1964.69	1662.85	2924.15	2868.41
3351_chr10:109870808-109885153	2279.83	3291.07	2998.24	2469.03	2412.13	3667.54
4059_chr13:111618193-111624833	410.411	627.303	0	0	0	1022.28
6285_chr22:42500465-42511922	0	605.97	101.458	343.484	355.307	0
2593_chr7:108309720-108317205	1456.34	741.993	0	0	815.743	1360.33
1756_chr5:10716252-10725049	774.477	315.672	660.664	894.666	462.73	385.824
4331_chr16:2710503-2719986	2011.68	1610.61	1225.75	2074.88	643.89	2147.5
936_chr3:44897453-44903300	3495.48	712.367	397.574	1682.47	348.076	2612.03
4279_chr15:55597048-55604632	1078	915.386	1072.85	2594.36	0	447.526
5929_chr1:75205857-75211101	2598.23	1853.28	1329.84	0	3492.84	2265.15
2676_chr7:151737104-151740374	1249.87	0	0	0	1244.6	0
1002_chr3:83319277-83332797	0	0	0	0	0	0
1004_chr3:84235663-84243990	0	0	0	0	0	0
1007_chr3:86586074-86592748	0	0	0	0	0	0
1008_chr3:86740321-86746155	0	0	0	0	0	0
1011_chr3:87656755-87665439	0	0	0	0	0	0
1013_chr3:87782825-87790440	0	0	0	0	0	0
1017_chr3:90132249-90135838	0	0	0	0	0	0
1024_chr3:94011225-94020003	0	0	0	0	0	0
1025_chr3:94366751-94373634	0	0	0	0	0	0
1027_chr3:95306440-95314289	0	0	0	0	0	0
1031_chr3:96016589-96026155	0	0	0	0	0	0
1032_chr3:96387540-96389912	0	0	0	0	0	0
1035_chr3:97910117-97917591	0	0	0	0	0	0
1036_chr3:97961200-97968147	0	0	0	0	0	0
1046_chr3:102454529-102461050	0	0	0	0	0	0
1047_chr3:102767103-102776388	0	0	0	0	0	0
1048_chr3:102927819-102934665	0	0	0	0	0	0
1049_chr3:103313350-103319695	0	0	0	0	0	0
1051_chr3:104002327-104005155	0	0	0	0	0	0
1054_chr3:104158777-104164639	0	0	0	0	0	0
1061_chr3:111242241-111249760	0	0	0	0	0	0
1063_chr3:112020702-112027367	0	0	0	0	0	0
1064_chr3:112131867-112142228	0	0	0	0	0	0
1069_chr3:113240604-113248531	0	0	0	0	0	0
1079_chr3:119402674-119414726	0	0	0	0	0	0
1083_chr3:120208361-120215452	0	0	0	0	0	0
1086_chr3:120787970-120798354	0	0	0	0	0	0
1090_chr3:121115113-121117505	0	0	0	0	0	0
1091_chr3:121321939-121334788	0	0	0	0	0	0
1094_chr3:124471415-124477030	0	0	0	0	0	0
1096_chr3:125414207-125417755	0	0	0	0	0	0
1097_chr3:125459065-125464433	0	0	0	0	0	0
1098_chr3:125436139-125441809	0	0	0	0	0	0
1100_chr3:125582639-125588346	0	0	0	0	0	0
1104_chr3:125812020-125820958	0	0	0	0	0	0
1108_chr3:127611665-127618484	0	0	0	0	0	0
1109_chr3:128555838-128560870	0	0	0	0	0	0
1110_chr3:128547065-128553701	0	0	0	0	0	0
1116_chr3:129743074-129748306	0	0	0	0	0	0
1117_chr3:129778060-129783814	0	0	0	0	0	0
1118_chr3:129860146-129866481	0	0	0	0	0	0
1119_chr3:129895505-129902952	0	0	0	0	0	0
1120_chr3:130163092-130172090	0	0	0	0	0	0
1124_chr3:132014915-132022337	0	0	0	0	0	0
1128_chr3:133738864-133746329	0	0	0	0	0	0
1129_chr3:135654333-135657111	0	0	0	0	0	0
1130_chr3:135936283-135942426	0	0	0	0	0	0
1132_chr3:137314428-137321194	0	0	0	0	0	0
1136_chr3:140590984-140598036	0	0	0	0	0	0
1138_chr3:140923858-140930568	0	0	0	0	0	0
1143_chr3:143516521-143524617	0	0	0	0	0	0
1148_chr3:144619563-144627607	0	0	0	0	0	0
1149_chr3:144830272-144837022	0	0	0	0	0	0
1152_chr3:145428328-145433879	0	0	0	0	0	0
1153_chr3:145466464-145473733	0	0	0	0	0	0
1154_chr3:146071641-146077252	0	0	0	0	0	0
1155_chr3:146080077-146084579	0	0	0	0	0	0
1156_chr3:146051255-146057603	0	0	0	0	0	0
1157_chr3:146124933-146129390	0	0	0	0	0	0
1158_chr3:147435529-147443585	0	0	0	0	0	0
1159_chr3:147595054-147602076	0	0	0	0	0	0
1160_chr3:147869316-147875452	0	0	0	0	0	0
1162_chr3:148132024-148137887	0	0	0	0	0	0
1164_chr3:148288431-148295933	0	0	0	0	0	0
1166_chr3:149005654-149013303	0	0	0	0	0	0
1170_chr3:150574727-150580391	0	0	0	0	0	0
1171_chr3:151183672-151193587	0	0	0	0	0	0
1174_chr3:151383522-151387060	0	0	0	0	0	0
1175_chr3:151420232-151422892	0	0	0	0	0	0
1176_chr3:151523937-151529813	0	0	0	0	0	0
1178_chr3:152277414-152283036	0	0	0	0	0	0
1179_chr3:152314393-152323757	0	0	0	0	0	0
1180_chr3:152945122-152949895	0	0	0	0	0	0
1182_chr3:153538371-153546921	0	0	0	0	0	0
1184_chr3:154084687-154096191	0	0	0	0	0	0
1186_chr3:154991215-154998587	0	0	0	0	0	0
1188_chr3:156338250-156344356	0	0	0	0	0	0
1196_chr3:161565465-161569750	0	0	0	0	0	0
1197_chr3:161692398-161696558	0	0	0	0	0	0
1198_chr3:161762524-161770370	0	0	0	0	0	0
1199_chr3:161872470-161876977	0	0	0	0	0	0
1200_chr3:162041451-162048666	0	0	0	0	0	0
1201_chr3:162294035-162305799	0	0	0	0	0	0
1203_chr3:162440439-162444869	0	0	0	0	0	0
1205_chr3:163409748-163416770	0	0	0	0	0	0
1206_chr3:163522007-163528213	0	0	0	0	0	0
1208_chr3:163625318-163635232	0	0	0	0	0	0
1209_chr3:163735497-163743947	0	0	0	0	0	0
1210_chr3:163933872-163937914	0	0	0	0	0	0
1211_chr3:164051889-164059420	0	0	0	0	0	0
1212_chr3:164059980-164065652	0	0	0	0	0	0
1216_chr3:164531173-164536440	0	0	0	0	0	0
1217_chr3:165338555-165341281	0	0	0	0	0	0
1219_chr3:166217226-166224213	0	0	0	0	0	0
1220_chr3:166540554-166547460	0	0	0	0	0	0
1223_chr3:166894797-166901694	0	0	0	0	0	0
1224_chr3:166984090-166992405	0	0	0	0	0	0
1225_chr3:167140470-167148955	0	0	0	0	0	0
1226_chr3:167148612-167153743	0	0	0	0	0	0
1227_chr3:168279893-168288819	0	0	0	0	0	0
1229_chr3:170389451-170396071	0	0	0	0	0	0
1230_chr3:170399585-170407173	0	0	0	0	0	0
1233_chr3:170533766-170542348	0	0	0	0	0	0
1236_chr3:172436804-172448251	0	0	0	0	0	0
1237_chr3:172873006-172879334	0	0	0	0	0	0
1239_chr3:172993603-172999436	0	0	0	0	0	0
1242_chr3:174771189-174773582	0	0	0	0	0	0
1244_chr3:175545314-175553994	0	0	0	0	0	0
1245_chr3:175780297-175789161	0	0	0	0	0	0
1246_chr3:176039406-176045151	0	0	0	0	0	0
1247_chr3:176223626-176233356	0	0	0	0	0	0
1249_chr3:177925255-177932433	0	0	0	0	0	0
1251_chr3:179233093-179244970	0	0	0	0	0	0
1256_chr3:184732517-184737305	0	0	0	0	0	0
1257_chr3:184822991-184828837	0	0	0	0	0	0
1262_chr3:186375563-186386951	0	0	0	0	0	0
1268_chr3:190637949-190646163	0	0	0	0	0	0
1269_chr3:190705126-190712351	0	0	0	0	0	0
1271_chr3:190903174-190908789	0	0	0	0	0	0
1273_chr3:191379599-191385861	0	0	0	0	0	0
1274_chr3:191609975-191619057	0	0	0	0	0	0
1275_chr3:191786977-191794657	0	0	0	0	0	0
1276_chr3:192713425-192719617	0	0	0	0	0	0
1280_chr3:196246902-196252365	0	0	0	0	0	0
1286_chr4:3048064-3058297	0	0	0	0	0	0
1287_chr4:3455650-3461455	0	0	0	0	0	0
1288_chr4:3895112-3898392	0	0	0	0	0	0
1289_chr4:3979064-3988138	0	0	0	0	0	0
1290_chr4:4000879-4007440	0	0	0	0	0	0
1291_chr4:4043850-4050749	0	0	0	0	0	0
1294_chr4:4165673-4172275	0	0	0	0	0	0
1295_chr4:4162483-4166037	0	0	0	0	0	0
1296_chr4:4132411-4135635	0	0	0	0	0	0
1299_chr4:8975252-8978813	0	0	0	0	0	0
1300_chr4:8943997-8949591	0	0	0	0	0	0
1302_chr4:9096176-9110176	0	0	0	0	0	0
1308_chr4:9478464-9482016	0	0	0	0	0	0
1309_chr4:9452916-9457686	0	0	0	0	0	0
1310_chr4:9507338-9521165	0	0	0	0	0	0
1313_chr4:9640061-9648771	0	0	0	0	0	0
1315_chr4:9762576-9766632	0	0	0	0	0	0
1316_chr4:10171638-10174618	0	0	0	0	0	0
1317_chr4:10300152-10304622	0	0	0	0	0	0
1321_chr4:11655176-11660896	0	0	0	0	0	0
1323_chr4:11808074-11814668	0	0	0	0	0	0
1324_chr4:12365500-12372035	0	0	0	0	0	0
1334_chr4:19889180-19894701	0	0	0	0	0	0
1335_chr4:20194383-20199906	0	0	0	0	0	0
1336_chr4:20631393-20637601	0	0	0	0	0	0
1339_chr4:22601186-22607089	0	0	0	0	0	0
1349_chr4:24967399-24973288	0	0	0	0	0	0
1352_chr4:28304715-28311792	0	0	0	0	0	0
1356_chr4:31606835-31613155	0	0	0	0	0	0
1359_chr4:32324529-32330391	0	0	0	0	0	0
1362_chr4:33731964-33738540	0	0	0	0	0	0
1368_chr4:35141695-35150702	0	0	0	0	0	0
1370_chr4:35340471-35347202	0	0	0	0	0	0
1371_chr4:35857050-35866552	0	0	0	0	0	0
1372_chr4:36433707-36446686	0	0	0	0	0	0
1376_chr4:37547379-37554100	0	0	0	0	0	0
1378_chr4:39486766-39491862	0	0	0	0	0	0
1383_chr4:42283016-42292063	0	0	0	0	0	0
1385_chr4:43470832-43474847	0	0	0	0	0	0
1386_chr4:43446329-43452626	0	0	0	0	0	0
1387_chr4:44822293-44830681	0	0	0	0	0	0
1388_chr4:44988731-44999595	0	0	0	0	0	0
1389_chr4:45044065-45051041	0	0	0	0	0	0
1390_chr4:45322103-45333852	0	0	0	0	0	0
1392_chr4:45533387-45538840	0	0	0	0	0	0
1393_chr4:45609763-45614835	0	0	0	0	0	0
1396_chr4:46518578-46528535	0	0	0	0	0	0
1398_chr4:46861723-46869673	0	0	0	0	0	0
1413_chr4:59172250-59175785	0	0	0	0	0	0
1414_chr4:59158457-59162044	0	0	0	0	0	0
1417_chr4:59324188-59332313	0	0	0	0	0	0
1419_chr4:62629289-62635256	0	0	0	0	0	0
1420_chr4:63027233-63032741	0	0	0	0	0	0
1422_chr4:63283668-63290415	0	0	0	0	0	0
1424_chr4:63836735-63842264	0	0	0	0	0	0
1425_chr4:63918812-63928164	0	0	0	0	0	0
1426_chr4:64050410-64058685	0	0	0	0	0	0
1427_chr4:64439940-64444192	0	0	0	0	0	0
1428_chr4:64862186-64867037	0	0	0	0	0	0
1429_chr4:65007974-65011195	0	0	0	0	0	0
1434_chr4:65428451-65435501	0	0	0	0	0	0
1435_chr4:65577658-65585187	0	0	0	0	0	0
1437_chr4:66673433-66681393	0	0	0	0	0	0
1438_chr4:68132443-68147046	0	0	0	0	0	0
1440_chr4:68895049-68901769	0	0	0	0	0	0
1442_chr4:69463940-69469131	0	0	0	0	0	0
1443_chr4:69443959-69447014	0	0	0	0	0	0
1444_chr4:69435790-69442416	0	0	0	0	0	0
1445_chr4:69538287-69543078	0	0	0	0	0	0
1446_chr4:69610728-69616309	0	0	0	0	0	0
1448_chr4:69767502-69771751	0	0	0	0	0	0
1452_chr4:70691553-70697205	0	0	0	0	0	0
1455_chr4:71897480-71902991	0	0	0	0	0	0
1458_chr4:72504007-72511517	0	0	0	0	0	0
1459_chr4:72670396-72676102	0	0	0	0	0	0
1461_chr4:73791625-73798906	0	0	0	0	0	0
1464_chr4:74531173-74537568	0	0	0	0	0	0
1465_chr4:74815343-74818486	0	0	0	0	0	0
1466_chr4:74949219-74959758	0	0	0	0	0	0
1467_chr4:75300394-75306013	0	0	0	0	0	0
1469_chr4:75470192-75475811	0	0	0	0	0	0
1472_chr4:76963972-76971888	0	0	0	0	0	0
1474_chr4:78313421-78321358	0	0	0	0	0	0
1475_chr4:78551737-78558169	0	0	0	0	0	0
1476_chr4:79634688-79640875	0	0	0	0	0	0
1477_chr4:80469047-80481757	0	0	0	0	0	0
1478_chr4:81097153-81101874	0	0	0	0	0	0
1483_chr4:84123070-84129553	0	0	0	0	0	0
1484_chr4:84426933-84431555	0	0	0	0	0	0
1488_chr4:87383347-87386575	0	0	0	0	0	0
1489_chr4:87395903-87401673	0	0	0	0	0	0
1491_chr4:88318752-88328884	0	0	0	0	0	0
1493_chr4:88842955-88848484	0	0	0	0	0	0
1494_chr4:89263608-89270458	0	0	0	0	0	0
1496_chr4:90885935-90891530	0	0	0	0	0	0
1497_chr4:91367681-91376524	0	0	0	0	0	0
1501_chr4:92010275-92019209	0	0	0	0	0	0
1507_chr4:92618804-92622863	0	0	0	0	0	0
1508_chr4:92689704-92699209	0	0	0	0	0	0
1509_chr4:92959865-92967647	0	0	0	0	0	0
1510_chr4:92945136-92952323	0	0	0	0	0	0
1513_chr4:93192642-93198799	0	0	0	0	0	0
1516_chr4:95006830-95011209	0	0	0	0	0	0
1519_chr4:95304075-95310432	0	0	0	0	0	0
1523_chr4:98018057-98023755	0	0	0	0	0	0
1531_chr4:100286942-100292414	0	0	0	0	0	0
1535_chr4:101914063-101918509	0	0	0	0	0	0
1536_chr4:102551997-102559593	0	0	0	0	0	0
1537_chr4:102590248-102599514	0	0	0	0	0	0
1538_chr4:102821121-102828009	0	0	0	0	0	0
1542_chr4:104144900-104152436	0	0	0	0	0	0
1543_chr4:104470653-104481864	0	0	0	0	0	0
1544_chr4:104862639-104869665	0	0	0	0	0	0
1545_chr4:104892216-104900288	0	0	0	0	0	0
1552_chr4:108250809-108255638	0	0	0	0	0	0
1553_chr4:108300863-108309709	0	0	0	0	0	0
1555_chr4:108505853-108518467	0	0	0	0	0	0
1556_chr4:108654136-108662511	0	0	0	0	0	0
1557_chr4:108645411-108650857	0	0	0	0	0	0
1559_chr4:110233961-110242550	0	0	0	0	0	0
1561_chr4:110777133-110782108	0	0	0	0	0	0
1563_chr4:111200263-111205093	0	0	0	0	0	0
1566_chr4:113128649-113135149	0	0	0	0	0	0
1568_chr4:114968272-114977789	0	0	0	0	0	0
1575_chr4:116871787-116877638	0	0	0	0	0	0
1576_chr4:116936000-116941770	0	0	0	0	0	0
1577_chr4:118173263-118178945	0	0	0	0	0	0
1579_chr4:118511116-118518569	0	0	0	0	0	0
1588_chr4:125392498-125398219	0	0	0	0	0	0
1590_chr4:127064964-127071698	0	0	0	0	0	0
1591_chr4:127052402-127058615	0	0	0	0	0	0
1592_chr4:127107346-127114819	0	0	0	0	0	0
1593_chr4:128192593-128198626	0	0	0	0	0	0
1594_chr4:128431789-128438257	0	0	0	0	0	0
1596_chr4:129560079-129567771	0	0	0	0	0	0
1598_chr4:131488560-131496307	0	0	0	0	0	0
1600_chr4:131764536-131769287	0	0	0	0	0	0
1601_chr4:131773207-131781559	0	0	0	0	0	0
1602_chr4:131862211-131870880	0	0	0	0	0	0
1603_chr4:131927858-131936544	0	0	0	0	0	0
1606_chr4:133272477-133277068	0	0	0	0	0	0
1610_chr4:133733781-133739925	0	0	0	0	0	0
1611_chr4:133806045-133808105	0	0	0	0	0	0
1613_chr4:134184726-134190081	0	0	0	0	0	0
1615_chr4:134505609-134513813	0	0	0	0	0	0
1619_chr4:134914417-134918736	0	0	0	0	0	0
1620_chr4:134933367-134939536	0	0	0	0	0	0
1621_chr4:135445906-135455259	0	0	0	0	0	0
1627_chr4:136876484-136881843	0	0	0	0	0	0
1629_chr4:137531561-137539804	0	0	0	0	0	0
1632_chr4:138399608-138407984	0	0	0	0	0	0
1636_chr4:139543514-139548166	0	0	0	0	0	0
1637_chr4:139848968-139856009	0	0	0	0	0	0
1639_chr4:141135678-141140939	0	0	0	0	0	0
1641_chr4:142859323-142861993	0	0	0	0	0	0
1645_chr4:146172237-146177925	0	0	0	0	0	0
1650_chr4:150023029-150030012	0	0	0	0	0	0
1653_chr4:152733055-152739236	0	0	0	0	0	0
1658_chr4:154611469-154615072	0	0	0	0	0	0
1659_chr4:154976487-154984543	0	0	0	0	0	0
1661_chr4:155757154-155761174	0	0	0	0	0	0
1662_chr4:155840658-155846772	0	0	0	0	0	0
1663_chr4:156027780-156035401	0	0	0	0	0	0
1664_chr4:157024852-157030341	0	0	0	0	0	0
1665_chr4:157521348-157527187	0	0	0	0	0	0
1667_chr4:159213923-159220197	0	0	0	0	0	0
1673_chr4:161583559-161592946	0	0	0	0	0	0
1675_chr4:162173057-162179002	0	0	0	0	0	0
1676_chr4:163630443-163635903	0	0	0	0	0	0
1679_chr4:164014322-164024940	0	0	0	0	0	0
1680_chr4:164108287-164116555	0	0	0	0	0	0
1685_chr4:165916842-165926213	0	0	0	0	0	0
1687_chr4:167441852-167447781	0	0	0	0	0	0
1688_chr4:167637276-167644651	0	0	0	0	0	0
1690_chr4:168337851-168345370	0	0	0	0	0	0
1691_chr4:168358082-168363315	0	0	0	0	0	0
1692_chr4:168797447-168804652	0	0	0	0	0	0
1693_chr4:168844117-168851861	0	0	0	0	0	0
1696_chr4:168940335-168949792	0	0	0	0	0	0
1698_chr4:171044938-171056038	0	0	0	0	0	0
1700_chr4:171113554-171115664	0	0	0	0	0	0
1702_chr4:171598911-171603758	0	0	0	0	0	0
1703_chr4:171606515-171611460	0	0	0	0	0	0
1708_chr4:172906207-172911219	0	0	0	0	0	0
1710_chr4:173289969-173298182	0	0	0	0	0	0
1717_chr4:176381404-176388186	0	0	0	0	0	0
1718_chr4:176365399-176372985	0	0	0	0	0	0
1719_chr4:177265628-177269963	0	0	0	0	0	0
1720_chr4:177213114-177221441	0	0	0	0	0	0
1721_chr4:179128274-179134919	0	0	0	0	0	0
1722_chr4:180086456-180091747	0	0	0	0	0	0
1723_chr4:180323219-180334089	0	0	0	0	0	0
1724_chr4:180641665-180649474	0	0	0	0	0	0
1725_chr4:183735463-183743165	0	0	0	0	0	0
1727_chr4:183920854-183927328	0	0	0	0	0	0
1729_chr4:185836932-185842148	0	0	0	0	0	0
1731_chr4:185967779-185972686	0	0	0	0	0	0
1734_chr4:186964732-186970751	0	0	0	0	0	0
1735_chr4:187162302-187168738	0	0	0	0	0	0
1737_chr4:190400142-190406557	0	0	0	0	0	0
1739_chr4:190846436-190854462	0	0	0	0	0	0
1741_chr4:191027412-191034708	0	0	0	0	0	0
1744_chr5:702586-709322	0	0	0	0	0	0
1746_chr5:3947774-3954321	0	0	0	0	0	0
1749_chr5:7263666-7272205	0	0	0	0	0	0
1757_chr5:12488478-12493133	0	0	0	0	0	0
1759_chr5:12853852-12857786	0	0	0	0	0	0
1761_chr5:13195848-13202058	0	0	0	0	0	0
1763_chr5:15059583-15065586	0	0	0	0	0	0
1764_chr5:16420078-16426199	0	0	0	0	0	0
1766_chr5:18535821-18544124	0	0	0	0	0	0
1768_chr5:18783876-18786431	0	0	0	0	0	0
1770_chr5:19301649-19305707	0	0	0	0	0	0
1774_chr5:20336982-20347977	0	0	0	0	0	0
1778_chr5:22094109-22103254	0	0	0	0	0	0
1779_chr5:22930137-22935229	0	0	0	0	0	0
1782_chr5:24296964-24314559	0	0	0	0	0	0
1783_chr5:24387403-24401047	0	0	0	0	0	0
1785_chr5:24649797-24654517	0	0	0	0	0	0
1788_chr5:28047433-28050951	0	0	0	0	0	0
1790_chr5:29390084-29396551	0	0	0	0	0	0
1791_chr5:30198292-30203047	0	0	0	0	0	0
1795_chr5:31390182-31399107	0	0	0	0	0	0
1797_chr5:32548561-32560530	0	0	0	0	0	0
1798_chr5:32662907-32667555	0	0	0	0	0	0
1799_chr5:32672679-32678208	0	0	0	0	0	0
1805_chr5:34461164-34468535	0	0	0	0	0	0
1814_chr5:37778378-37786119	0	0	0	0	0	0
1818_chr5:40103037-40112293	0	0	0	0	0	0
1822_chr5:41993714-42000056	0	0	0	0	0	0
1823_chr5:42111471-42121352	0	0	0	0	0	0
1829_chr5:43786583-43798281	0	0	0	0	0	0
1830_chr5:44110605-44120215	0	0	0	0	0	0
1832_chr5:44983898-44995096	0	0	0	0	0	0
1834_chr5:45795325-45803492	0	0	0	0	0	0
1836_chr5:46000498-46009896	0	0	0	0	0	0
1841_chr5:49665924-49673752	0	0	0	0	0	0
1842_chr5:49740365-49748223	0	0	0	0	0	0
1844_chr5:51600362-51606059	0	0	0	0	0	0
1846_chr5:52494469-52509169	0	0	0	0	0	0
1849_chr5:53796038-53800312	0	0	0	0	0	0
1850_chr5:54379414-54387063	0	0	0	0	0	0
1852_chr5:56312279-56318138	0	0	0	0	0	0
1864_chr5:62858554-62866638	0	0	0	0	0	0
1866_chr5:63449194-63457767	0	0	0	0	0	0
1875_chr5:69952729-69960618	0	0	0	0	0	0
1879_chr5:72222089-72231912	0	0	0	0	0	0
1882_chr5:75653070-75659165	0	0	0	0	0	0
1884_chr5:76177041-76185385	0	0	0	0	0	0
1885_chr5:76205053-76208801	0	0	0	0	0	0
1894_chr5:82264927-82271811	0	0	0	0	0	0
1896_chr5:83994577-84000990	0	0	0	0	0	0
1899_chr5:85757815-85760028	0	0	0	0	0	0
1901_chr5:85860992-85866838	0	0	0	0	0	0
1908_chr5:95500514-95507881	0	0	0	0	0	0
1909_chr5:96644592-96653851	0	0	0	0	0	0
1912_chr5:97415328-97428887	0	0	0	0	0	0
1914_chr5:97770452-97775106	0	0	0	0	0	0
1916_chr5:98347822-98352658	0	0	0	0	0	0
1918_chr5:99319122-99325105	0	0	0	0	0	0
1922_chr5:100651179-100656312	0	0	0	0	0	0
1924_chr5:101670585-101686564	0	0	0	0	0	0
1925_chr5:103399335-103406182	0	0	0	0	0	0
1926_chr5:103367411-103373015	0	0	0	0	0	0
1928_chr5:103927583-103935087	0	0	0	0	0	0
1936_chr5:107902671-107909913	0	0	0	0	0	0
1937_chr5:107910425-107916485	0	0	0	0	0	0
1939_chr5:109869499-109881304	0	0	0	0	0	0
1942_chr5:111256392-111262398	0	0	0	0	0	0
1944_chr5:111782351-111786111	0	0	0	0	0	0
1945_chr5:111859790-111868330	0	0	0	0	0	0
1946_chr5:111915868-111921111	0	0	0	0	0	0
1947_chr5:112948196-112958882	0	0	0	0	0	0
1948_chr5:113048701-113050165	0	0	0	0	0	0
1950_chr5:113106714-113112854	0	0	0	0	0	0
1953_chr5:114373711-114376902	0	0	0	0	0	0
1954_chr5:114325607-114335619	0	0	0	0	0	0
1959_chr5:116381935-116387506	0	0	0	0	0	0
1961_chr5:118760260-118766478	0	0	0	0	0	0
1962_chr5:120031098-120038953	0	0	0	0	0	0
1964_chr5:121193174-121196630	0	0	0	0	0	0
1966_chr5:121811647-121814827	0	0	0	0	0	0
1968_chr5:121952630-121960017	0	0	0	0	0	0
1972_chr5:123639564-123645528	0	0	0	0	0	0
1973_chr5:123832728-123838433	0	0	0	0	0	0
1975_chr5:124302020-124307919	0	0	0	0	0	0
1976_chr5:124997779-125004122	0	0	0	0	0	0
1979_chr5:125557110-125565674	0	0	0	0	0	0
1988_chr5:129877454-129885791	0	0	0	0	0	0
1989_chr5:129969236-129977931	0	0	0	0	0	0
1994_chr5:135066076-135073027	0	0	0	0	0	0
1995_chr5:135637022-135643342	0	0	0	0	0	0
1999_chr5:135876630-135879312	0	0	0	0	0	0
2000_chr5:135900906-135906905	0	0	0	0	0	0
2003_chr5:138882528-138891987	0	0	0	0	0	0
2006_chr5:140282059-140292410	0	0	0	0	0	0
2007_chr5:142468156-142474576	0	0	0	0	0	0
2010_chr5:143988892-143996463	0	0	0	0	0	0
2012_chr5:146634356-146641236	0	0	0	0	0	0
2015_chr5:150621924-150630817	0	0	0	0	0	0
2026_chr5:157306943-157314876	0	0	0	0	0	0
2031_chr5:160358941-160364898	0	0	0	0	0	0
2033_chr5:160673602-160680837	0	0	0	0	0	0
2035_chr5:161700725-161708166	0	0	0	0	0	0
2038_chr5:162761358-162767591	0	0	0	0	0	0
2042_chr5:165555087-165563174	0	0	0	0	0	0
2043_chr5:166164251-166171688	0	0	0	0	0	0
2044_chr5:166720109-166730381	0	0	0	0	0	0
2045_chr5:170186473-170194868	0	0	0	0	0	0
2046_chr5:170427088-170435720	0	0	0	0	0	0
2049_chr5:175418933-175433070	0	0	0	0	0	0
2061_chr6:3167454-3174151	0	0	0	0	0	0
2063_chr6:4385285-4390682	0	0	0	0	0	0
2064_chr6:6065140-6068633	0	0	0	0	0	0
2070_chr6:9722370-9729319	0	0	0	0	0	0
2074_chr6:11788438-11792407	0	0	0	0	0	0
2076_chr6:12667517-12673243	0	0	0	0	0	0
2077_chr6:13881338-13887955	0	0	0	0	0	0
2078_chr6:14294874-14303075	0	0	0	0	0	0
2080_chr6:16259246-16265126	0	0	0	0	0	0
2081_chr6:16223780-16232012	0	0	0	0	0	0
2084_chr6:17319199-17327587	0	0	0	0	0	0
2086_chr6:18752948-18760532	0	0	0	0	0	0
2089_chr6:19273190-19277751	0	0	0	0	0	0
2090_chr6:19399710-19407149	0	0	0	0	0	0
2091_chr6:19539757-19548150	0	0	0	0	0	0
2093_chr6:23161191-23168684	0	0	0	0	0	0
2094_chr6:23108265-23116732	0	0	0	0	0	0
2101_chr6:27155290-27164062	0	0	0	0	0	0
2103_chr6:28651075-28660727	0	0	0	0	0	0
2104_chr6:28732647-28744318	0	0	0	0	0	0
2108_chr6:29843427-29848825	0	0	0	0	0	0
2113_chr6:31200691-31204335	0	0	0	0	0	0
2118_chr6:32439618-32449121	0	0	0	0	0	0
2119_chr6:32461595-32468790	0	0	0	0	0	0
2120_chr6:32527720-32535095	0	0	0	0	0	0
2122_chr6:33085510-33092789	0	0	0	0	0	0
2123_chr6:33308627-33320215	0	0	0	0	0	0
2124_chr6:35529634-35535600	0	0	0	0	0	0
2128_chr6:39961135-39966768	0	0	0	0	0	0
2129_chr6:40829128-40836465	0	0	0	0	0	0
2131_chr6:42861385-42871210	0	0	0	0	0	0
2134_chr6:45204186-45209536	0	0	0	0	0	0
2137_chr6:48841313-48847362	0	0	0	0	0	0
2139_chr6:49469836-49478291	0	0	0	0	0	0
2140_chr6:49855419-49860232	0	0	0	0	0	0
2147_chr6:52780116-52784053	0	0	0	0	0	0
2151_chr6:55877965-55881417	0	0	0	0	0	0
2153_chr6:57619999-57630927	0	0	0	0	0	0
2156_chr6:58737930-58746526	0	0	0	0	0	0
2159_chr6:61942915-61951499	0	0	0	0	0	0
2160_chr6:61956656-61962521	0	0	0	0	0	0
2161_chr6:62032958-62044696	0	0	0	0	0	0
2162_chr6:62062192-62077514	0	0	0	0	0	0
2164_chr6:62310091-62316179	0	0	0	0	0	0
2166_chr6:63295950-63301626	0	0	0	0	0	0
2167_chr6:63501651-63507382	0	0	0	0	0	0
2169_chr6:63787419-63796555	0	0	0	0	0	0
2170_chr6:64031223-64045749	0	0	0	0	0	0
2171_chr6:64660153-64666426	0	0	0	0	0	0
2172_chr6:64733900-64742685	0	0	0	0	0	0
2174_chr6:65036016-65049301	0	0	0	0	0	0
2175_chr6:65008154-65012286	0	0	0	0	0	0
2177_chr6:65717182-65724457	0	0	0	0	0	0
2181_chr6:67414665-67415607	0	0	0	0	0	0
2184_chr6:68229765-68242443	0	0	0	0	0	0
2188_chr6:68579214-68584812	0	0	0	0	0	0
2193_chr6:69915903-69924098	0	0	0	0	0	0
2194_chr6:70179765-70185602	0	0	0	0	0	0
2199_chr6:72457400-72463534	0	0	0	0	0	0
2201_chr6:72895529-72902900	0	0	0	0	0	0
2204_chr6:74613588-74620673	0	0	0	0	0	0
2209_chr6:77197236-77206380	0	0	0	0	0	0
2211_chr6:78213991-78223631	0	0	0	0	0	0
2212_chr6:78301211-78307217	0	0	0	0	0	0
2213_chr6:78367924-78376119	0	0	0	0	0	0
2216_chr6:78842190-78850428	0	0	0	0	0	0
2218_chr6:79293463-79298853	0	0	0	0	0	0
2223_chr6:80819229-80823356	0	0	0	0	0	0
2225_chr6:81217518-81225520	0	0	0	0	0	0
2226_chr6:81358435-81362894	0	0	0	0	0	0
2228_chr6:81767941-81774458	0	0	0	0	0	0
2230_chr6:82046851-82061539	0	0	0	0	0	0
2232_chr6:82592765-82599275	0	0	0	0	0	0
2236_chr6:84156090-84159020	0	0	0	0	0	0
2239_chr6:85422012-85427661	0	0	0	0	0	0
2240_chr6:85796109-85808351	0	0	0	0	0	0
2248_chr6:87182707-87191382	0	0	0	0	0	0
2249_chr6:87208663-87211082	0	0	0	0	0	0
2251_chr6:87381713-87391045	0	0	0	0	0	0
2261_chr6:94370318-94377585	0	0	0	0	0	0
2263_chr6:95262917-95269328	0	0	0	0	0	0
2267_chr6:98614491-98621261	0	0	0	0	0	0
2268_chr6:99467178-99474335	0	0	0	0	0	0
2269_chr6:99709616-99714922	0	0	0	0	0	0
2272_chr6:101392486-101400132	0	0	0	0	0	0
2273_chr6:101671464-101680852	0	0	0	0	0	0
2275_chr6:102550262-102556750	0	0	0	0	0	0
2277_chr6:103079295-103086132	0	0	0	0	0	0
2284_chr6:110209875-110214405	0	0	0	0	0	0
2285_chr6:110172994-110183056	0	0	0	0	0	0
2287_chr6:110820376-110827271	0	0	0	0	0	0
2288_chr6:111239076-111249330	0	0	0	0	0	0
2289_chr6:111452131-111463051	0	0	0	0	0	0
2292_chr6:113584502-113588409	0	0	0	0	0	0
2294_chr6:114332160-114339172	0	0	0	0	0	0
2295_chr6:114743602-114749500	0	0	0	0	0	0
2296_chr6:115351890-115364142	0	0	0	0	0	0
2298_chr6:115553236-115562559	0	0	0	0	0	0
2310_chr6:119715222-119720202	0	0	0	0	0	0
2312_chr6:120085944-120093140	0	0	0	0	0	0
2314_chr6:121246190-121252265	0	0	0	0	0	0
2315_chr6:121362530-121370497	0	0	0	0	0	0
2317_chr6:121512836-121520509	0	0	0	0	0	0
2321_chr6:122911620-122921804	0	0	0	0	0	0
2322_chr6:123062943-123070382	0	0	0	0	0	0
2324_chr6:123877989-123883802	0	0	0	0	0	0
2329_chr6:126021449-126028626	0	0	0	0	0	0
2331_chr6:127169991-127175601	0	0	0	0	0	0
2334_chr6:130513426-130520240	0	0	0	0	0	0
2337_chr6:131659917-131669325	0	0	0	0	0	0
2338_chr6:131644436-131650285	0	0	0	0	0	0
2339_chr6:131615512-131621410	0	0	0	0	0	0
2342_chr6:132221824-132228863	0	0	0	0	0	0
2346_chr6:137484171-137491859	0	0	0	0	0	0
2348_chr6:138038413-138046083	0	0	0	0	0	0
2350_chr6:140650925-140657195	0	0	0	0	0	0
2359_chr6:142858015-142862681	0	0	0	0	0	0
2363_chr6:144438101-144442196	0	0	0	0	0	0
2365_chr6:145244528-145253584	0	0	0	0	0	0
2366_chr6:145425200-145429797	0	0	0	0	0	0
2370_chr6:146768312-146777626	0	0	0	0	0	0
2375_chr6:152359037-152363578	0	0	0	0	0	0
2378_chr6:153725648-153739982	0	0	0	0	0	0
2387_chr6:160649683-160655355	0	0	0	0	0	0
2388_chr6:160707642-160713346	0	0	0	0	0	0
2390_chr6:161198478-161201135	0	0	0	0	0	0
2393_chr6:164757983-164765839	0	0	0	0	0	0
2394_chr6:165073155-165078983	0	0	0	0	0	0
2396_chr6:165470900-165479926	0	0	0	0	0	0
2399_chr6:165873144-165875719	0	0	0	0	0	0
2405_chr6:169517487-169525498	0	0	0	0	0	0
2407_chr6:170903946-170905684	0	0	0	0	0	0
2413_chr7:6880399-6885574	0	0	0	0	0	0
2415_chr7:6987333-6998373	0	0	0	0	0	0
2416_chr7:6910858-6915356	0	0	0	0	0	0
2417_chr7:6943413-6951928	0	0	0	0	0	0
2419_chr7:9056408-9065204	0	0	0	0	0	0
2420_chr7:9391825-9398860	0	0	0	0	0	0
2421_chr7:9491462-9503855	0	0	0	0	0	0
2424_chr7:11633869-11639805	0	0	0	0	0	0
2425_chr7:12106182-12114702	0	0	0	0	0	0
2427_chr7:12329248-12335743	0	0	0	0	0	0
2428_chr7:12629614-12635935	0	0	0	0	0	0
2432_chr7:17453687-17460387	0	0	0	0	0	0
2433_chr7:19693444-19700550	0	0	0	0	0	0
2434_chr7:20160332-20166180	0	0	0	0	0	0
2437_chr7:21586937-21595965	0	0	0	0	0	0
2439_chr7:22742977-22748933	0	0	0	0	0	0
2440_chr7:22953033-22957328	0	0	0	0	0	0
2441_chr7:23112827-23125870	0	0	0	0	0	0
2443_chr7:23894242-23901611	0	0	0	0	0	0
2444_chr7:24436110-24440687	0	0	0	0	0	0
2448_chr7:27036226-27041267	0	0	0	0	0	0
2450_chr7:29824608-29832090	0	0	0	0	0	0
2452_chr7:30519654-30523820	0	0	0	0	0	0
2454_chr7:31507644-31511988	0	0	0	0	0	0
2472_chr7:42675154-42685514	0	0	0	0	0	0
2474_chr7:42909412-42916003	0	0	0	0	0	0
2482_chr7:46501104-46511133	0	0	0	0	0	0
2483_chr7:47636223-47640486	0	0	0	0	0	0
2487_chr7:50102762-50110618	0	0	0	0	0	0
2492_chr7:52401836-52407903	0	0	0	0	0	0
2495_chr7:53964117-53976969	0	0	0	0	0	0
2496_chr7:54022760-54030609	0	0	0	0	0	0
2498_chr7:54517320-54520929	0	0	0	0	0	0
2500_chr7:56213068-56216695	0	0	0	0	0	0
2501_chr7:56385141-56392953	0	0	0	0	0	0
2533_chr7:75410830-75418829	0	0	0	0	0	0
2547_chr7:85367220-85375654	0	0	0	0	0	0
2548_chr7:85717049-85722733	0	0	0	0	0	0
2552_chr7:88169270-88177131	0	0	0	0	0	0
2554_chr7:91077110-91083929	0	0	0	0	0	0
2556_chr7:92097544-92107320	0	0	0	0	0	0
2557_chr7:92107347-92114322	0	0	0	0	0	0
2565_chr7:93269247-93274865	0	0	0	0	0	0
2566_chr7:94353547-94358621	0	0	0	0	0	0
2568_chr7:94971158-94981747	0	0	0	0	0	0
2577_chr7:99320795-99327517	0	0	0	0	0	0
2580_chr7:100521404-100531265	0	0	0	0	0	0
2581_chr7:102611035-102623583	0	0	0	0	0	0
2585_chr7:106167618-106173928	0	0	0	0	0	0
2589_chr7:106733939-106749271	0	0	0	0	0	0
2592_chr7:107980246-107984282	0	0	0	0	0	0
2594_chr7:108939536-108949903	0	0	0	0	0	0
2595_chr7:109231878-109237611	0	0	0	0	0	0
2598_chr7:112281340-112296899	0	0	0	0	0	0
2602_chr7:114019782-114023846	0	0	0	0	0	0
2605_chr7:118824211-118831221	0	0	0	0	0	0
2607_chr7:119206498-119211980	0	0	0	0	0	0
2608_chr7:119691566-119702798	0	0	0	0	0	0
2609_chr7:119649233-119655855	0	0	0	0	0	0
2611_chr7:120417843-120422774	0	0	0	0	0	0
2612_chr7:120524951-120531295	0	0	0	0	0	0
2614_chr7:121204875-121209319	0	0	0	0	0	0
2621_chr7:124597365-124607843	0	0	0	0	0	0
2623_chr7:124900169-124904691	0	0	0	0	0	0
2624_chr7:124949996-124953167	0	0	0	0	0	0
2626_chr7:125091525-125098504	0	0	0	0	0	0
2628_chr7:125550019-125555795	0	0	0	0	0	0
2639_chr7:135005623-135009551	0	0	0	0	0	0
2640_chr7:135948065-135949183	0	0	0	0	0	0
2641_chr7:136257488-136264274	0	0	0	0	0	0
2643_chr7:136947314-136953444	0	0	0	0	0	0
2644_chr7:138023531-138029155	0	0	0	0	0	0
2645_chr7:138049466-138054038	0	0	0	0	0	0
2646_chr7:138013985-138019276	0	0	0	0	0	0
2647_chr7:138124165-138135339	0	0	0	0	0	0
2649_chr7:138685988-138691777	0	0	0	0	0	0
2658_chr7:142802210-142807597	0	0	0	0	0	0
2662_chr7:143234797-143240598	0	0	0	0	0	0
2664_chr7:144116050-144120302	0	0	0	0	0	0
2666_chr7:145748023-145755884	0	0	0	0	0	0
2667_chr7:145937616-145946276	0	0	0	0	0	0
2670_chr7:148003388-148012707	0	0	0	0	0	0
2671_chr7:149337557-149348360	0	0	0	0	0	0
2674_chr7:150258693-150262935	0	0	0	0	0	0
2679_chr7:153102836-153110891	0	0	0	0	0	0
2681_chr7:155031756-155034448	0	0	0	0	0	0
2683_chr8:3093309-3100970	0	0	0	0	0	0
2687_chr8:5292893-5299704	0	0	0	0	0	0
2688_chr8:5680104-5688630	0	0	0	0	0	0
2689_chr8:5653209-5659474	0	0	0	0	0	0
2690_chr8:5710041-5714962	0	0	0	0	0	0
2691_chr8:5732015-5737533	0	0	0	0	0	0
2692_chr8:6782403-6793851	0	0	0	0	0	0
2696_chr8:6926530-6938516	0	0	0	0	0	0
2698_chr8:7098885-7111269	0	0	0	0	0	0
2703_chr8:7259812-7266137	0	0	0	0	0	0
2706_chr8:7443355-7455790	0	0	0	0	0	0
2715_chr8:7760737-7766826	0	0	0	0	0	0
2716_chr8:7891347-7903787	0	0	0	0	0	0
2724_chr8:8916391-8922711	0	0	0	0	0	0
2726_chr8:9658781-9660844	0	0	0	0	0	0
2727_chr8:9657357-9671658	0	0	0	0	0	0
2729_chr8:10428574-10436042	0	0	0	0	0	0
2730_chr8:11759373-11768177	0	0	0	0	0	0
2731_chr8:11789351-11794226	0	0	0	0	0	0
2732_chr8:11895481-11899032	0	0	0	0	0	0
2735_chr8:12142046-12145597	0	0	0	0	0	0
2740_chr8:12564387-12570885	0	0	0	0	0	0
2741_chr8:12545899-12549440	0	0	0	0	0	0
2744_chr8:17764720-17774133	0	0	0	0	0	0
2745_chr8:17962228-17966820	0	0	0	0	0	0
2748_chr8:20015047-20023131	0	0	0	0	0	0
2750_chr8:24093278-24100406	0	0	0	0	0	0
2754_chr8:27349440-27355287	0	0	0	0	0	0
2756_chr8:30003522-30009373	0	0	0	0	0	0
2758_chr8:30586602-30591003	0	0	0	0	0	0
2761_chr8:35789601-35796681	0	0	0	0	0	0
2763_chr8:35809117-35817550	0	0	0	0	0	0
2770_chr8:39335856-39345381	0	0	0	0	0	0
2772_chr8:39733745-39742966	0	0	0	0	0	0
2773_chr8:39704130-39710530	0	0	0	0	0	0
2777_chr8:42415026-42423410	0	0	0	0	0	0
2781_chr8:43406468-43416380	0	0	0	0	0	0
2782_chr8:43549422-43557724	0	0	0	0	0	0
2787_chr8:43737413-43741865	0	0	0	0	0	0
2788_chr8:43747992-43754011	0	0	0	0	0	0
2793_chr8:47189653-47196684	0	0	0	0	0	0
2794_chr8:47175658-47183522	0	0	0	0	0	0
2795_chr8:47392690-47405764	0	0	0	0	0	0
2797_chr8:47492196-47501023	0	0	0	0	0	0
2798_chr8:47563116-47566994	0	0	0	0	0	0
2800_chr8:47788354-47794313	0	0	0	0	0	0
2804_chr8:48901677-48911810	0	0	0	0	0	0
2807_chr8:49145386-49155313	0	0	0	0	0	0
2809_chr8:49874848-49878995	0	0	0	0	0	0
2812_chr8:50007259-50016992	0	0	0	0	0	0
2813_chr8:50339695-50348086	0	0	0	0	0	0
2814_chr8:50332317-50338892	0	0	0	0	0	0
2815_chr8:50562325-50569539	0	0	0	0	0	0
2817_chr8:52201375-52211730	0	0	0	0	0	0
2819_chr8:53866945-53875136	0	0	0	0	0	0
2820_chr8:53893555-53896106	0	0	0	0	0	0
2821_chr8:53981508-53989840	0	0	0	0	0	0
2822_chr8:54048890-54055936	0	0	0	0	0	0
2823_chr8:54279703-54292177	0	0	0	0	0	0
2826_chr8:54395391-54401410	0	0	0	0	0	0
2827_chr8:54529655-54536645	0	0	0	0	0	0
2832_chr8:58369148-58374915	0	0	0	0	0	0
2836_chr8:60690603-60701040	0	0	0	0	0	0
2837_chr8:61217917-61224884	0	0	0	0	0	0
2841_chr8:64056264-64066918	0	0	0	0	0	0
2844_chr8:64832212-64838327	0	0	0	0	0	0
2845_chr8:65034110-65040356	0	0	0	0	0	0
2848_chr8:66775470-66782705	0	0	0	0	0	0
2850_chr8:69801014-69807625	0	0	0	0	0	0
2852_chr8:69883648-69890199	0	0	0	0	0	0
2855_chr8:72576900-72582685	0	0	0	0	0	0
2860_chr8:73300084-73307813	0	0	0	0	0	0
2863_chr8:75957072-75960409	0	0	0	0	0	0
2865_chr8:79095735-79100112	0	0	0	0	0	0
2866_chr8:79556996-79566326	0	0	0	0	0	0
2869_chr8:81651999-81656749	0	0	0	0	0	0
2871_chr8:82826109-82830977	0	0	0	0	0	0
2872_chr8:82810251-82816178	0	0	0	0	0	0
2873_chr8:83975836-83986129	0	0	0	0	0	0
2875_chr8:84455931-84462863	0	0	0	0	0	0
2876_chr8:84418105-84423008	0	0	0	0	0	0
2878_chr8:85549682-85556392	0	0	0	0	0	0
2879_chr8:85975066-85981385	0	0	0	0	0	0
2885_chr8:87937013-87947957	0	0	0	0	0	0
2886_chr8:88056612-88067916	0	0	0	0	0	0
2890_chr8:89620298-89623733	0	0	0	0	0	0
2891_chr8:89754222-89761247	0	0	0	0	0	0
2895_chr8:90461032-90467472	0	0	0	0	0	0
2897_chr8:91101561-91108109	0	0	0	0	0	0
2898_chr8:91421914-91428763	0	0	0	0	0	0
2900_chr8:93248771-93254946	0	0	0	0	0	0
2903_chr8:93405667-93413373	0	0	0	0	0	0
2907_chr8:95333633-95342851	0	0	0	0	0	0
2917_chr8:105298134-105304321	0	0	0	0	0	0
2921_chr8:107801057-107807085	0	0	0	0	0	0
2924_chr8:108609884-108619109	0	0	0	0	0	0
2930_chr8:113208212-113213617	0	0	0	0	0	0
2932_chr8:114482429-114493531	0	0	0	0	0	0
2933_chr8:114522951-114528651	0	0	0	0	0	0
2938_chr8:115252397-115261980	0	0	0	0	0	0
2939_chr8:115908007-115915295	0	0	0	0	0	0
2940_chr8:116224482-116230431	0	0	0	0	0	0
2941_chr8:116825408-116830207	0	0	0	0	0	0
2955_chr8:128443946-128453151	0	0	0	0	0	0
2957_chr8:129620941-129629882	0	0	0	0	0	0
2959_chr8:129926681-129932563	0	0	0	0	0	0
2964_chr8:132833082-132838531	0	0	0	0	0	0
2969_chr8:137922109-137924017	0	0	0	0	0	0
2970_chr8:138295368-138299167	0	0	0	0	0	0
2971_chr8:138421808-138426791	0	0	0	0	0	0
2972_chr8:138836874-138842692	0	0	0	0	0	0
2977_chr8:140559143-140562614	0	0	0	0	0	0
2983_chr8:146180481-146185188	0	0	0	0	0	0
2985_chr8:146246630-146254228	0	0	0	0	0	0
2989_chr9:2275784-2281525	0	0	0	0	0	0
2991_chr9:2509233-2514932	0	0	0	0	0	0
2993_chr9:3809395-3816769	0	0	0	0	0	0
2997_chr9:6078721-6087859	0	0	0	0	0	0
3002_chr9:10884595-10889539	0	0	0	0	0	0
3003_chr9:11253556-11261878	0	0	0	0	0	0
3004_chr9:12166461-12176163	0	0	0	0	0	0
3018_chr9:22658533-22664084	0	0	0	0	0	0
3020_chr9:23916358-23925588	0	0	0	0	0	0
3026_chr9:25994622-26001363	0	0	0	0	0	0
3027_chr9:26102943-26109671	0	0	0	0	0	0
3030_chr9:26825998-26831463	0	0	0	0	0	0
3032_chr9:27637114-27643618	0	0	0	0	0	0
3033_chr9:27779117-27795566	0	0	0	0	0	0
3035_chr9:29377366-29384675	0	0	0	0	0	0
3037_chr9:29651710-29660161	0	0	0	0	0	0
3038_chr9:29775511-29780682	0	0	0	0	0	0
3042_chr9:31326351-31334692	0	0	0	0	0	0
3043_chr9:31772324-31777711	0	0	0	0	0	0
3046_chr9:32162648-32168562	0	0	0	0	0	0
3052_chr9:35019243-35025458	0	0	0	0	0	0
3054_chr9:35455414-35462086	0	0	0	0	0	0
3058_chr9:42455124-42461301	0	0	0	0	0	0
3068_chr9:72019483-72025195	0	0	0	0	0	0
3069_chr9:72540320-72548853	0	0	0	0	0	0
3072_chr9:77966074-77972507	0	0	0	0	0	0
3076_chr9:80795610-80801736	0	0	0	0	0	0
3083_chr9:83624273-83630192	0	0	0	0	0	0
3088_chr9:87985053-87991565	0	0	0	0	0	0
3090_chr9:88495891-88501197	0	0	0	0	0	0
3093_chr9:88977878-88982427	0	0	0	0	0	0
3097_chr9:90652007-90659717	0	0	0	0	0	0
3099_chr9:91548185-91558882	0	0	0	0	0	0
3100_chr9:92986135-92989988	0	0	0	0	0	0
3103_chr9:93515904-93521649	0	0	0	0	0	0
3104_chr9:93666186-93673961	0	0	0	0	0	0
3110_chr9:96513346-96518095	0	0	0	0	0	0
3120_chr9:101029096-101033464	0	0	0	0	0	0
3129_chr9:104266530-104274879	0	0	0	0	0	0
3136_chr9:108802020-108806209	0	0	0	0	0	0
3138_chr9:109549788-109555265	0	0	0	0	0	0
3142_chr9:111554874-111563061	0	0	0	0	0	0
3149_chr9:117934744-117942614	0	0	0	0	0	0
3150_chr9:118235460-118241986	0	0	0	0	0	0
3151_chr9:118601456-118607208	0	0	0	0	0	0
3156_chr9:124552256-124559006	0	0	0	0	0	0
3162_chr9:128837900-128843023	0	0	0	0	0	0
3165_chr9:132349503-132358842	0	0	0	0	0	0
3171_chr9:135951524-135960539	0	0	0	0	0	0
3172_chr9:136046352-136057945	0	0	0	0	0	0
3173_chr9:136153270-136156606	0	0	0	0	0	0
3175_chr9:137815940-137820616	0	0	0	0	0	0
3176_chr9:138329153-138336355	0	0	0	0	0	0
3178_chr9:140738666-140744014	0	0	0	0	0	0
3180_chr10:1391326-1397682	0	0	0	0	0	0
3183_chr10:5080515-5089716	0	0	0	0	0	0
3184_chr10:5096639-5102960	0	0	0	0	0	0
3185_chr10:5078852-5080434	0	0	0	0	0	0
3187_chr10:5512731-5521696	0	0	0	0	0	0
3191_chr10:6671581-6677503	0	0	0	0	0	0
3193_chr10:6838014-6844915	0	0	0	0	0	0
3194_chr10:15026385-15040890	0	0	0	0	0	0
3195_chr10:15018279-15027146	0	0	0	0	0	0
3196_chr10:15053464-15061214	0	0	0	0	0	0
3200_chr10:18859021-18866395	0	0	0	0	0	0
3204_chr10:22427882-22435444	0	0	0	0	0	0
3206_chr10:23585768-23590145	0	0	0	0	0	0
3209_chr10:26005326-26011852	0	0	0	0	0	0
3215_chr10:27754239-27759868	0	0	0	0	0	0
3221_chr10:35257790-35264564	0	0	0	0	0	0
3224_chr10:37563992-37573946	0	0	0	0	0	0
3226_chr10:38225940-38233117	0	0	0	0	0	0
3234_chr10:43000132-43005029	0	0	0	0	0	0
3237_chr10:43796372-43802078	0	0	0	0	0	0
3238_chr10:43788582-43796372	0	0	0	0	0	0
3240_chr10:44081640-44086925	0	0	0	0	0	0
3241_chr10:44078912-44092081	0	0	0	0	0	0
3244_chr10:45774530-45782353	0	0	0	0	0	0
3247_chr10:50198988-50205812	0	0	0	0	0	0
3250_chr10:53788498-53799321	0	0	0	0	0	0
3253_chr10:54706212-54715753	0	0	0	0	0	0
3255_chr10:55097317-55100337	0	0	0	0	0	0
3257_chr10:55926419-55932258	0	0	0	0	0	0
3263_chr10:58331194-58338496	0	0	0	0	0	0
3269_chr10:59592220-59601540	0	0	0	0	0	0
3274_chr10:60620753-60627091	0	0	0	0	0	0
3275_chr10:61486281-61493496	0	0	0	0	0	0
3276_chr10:62790373-62799657	0	0	0	0	0	0
3279_chr10:65607972-65611341	0	0	0	0	0	0
3283_chr10:66536582-66545722	0	0	0	0	0	0
3284_chr10:66867250-66872562	0	0	0	0	0	0
3286_chr10:69443523-69450406	0	0	0	0	0	0
3289_chr10:72774792-72781482	0	0	0	0	0	0
3290_chr10:73709417-73714809	0	0	0	0	0	0
3291_chr10:73699133-73706266	0	0	0	0	0	0
3292_chr10:73717452-73721038	0	0	0	0	0	0
3294_chr10:76535406-76544894	0	0	0	0	0	0
3300_chr10:81364525-81367769	0	0	0	0	0	0
3301_chr10:81864457-81875930	0	0	0	0	0	0
3302_chr10:82498394-82507793	0	0	0	0	0	0
3305_chr10:84817264-84823121	0	0	0	0	0	0
3306_chr10:84978224-84980520	0	0	0	0	0	0
3307_chr10:85868521-85876949	0	0	0	0	0	0
3308_chr10:85878324-85886072	0	0	0	0	0	0
3309_chr10:86285194-86290825	0	0	0	0	0	0
3313_chr10:87152962-87164767	0	0	0	0	0	0
3314_chr10:87354940-87365768	0	0	0	0	0	0
3315_chr10:88395584-88404154	0	0	0	0	0	0
3319_chr10:91894906-91904844	0	0	0	0	0	0
3321_chr10:92567045-92574286	0	0	0	0	0	0
3322_chr10:93060359-93066977	0	0	0	0	0	0
3323_chr10:96144275-96152126	0	0	0	0	0	0
3326_chr10:96523655-96533750	0	0	0	0	0	0
3327_chr10:96594962-96598789	0	0	0	0	0	0
3333_chr10:97479256-97482427	0	0	0	0	0	0
3338_chr10:101057954-101063337	0	0	0	0	0	0
3339_chr10:101017919-101028538	0	0	0	0	0	0
3342_chr10:102944030-102949352	0	0	0	0	0	0
3346_chr10:104965237-104973300	0	0	0	0	0	0
3349_chr10:107776513-107782815	0	0	0	0	0	0
3350_chr10:108029385-108034168	0	0	0	0	0	0
3353_chr10:110488980-110492726	0	0	0	0	0	0
3355_chr10:110800953-110808828	0	0	0	0	0	0
3358_chr10:111321785-111326558	0	0	0	0	0	0
3364_chr10:118250188-118262664	0	0	0	0	0	0
3365_chr10:120368323-120373798	0	0	0	0	0	0
3371_chr10:125573625-125579835	0	0	0	0	0	0
3372_chr10:132090517-132094114	0	0	0	0	0	0
3375_chr10:135417088-135423313	0	0	0	0	0	0
3380_chr11:3494250-3503329	0	0	0	0	0	0
3382_chr11:3530576-3538019	0	0	0	0	0	0
3383_chr11:3669220-3674859	0	0	0	0	0	0
3385_chr11:4241807-4247969	0	0	0	0	0	0
3386_chr11:4338447-4344572	0	0	0	0	0	0
3387_chr11:4475699-4486006	0	0	0	0	0	0
3388_chr11:4516625-4519953	0	0	0	0	0	0
3389_chr11:5180500-5188363	0	0	0	0	0	0
3395_chr11:6768523-6776138	0	0	0	0	0	0
3397_chr11:7534746-7541705	0	0	0	0	0	0
3400_chr11:7919653-7927596	0	0	0	0	0	0
3401_chr11:7933160-7939454	0	0	0	0	0	0
3405_chr11:13493453-13496332	0	0	0	0	0	0
3406_chr11:14546104-14549171	0	0	0	0	0	0
3407_chr11:15085566-15090145	0	0	0	0	0	0
3408_chr11:15033171-15048644	0	0	0	0	0	0
3411_chr11:18663369-18669594	0	0	0	0	0	0
3414_chr11:22333505-22337470	0	0	0	0	0	0
3415_chr11:23014251-23022173	0	0	0	0	0	0
3417_chr11:23205483-23211324	0	0	0	0	0	0
3420_chr11:23955599-23963747	0	0	0	0	0	0
3422_chr11:25021588-25028687	0	0	0	0	0	0
3423_chr11:25347960-25350926	0	0	0	0	0	0
3425_chr11:25507818-25517618	0	0	0	0	0	0
3427_chr11:26023548-26028800	0	0	0	0	0	0
3428_chr11:26612343-26619233	0	0	0	0	0	0
3431_chr11:29540154-29549119	0	0	0	0	0	0
3434_chr11:32166710-32174925	0	0	0	0	0	0
3439_chr11:37598376-37604529	0	0	0	0	0	0
3441_chr11:38132752-38142084	0	0	0	0	0	0
3442_chr11:38242744-38248557	0	0	0	0	0	0
3443_chr11:38623130-38633886	0	0	0	0	0	0
3445_chr11:39147211-39153947	0	0	0	0	0	0
3448_chr11:39581832-39588887	0	0	0	0	0	0
3449_chr11:39755669-39762609	0	0	0	0	0	0
3451_chr11:42141166-42146873	0	0	0	0	0	0
3452_chr11:42896071-42905454	0	0	0	0	0	0
3456_chr11:43182209-43193957	0	0	0	0	0	0
3458_chr11:43200648-43208657	0	0	0	0	0	0
3459_chr11:44565875-44572335	0	0	0	0	0	0
3461_chr11:48354955-48361605	0	0	0	0	0	0
3466_chr11:49341718-49348393	0	0	0	0	0	0
3468_chr11:49756637-49765021	0	0	0	0	0	0
[truncated: 1,175 more rows]

## Sheet: 786-O pVHL-responsive ERVs Anal
EV vs VHL significant ERVs (EV>VHL, p<0.05 based on t-test), 28 ERVs
	Normalized ERV Counts
ERV_name	EV Rep1	EV Rep2	EV Rep3	VHL Rep1	VHL Rep2	VHL Rep3	EV-VHL	t-test
4103_chr14:32704501-32719730	178.959	182.356	228.99	0	0	0	196.768	0.000259888
5875_chr1:46791220-46797980	7054.72	6161.69	7049.65	2328.43	3010.72	2008.27	4306.21	0.000505113
2830_chr8:56618761-56628435	563.419	717.643	480.622	0	0	0	587.228	0.00107192
2256_chr6:89371970-89380600	27473.3	25903.3	24648.2	12767.7	9197.83	6489.28	16523.3	0.00115629
5939_chr1:80102407-80110178	1052.06	1429.38	897.456	0	0	0	1126.3	0.00204633
3316_chr10:91044477-91051520	4643.17	5125.59	3960.83	2234.89	1444.88	1686.64	2787.73	0.00246265
5861_chr1:38373537-38379766	874.972	445.791	746.392	0	0	0	689.052	0.00562282
5290_chrX:4458164-4464239	448.575	457.09	765.309	0	0	0	556.991	0.00590137
1266_chr3:187181535-187189788	660.417	1009.43	1408.41	0	0	0	1026.09	0.00898114
4627_chr19:15939671-15948114	37926.4	39304.2	34418.1	30295.6	28445.6	30752.9	7384.84	0.0102737
4184_chr14:74169589-74182870	1026.03	627.303	700.199	296.314	0	255.57	600.548	0.0174346
2574_chr7:97578215-97589655	1786.69	1335.11	1727.35	515.991	1067.5	445.042	940.206	0.017869
5833_chr1:19593770-19610003	167.891	256.617	358.046	0	0	104.549	226.002	0.0254911
2637_chr7:134858785-134869218	1828.52	1463.97	2116.89	0	780.353	975.987	1217.68	0.0260508
2107_chr6:29213254-29220585	743.464	1515.16	1109.87	0	277.626	462.968	875.964	0.0281748
5107_chrY:15364407-15371245	996.322	812.189	679.927	0	297.639	496.342	564.819	0.0298127
1264_chr3:186583096-186592832	1679.49	2139.22	1790.86	808.388	1463.37	871.542	822.09	0.0304019
3895_chr12:105696612-105703018	5955.6	4984.97	4717.52	3071.36	1906.24	3973.56	2235.64	0.0340818
4511_chr18:13700698-13707820	573.959	389.903	163.204	0	0	0	375.689	0.0340956
673_chr2:128127451-128135429	1024.77	522.111	728.478	0	0	425.427	616.643	0.0387421
4818_chr20:15960715-15966836	2448.62	2721.93	3987.68	1928.6	1329.99	1108.95	1596.9	0.0402247
5148_chrY:18984014-18989327	769.347	1306.59	656.288	370.308	0	319.39	680.841	0.042435
3537_chr11:70055744-70066106	526.014	134	336.535	0	0	0	332.183	0.0426071
1281_chr3:196969871-196975692	1170.36	2385.16	2795.44	1013.99	349.631	291.522	1565.27	0.0442126
3145_chr9:115154221-115161677	1462	1117.32	1091.26	0	0	910.415	920.056	0.0477786
4057_chr13:109917438-109923463	16735	16591.8	20834.8	12735.6	12160.6	15209.3	4685.35	0.0490534

## Sheet: A-498 pVHL-responsive ERVs Raw
	Normalized ERV Counts
ERV_name	EV Rep1	EV Rep2	EV Rep3	VHL Rep1	VHL Rep2	VHL Rep3
1002_chr3:83319277-83332797	0	0	0	0	0	0
1004_chr3:84235663-84243990	0	0	0	0	0	0
1007_chr3:86586074-86592748	0	0	0	0	0	0
1008_chr3:86740321-86746155	0	0	0	0	0	0
1011_chr3:87656755-87665439	0	0	0	0	0	0
1012_chr3:87616309-87627728	0	0	0	0	0	0
1013_chr3:87782825-87790440	0	0	0	0	0	0
1014_chr3:87976887-87993081	0	0	0	0	0	0
1017_chr3:90132249-90135838	0	0	0	0	0	0
1023_chr3:93656890-93674598	0	0	0	0	0	0
1024_chr3:94011225-94020003	0	0	0	0	0	0
1025_chr3:94366751-94373634	0	0	0	0	0	0
1027_chr3:95306440-95314289	0	0	0	0	0	0
1031_chr3:96016589-96026155	0	0	0	0	0	0
1032_chr3:96387540-96389912	0	0	0	0	0	0
1033_chr3:96988177-96996219	0	0	0	0	0	0
1035_chr3:97910117-97917591	0	0	0	0	0	0
1036_chr3:97961200-97968147	0	0	0	0	0	0
1041_chr3:100161269-100170423	0	973.844	0	0	0	0
1043_chr3:101350889-101360897	0	0	0	0	0	1024.82
1045_chr3:101410958-101420097	967.199	1950.89	802.759	964.066	2433.24	0
1046_chr3:102454529-102461050	0	0	0	0	0	0
1047_chr3:102767103-102776388	0	0	0	0	0	0
1048_chr3:102927819-102934665	0	0	0	0	0	0
1049_chr3:103313350-103319695	0	0	0	0	0	0
1051_chr3:104002327-104005155	0	0	0	0	0	0
1054_chr3:104158777-104164639	1507.79	0	0	0	0	0
1056_chr3:106641599-106647234	0	0	0	0	0	0
1058_chr3:107283062-107291634	0	0	0	0	0	0
1060_chr3:110683337-110688789	0	0	0	0	0	0
1061_chr3:111242241-111249760	0	0	0	0	0	0
1063_chr3:112020702-112027367	0	0	0	0	0	0
1064_chr3:112131867-112142228	0	0	0	0	0	0
1066_chr3:112409146-112420424	0	0	0	0	0	0
1067_chr3:112743309-112752255	10868.7	8968.36	6560.6	29545.9	14914.4	29808.1
1068_chr3:113065480-113073502	0	1111.25	0	0	0	0
1069_chr3:113240604-113248531	0	0	0	0	0	0
1073_chr3:115460955-115476834	278.344	0	0	0	0	0
1074_chr3:115508810-115518013	0	484.33	0	0	0	0
1075_chr3:115824209-115830079	0	0	0	0	0	0
1077_chr3:118561309-118570997	0	0	757.273	909.44	0	1058.67
1079_chr3:119402674-119414726	0	0	0	0	0	0
1080_chr3:119696917-119709156	0	0	299.723	0	0	0
1081_chr3:119757249-119764583	0	0	0	1201.3	0	0
1083_chr3:120208361-120215452	0	0	1034.58	0	0	0
1084_chr3:120335693-120342443	0	0	0	0	0	0
1086_chr3:120787970-120798354	0	0	0	0	0	0
1090_chr3:121115113-121117505	0	0	0	0	0	0
1091_chr3:121321939-121334788	0	0	0	0	0	0
1094_chr3:124471415-124477030	0	0	0	0	0	0
1096_chr3:125414207-125417755	0	0	0	0	0	0
1097_chr3:125459065-125464433	0	0	0	0	0	0
1098_chr3:125436139-125441809	0	0	0	0	0	0
1100_chr3:125582639-125588346	0	0	0	0	0	0
1102_chr3:125609343-125618118	0	0	836.055	0	0	0
1104_chr3:125812020-125820958	0	0	0	0	0	0
1108_chr3:127611665-127618484	0	0	0	0	0	0
1109_chr3:128555838-128560870	0	0	0	0	0	0
1110_chr3:128547065-128553701	0	0	0	0	0	0
1111_chr3:128573351-128579049	110910	123588	115871	224966	183413	188086
1112_chr3:128638139-128648074	1334.57	1794.59	0	3547.33	0	0
1113_chr3:128678654-128684226	0	0	0	0	0	0
1114_chr3:128887328-128890677	5277.73	5322.71	6570.64	27618.3	6638.74	10716.7
1115_chr3:129620108-129626087	11826.4	19381.6	19631.3	15471.8	35330.8	24014
1116_chr3:129743074-129748306	0	0	0	0	0	0
1117_chr3:129778060-129783814	0	0	0	0	0	0
1118_chr3:129860146-129866481	0	0	0	0	0	0
1119_chr3:129895505-129902952	0	0	0	0	0	0
1120_chr3:130163092-130172090	0	0	0	0	0	0
1122_chr3:131229507-131233004	0	0	0	0	0	0
1124_chr3:132014915-132022337	0	0	0	0	0	0
1127_chr3:133148592-133156058	0	0	0	0	0	0
1128_chr3:133738864-133746329	0	0	0	0	0	0
1129_chr3:135654333-135657111	0	0	0	0	0	0
1130_chr3:135936283-135942426	0	0	0	0	0	0
1132_chr3:137314428-137321194	0	0	0	0	0	0
1136_chr3:140590984-140598036	0	0	0	0	0	0
1138_chr3:140923858-140930568	0	0	0	0	0	0
1142_chr3:142157745-142161545	0	0	0	0	0	0
1143_chr3:143516521-143524617	0	0	0	0	0	0
1148_chr3:144619563-144627607	0	0	0	0	0	0
1149_chr3:144830272-144837022	0	0	0	0	0	0
1151_chr3:145269015-145274709	0	0	0	0	0	0
1152_chr3:145428328-145433879	0	0	0	0	0	0
1153_chr3:145466464-145473733	0	0	0	0	0	0
1154_chr3:146071641-146077252	0	0	0	0	0	0
1155_chr3:146080077-146084579	0	0	0	0	0	0
1156_chr3:146051255-146057603	0	0	0	0	0	0
1157_chr3:146124933-146129390	0	0	0	0	0	0
1158_chr3:147435529-147443585	0	0	0	0	0	0
1159_chr3:147595054-147602076	0	0	0	0	0	0
1160_chr3:147869316-147875452	0	0	0	0	0	0
1161_chr3:147846145-147854138	0	0	0	0	0	0
1162_chr3:148132024-148137887	0	0	0	0	0	0
1163_chr3:148269969-148285564	0	857.484	0	0	356.498	0
1164_chr3:148288431-148295933	0	0	0	0	0	0
1166_chr3:149005654-149013303	0	0	0	0	0	0
1168_chr3:149469975-149479085	0	0	0	0	0	0
1170_chr3:150574727-150580391	0	0	0	0	0	0
1171_chr3:151183672-151193587	0	0	0	0	0	0
1174_chr3:151383522-151387060	0	0	0	0	0	0
1175_chr3:151420232-151422892	0	0	0	0	0	0
1176_chr3:151523937-151529813	0	0	624.231	0	0	1745.35
1178_chr3:152277414-152283036	0	0	0	0	0	0
1179_chr3:152314393-152323757	0	0	0	0	0	0
1180_chr3:152945122-152949895	0	0	0	0	0	0
1182_chr3:153538371-153546921	0	0	0	0	0	0
1184_chr3:154084687-154096191	0	0	0	0	0	0
1186_chr3:154991215-154998587	0	0	0	0	0	0
1188_chr3:156338250-156344356	0	0	0	0	0	0
1189_chr3:157297217-157305652	14146.8	7397.92	14350.9	13578.7	21090.4	23710.3
1194_chr3:161437556-161446091	0	0	0	0	0	0
1196_chr3:161565465-161569750	0	0	0	0	0	0
1197_chr3:161692398-161696558	0	0	0	0	0	0
1198_chr3:161762524-161770370	0	0	0	0	0	0
1199_chr3:161872470-161876977	0	0	0	0	0	0
1200_chr3:162041451-162048666	0	0	0	0	0	0
1201_chr3:162294035-162305799	0	0	0	0	0	0
1202_chr3:162430379-162436031	0	0	648.967	0	0	0
1203_chr3:162440439-162444869	0	0	0	0	0	0
1205_chr3:163409748-163416770	0	0	0	0	0	0
1206_chr3:163522007-163528213	0	0	0	0	0	0
1208_chr3:163625318-163635232	0	0	0	0	0	0
1209_chr3:163735497-163743947	0	0	0	0	0	0
1210_chr3:163933872-163937914	0	0	0	0	0	0
1211_chr3:164051889-164059420	0	0	0	0	0	0
1212_chr3:164059980-164065652	0	0	0	0	0	0
1216_chr3:164531173-164536440	0	0	0	0	0	0
1217_chr3:165338555-165341281	0	0	0	0	0	0
1219_chr3:166217226-166224213	0	0	0	0	0	0
1220_chr3:166540554-166547460	0	0	0	0	0	0
1223_chr3:166894797-166901694	0	0	0	0	0	0
1224_chr3:166984090-166992405	0	0	0	0	0	0
1225_chr3:167140470-167148955	0	0	0	0	0	0
1226_chr3:167148612-167153743	0	0	0	0	0	0
1227_chr3:168279893-168288819	0	0	0	0	0	0
1229_chr3:170389451-170396071	0	0	0	0	0	0
1230_chr3:170399585-170407173	0	0	0	0	0	0
1233_chr3:170533766-170542348	0	0	0	0	0	0
1234_chr3:171294462-171299967	0	0	0	0	0	0
1236_chr3:172436804-172448251	0	0	0	0	0	0
1237_chr3:172873006-172879334	0	0	0	0	0	0
1239_chr3:172993603-172999436	0	0	0	0	0	0
1242_chr3:174771189-174773582	0	0	0	0	0	0
1244_chr3:175545314-175553994	0	0	0	0	0	0
1245_chr3:175780297-175789161	0	0	0	0	0	0
1246_chr3:176039406-176045151	0	0	0	0	0	0
1247_chr3:176223626-176233356	0	0	0	0	0	0
1248_chr3:177374832-177388928	0	0	0	0	0	0
1249_chr3:177925255-177932433	0	0	0	0	0	0
1250_chr3:178772895-178780118	0	0	0	0	0	0
1251_chr3:179233093-179244970	0	0	0	0	0	0
1256_chr3:184732517-184737305	0	0	0	0	0	0
1257_chr3:184822991-184828837	0	0	0	0	0	0
1259_chr3:185090084-185098381	0	0	0	0	0	0
1260_chr3:185280349-185289375	979.306	0	0	976.134	1231.85	1704.46
1262_chr3:186375563-186386951	0	0	0	0	0	0
1264_chr3:186583096-186592832	0	0	0	0	0	0
1265_chr3:186891984-186898847	0	0	0	0	0	0
1266_chr3:187181535-187189788	0	0	0	0	0	0
1267_chr3:189862389-189869851	0	2389.27	2949.44	2951.75	0	1374.44
1268_chr3:190637949-190646163	0	0	0	0	0	0
1269_chr3:190705126-190712351	0	0	0	0	0	0
1271_chr3:190903174-190908789	0	0	0	0	0	0
1273_chr3:191379599-191385861	0	0	0	0	0	0
1274_chr3:191609975-191619057	0	0	0	0	0	0
1275_chr3:191786977-191794657	0	0	0	0	0	0
1276_chr3:192713425-192719617	0	0	0	0	0	0
1278_chr3:193317745-193331122	1321.6	666.433	274.227	0	831.207	0
1280_chr3:196246902-196252365	0	0	0	0	0	0
1281_chr3:196969871-196975692	0	0	0	0	0	0
1284_chr4:233817-240110	0	0	0	0	883.372	0
1285_chr4:393401-403088	0	460.133	0	909.534	0	0
1286_chr4:3048064-3058297	0	0	0	0	0	0
1287_chr4:3455650-3461455	0	0	0	0	0	0
1288_chr4:3895112-3898392	0	0	0	0	0	0
1289_chr4:3979064-3988138	487.063	0	808.509	0	1225.33	2260.59
1290_chr4:4000879-4007440	0	0	0	0	0	0
1291_chr4:4043850-4050749	0	0	0	0	0	0
1294_chr4:4165673-4172275	1338.82	0	0	0	0	0
1295_chr4:4162483-4166037	2486.69	0	0	0	0	0
1296_chr4:4132411-4135635	0	0	0	2732.27	0	0
1298_chr4:8484110-8490436	0	0	0	0	0	0
1299_chr4:8975252-8978813	0	0	0	0	0	0
1300_chr4:8943997-8949591	0	0	0	0	0	0
1302_chr4:9096176-9110176	0	0	0	0	0	0
1303_chr4:9123671-9133085	469.474	2367.38	1168.97	935.907	5314.87	4357.91
1308_chr4:9478464-9482016	0	0	0	0	0	0
1309_chr4:9452916-9457686	0	0	0	0	0	0
1310_chr4:9507338-9521165	0	0	0	0	0	0
1312_chr4:9660095-9669161	0	0	0	0	0	565.646
1313_chr4:9640061-9648771	0	0	0	0	0	0
1315_chr4:9762576-9766632	0	0	0	0	0	0
1316_chr4:10171638-10174618	0	0	0	0	0	0
1317_chr4:10300152-10304622	0	0	0	0	0	0
1321_chr4:11655176-11660896	0	0	0	0	0	0
1323_chr4:11808074-11814668	0	0	0	0	0	0
1324_chr4:12365500-12372035	0	0	0	0	0	0
1325_chr4:14171559-14177600	0	0	0	0	0	0
1329_chr4:16999370-17005596	0	0	0	0	0	0
1334_chr4:19889180-19894701	0	0	0	0	0	0
1335_chr4:20194383-20199906	0	0	0	0	0	0
1336_chr4:20631393-20637601	0	0	0	0	0	0
1339_chr4:22601186-22607089	0	0	0	0	0	0
1342_chr4:23724000-23729450	0	0	0	0	0	0
1343_chr4:24325046-24330621	0	0	0	0	0	0
1347_chr4:24502598-24509650	0	0	0	0	0	0
1349_chr4:24967399-24973288	0	0	0	0	0	0
1350_chr4:25240287-25248777	0	0	0	0	0	0
1351_chr4:27976493-27983002	0	0	0	0	0	0
1352_chr4:28304715-28311792	0	0	0	0	0	0
1356_chr4:31606835-31613155	0	0	0	0	0	0
1359_chr4:32324529-32330391	0	0	0	0	0	0
1362_chr4:33731964-33738540	0	0	0	0	0	0
1365_chr4:35102175-35110604	0	0	0	0	0	0
1366_chr4:35019753-35024031	2065.95	0	0	2059.26	0	0
1368_chr4:35141695-35150702	0	0	0	0	0	0
1370_chr4:35340471-35347202	0	0	0	0	0	0
1371_chr4:35857050-35866552	0	0	0	0	0	0
1372_chr4:36433707-36446686	0	0	0	0	0	0
1374_chr4:36907374-36914977	0	0	0	0	0	0
1376_chr4:37547379-37554100	0	0	0	0	0	0
1378_chr4:39486766-39491862	0	0	0	0	0	0
1379_chr4:39540879-39545735	0	0	0	1814.2	0	2111.89
1383_chr4:42283016-42292063	0	0	0	0	0	0
1385_chr4:43470832-43474847	0	0	0	0	0	0
1386_chr4:43446329-43452626	0	0	0	0	0	0
1387_chr4:44822293-44830681	0	0	0	0	0	0
1388_chr4:44988731-44999595	0	0	0	0	0	0
1389_chr4:45044065-45051041	0	0	0	0	0	0
1390_chr4:45322103-45333852	0	0	0	0	0	0
1392_chr4:45533387-45538840	0	0	0	0	0	0
1393_chr4:45609763-45614835	0	0	0	0	0	0
1396_chr4:46518578-46528535	0	0	0	0	0	0
1398_chr4:46861723-46869673	0	0	0	0	0	0
1405_chr4:54102978-54121834	0	0	0	0	0	1087.92
1406_chr4:54349197-54360381	0	0	0	0	0	0
1407_chr4:54886215-54891726	0	1617.48	0	0	0	0
1412_chr4:56804401-56814391	0	0	0	0	0	0
1413_chr4:59172250-59175785	0	0	0	0	0	0
1414_chr4:59158457-59162044	0	0	0	0	0	0
1417_chr4:59324188-59332313	0	0	0	0	0	0
1419_chr4:62629289-62635256	0	0	0	0	0	0
1420_chr4:63027233-63032741	0	0	0	0	0	0
1422_chr4:63283668-63290415	0	0	0	0	0	0
1424_chr4:63836735-63842264	0	0	0	0	0	0
1425_chr4:63918812-63928164	0	0	0	0	0	0
1426_chr4:64050410-64058685	0	0	0	0	0	0
1427_chr4:64439940-64444192	0	0	0	0	0	0
1428_chr4:64862186-64867037	0	0	0	0	0	0
1429_chr4:65007974-65011195	0	0	0	0	0	0
1434_chr4:65428451-65435501	0	0	0	0	0	0
1435_chr4:65577658-65585187	0	0	0	0	0	0
1436_chr4:65591537-65601337	0	0	0	0	0	0
1437_chr4:66673433-66681393	0	0	0	0	0	0
1438_chr4:68132443-68147046	0	0	0	0	0	0
1439_chr4:68316211-68328922	0	0	0	693.169	0	0
1440_chr4:68895049-68901769	0	0	0	0	0	0
1442_chr4:69463940-69469131	0	0	0	0	0	0
1443_chr4:69443959-69447014	0	0	0	0	0	0
1444_chr4:69435790-69442416	0	0	0	0	0	0
1445_chr4:69538287-69543078	0	0	0	0	0	0
1446_chr4:69610728-69616309	0	0	0	0	0	0
1448_chr4:69767502-69771751	0	0	0	0	0	0
1449_chr4:69921569-69930801	14840.6	12070.2	9536.08	3817.42	8430.55	12776
1450_chr4:70057564-70064885	0	0	0	0	0	0
1452_chr4:70691553-70697205	0	0	0	0	0	0
1454_chr4:71401997-71422130	0	0	0	0	0	0
1455_chr4:71897480-71902991	0	0	0	0	0	0
1458_chr4:72504007-72511517	0	0	976.863	0	0	0
1459_chr4:72670396-72676102	0	0	0	0	0	0
1461_chr4:73791625-73798906	0	0	0	0	0	0
1463_chr4:74222862-74235989	0	0	0	0	0	0
1464_chr4:74531173-74537568	0	0	0	0	0	0
1465_chr4:74815343-74818486	0	0	0	0	0	0
1466_chr4:74949219-74959758	0	0	0	0	0	0
1467_chr4:75300394-75306013	0	0	0	0	0	0
1469_chr4:75470192-75475811	0	0	0	0	0	0
1472_chr4:76963972-76971888	0	0	0	0	0	0
1474_chr4:78313421-78321358	0	0	0	0	0	0
1475_chr4:78551737-78558169	0	0	0	0	0	0
1476_chr4:79634688-79640875	0	0	0	0	0	0
1477_chr4:80469047-80481757	0	0	0	0	0	0
1478_chr4:81097153-81101874	0	0	0	0	0	0
1481_chr4:83394470-83404304	0	0	0	0	0	0
1483_chr4:84123070-84129553	0	0	0	0	0	0
1484_chr4:84426933-84431555	0	0	0	0	0	0
1488_chr4:87383347-87386575	0	0	0	0	0	0
1489_chr4:87395903-87401673	0	0	0	0	0	0
1491_chr4:88318752-88328884	0	0	0	0	0	0
1493_chr4:88842955-88848484	0	0	1326.8	0	0	1854.87
1494_chr4:89263608-89270458	0	0	0	0	0	0
1495_chr4:89363785-89375033	0	0	652.255	0	0	0
1496_chr4:90885935-90891530	0	0	0	0	0	0
1497_chr4:91367681-91376524	0	0	0	0	0	0
1500_chr4:92096705-92108458	0	0	0	0	0	0
1501_chr4:92010275-92019209	989.39	0	0	0	0	0
1503_chr4:92274357-92280533	0	0	0	0	0	0
1505_chr4:92544767-92555617	0	0	0	0	0	0
1506_chr4:92573809-92582414	0	0	0	0	0	0
1507_chr4:92618804-92622863	0	0	0	0	0	0
1508_chr4:92689704-92699209	0	0	0	0	0	0
1509_chr4:92959865-92967647	0	0	0	0	0	0
1510_chr4:92945136-92952323	0	0	0	0	0	0
1513_chr4:93192642-93198799	0	0	0	0	0	0
1514_chr4:93359331-93365350	0	0	0	0	0	0
1516_chr4:95006830-95011209	0	0	0	0	0	0
1518_chr4:95070656-95083336	0	0	0	0	0	0
1519_chr4:95304075-95310432	0	0	0	0	0	0
1520_chr4:95213015-95220731	0	0	0	0	0	0
1523_chr4:98018057-98023755	0	0	0	0	0	0
1527_chr4:99934596-99943050	2091.12	2108.94	0	2084.34	0	2426.36
1528_chr4:100092609-100111426	0	0	0	0	0	0
1531_chr4:100286942-100292414	0	0	0	0	0	0
1532_chr4:100406964-100413276	0	0	0	0	0	0
1535_chr4:101914063-101918509	0	0	0	0	0	0
1536_chr4:102551997-102559593	0	0	0	0	0	0
1537_chr4:102590248-102599514	0	0	0	0	0	0
1538_chr4:102821121-102828009	0	0	0	0	0	0
1539_chr4:103156424-103167082	0	0	0	0	0	0
1542_chr4:104144900-104152436	0	0	0	0	0	0
1543_chr4:104470653-104481864	0	0	0	0	0	0
1544_chr4:104862639-104869665	0	0	0	0	0	0
1545_chr4:104892216-104900288	0	0	0	0	0	0
1549_chr4:107031311-107036810	0	0	0	0	0	0
1550_chr4:107806064-107824482	0	0	0	0	0	0
1552_chr4:108250809-108255638	0	0	0	0	0	0
1553_chr4:108300863-108309709	0	0	0	0	0	0
1555_chr4:108505853-108518467	0	0	0	0	0	0
1556_chr4:108654136-108662511	0	0	0	0	0	0
1557_chr4:108645411-108650857	0	0	0	0	0	0
1559_chr4:110233961-110242550	1029.13	0	0	0	0	0
1561_chr4:110777133-110782108	0	0	0	0	0	0
1563_chr4:111200263-111205093	0	0	0	0	0	0
1566_chr4:113128649-113135149	0	0	0	0	0	0
1568_chr4:114968272-114977789	0	0	0	0	0	0
1570_chr4:115507891-115517530	0	0	0	0	0	0
1574_chr4:116893246-116903055	0	0	0	0	0	0
1575_chr4:116871787-116877638	0	0	0	0	0	0
1576_chr4:116936000-116941770	0	0	0	0	0	0
1577_chr4:118173263-118178945	0	0	0	0	0	0
1579_chr4:118511116-118518569	0	0	0	0	0	0
1580_chr4:118848493-118867785	0	0	0	0	0	0
1584_chr4:120914792-120920833	0	0	0	0	0	0
1588_chr4:125392498-125398219	0	0	0	0	0	0
1589_chr4:126483814-126489816	0	0	0	0	0	0
1590_chr4:127064964-127071698	0	0	0	0	0	0
1591_chr4:127052402-127058615	0	0	0	0	0	0
1592_chr4:127107346-127114819	0	0	0	0	0	0
1593_chr4:128192593-128198626	0	0	0	0	0	0
1594_chr4:128431789-128438257	0	0	0	0	0	0
1595_chr4:129181483-129188841	0	0	0	0	0	0
1596_chr4:129560079-129567771	0	0	0	0	0	0
1598_chr4:131488560-131496307	0	0	0	0	0	0
1599_chr4:131688564-131697419	0	0	0	0	0	0
1600_chr4:131764536-131769287	0	0	0	0	0	0
1601_chr4:131773207-131781559	0	0	0	0	0	0
1602_chr4:131862211-131870880	0	0	0	0	0	0
1603_chr4:131927858-131936544	0	0	0	0	0	0
1605_chr4:133039316-133047095	0	0	0	0	0	0
1606_chr4:133272477-133277068	0	0	0	0	0	0
1610_chr4:133733781-133739925	0	0	0	0	0	0
1611_chr4:133806045-133808105	0	0	0	0	0	0
1613_chr4:134184726-134190081	0	0	0	0	0	0
1615_chr4:134505609-134513813	0	0	0	0	0	0
1617_chr4:134868171-134876850	0	0	0	0	0	0
1619_chr4:134914417-134918736	0	0	0	0	0	0
1620_chr4:134933367-134939536	0	0	0	0	0	0
1621_chr4:135445906-135455259	0	0	0	0	0	0
1622_chr4:135598284-135607562	0	0	0	0	0	0
1624_chr4:136089501-136095620	0	0	0	0	0	0
1627_chr4:136876484-136881843	0	0	0	0	0	0
1629_chr4:137531561-137539804	0	0	0	0	0	0
1632_chr4:138399608-138407984	0	0	0	0	0	0
1636_chr4:139543514-139548166	0	0	0	0	0	0
1637_chr4:139848968-139856009	0	0	0	0	0	0
1638_chr4:140363546-140370971	0	0	988.044	0	0	0
1639_chr4:141135678-141140939	0	0	0	0	0	0
1641_chr4:142859323-142861993	0	0	0	0	0	0
1643_chr4:144099099-144101612	0	0	0	0	4423.19	0
1645_chr4:146172237-146177925	0	0	0	0	0	0
1646_chr4:146619975-146625954	0	0	0	0	0	0
1647_chr4:146753953-146763180	0	0	795.104	0	0	0
1648_chr4:147447516-147457216	0	0	0	0	0	0
1650_chr4:150023029-150030012	0	0	0	0	0	0
1653_chr4:152733055-152739236	0	0	0	0	0	0
1654_chr4:153662508-153668299	0	0	0	0	0	0
1658_chr4:154611469-154615072	0	0	0	0	0	0
1659_chr4:154976487-154984543	0	0	0	0	0	0
1661_chr4:155757154-155761174	0	0	0	0	0	0
1662_chr4:155840658-155846772	0	0	0	0	0	0
1663_chr4:156027780-156035401	0	0	0	0	0	0
1664_chr4:157024852-157030341	0	0	0	0	0	0
1665_chr4:157521348-157527187	0	0	0	0	0	0
1667_chr4:159213923-159220197	0	0	0	0	0	0
1669_chr4:159578949-159586991	0	0	0	1095.56	0	0
1672_chr4:161189136-161203659	608.661	613.849	0	0	0	0
1673_chr4:161583559-161592946	0	0	0	0	0	0
1675_chr4:162173057-162179002	0	0	0	0	0	0
1676_chr4:163630443-163635903	0	0	0	0	0	0
1678_chr4:164095215-164101511	0	0	0	0	0	0
1679_chr4:164014322-164024940	0	0	0	0	0	0
1680_chr4:164108287-164116555	0	0	0	0	0	0
1685_chr4:165916842-165926213	0	0	0	0	0	0
1687_chr4:167441852-167447781	0	0	0	0	0	0
1688_chr4:167637276-167644651	0	0	0	0	0	0
1690_chr4:168337851-168345370	0	0	0	0	0	0
1691_chr4:168358082-168363315	0	0	0	0	0	0
1692_chr4:168797447-168804652	0	0	0	0	0	0
1693_chr4:168844117-168851861	0	0	0	0	0	0
1696_chr4:168940335-168949792	0	0	0	0	0	0
1698_chr4:171044938-171056038	0	0	0	0	0	0
1700_chr4:171113554-171115664	0	0	0	0	0	0
1702_chr4:171598911-171603758	0	0	0	0	0	0
1703_chr4:171606515-171611460	0	0	0	0	0	0
1708_chr4:172906207-172911219	0	0	0	0	0	0
1710_chr4:173289969-173298182	0	0	0	0	0	0
1711_chr4:173876804-173883510	0	0	0	0	0	0
1712_chr4:174019874-174027185	0	0	0	0	0	0
1716_chr4:175904068-175911525	0	0	0	0	0	0
1717_chr4:176381404-176388186	0	0	0	0	0	0
1718_chr4:176365399-176372985	0	0	0	0	0	0
1719_chr4:177265628-177269963	0	0	0	0	0	0
1720_chr4:177213114-177221441	0	0	0	0	0	0
1721_chr4:179128274-179134919	0	0	0	0	0	0
1722_chr4:180086456-180091747	0	0	0	0	0	0
1723_chr4:180323219-180334089	0	0	0	0	0	0
1724_chr4:180641665-180649474	0	0	0	0	0	0
1725_chr4:183735463-183743165	0	0	0	0	0	0
1727_chr4:183920854-183927328	0	0	0	0	0	0
1728_chr4:185657329-185666394	0	0	0	0	0	0
1729_chr4:185836932-185842148	0	0	0	0	0	0
1731_chr4:185967779-185972686	0	0	0	0	0	0
1734_chr4:186964732-186970751	0	0	0	0	0	0
1735_chr4:187162302-187168738	0	0	0	0	0	0
1737_chr4:190400142-190406557	0	0	0	0	0	0
1739_chr4:190846436-190854462	0	0	0	0	0	0
1740_chr4:190900973-190911481	0	0	0	0	0	0
1741_chr4:191027412-191034708	0	0	0	0	0	0
1742_chr5:242330-248034	0	1562.76	0	0	0	0
1744_chr5:702586-709322	0	0	0	0	0	0
1745_chr5:1577456-1585504	7138.93	6645.95	7292.55	6568.44	2763.05	3823.12
1746_chr5:3947774-3954321	0	0	0	0	0	0
1747_chr5:5515636-5525368	0	0	0	0	0	0
1748_chr5:7055294-7063815	518.669	0	860.973	0	0	0
1749_chr5:7263666-7272205	0	0	0	0	0	0
1753_chr5:8996812-9009455	0	0	0	0	0	0
1756_chr5:10716252-10725049	0	1013.36	0	0	1263.91	0
1757_chr5:12488478-12493133	0	0	0	0	0	0
1758_chr5:12663700-12668616	0	0	0	0	0	0
1759_chr5:12853852-12857786	0	0	0	0	0	0
1761_chr5:13195848-13202058	0	0	0	0	0	0
1763_chr5:15059583-15065586	0	0	0	0	0	0
1764_chr5:16420078-16426199	0	0	0	0	0	0
1766_chr5:18535821-18544124	0	0	0	0	0	0
1767_chr5:18667054-18676262	479.976	0	0	0	0	0
1768_chr5:18783876-18786431	0	0	0	0	0	0
1770_chr5:19301649-19305707	0	0	0	0	0	0
1773_chr5:19700559-19709854	0	0	0	0	0	0
1774_chr5:20336982-20347977	0	0	0	0	0	0
1778_chr5:22094109-22103254	0	0	0	0	0	0
1779_chr5:22930137-22935229	0	0	0	0	0	0
1782_chr5:24296964-24314559	0	0	0	0	0	0
1783_chr5:24387403-24401047	0	0	0	0	0	0
1785_chr5:24649797-24654517	0	0	0	0	0	0
1788_chr5:28047433-28050951	0	0	0	0	0	0
1790_chr5:29390084-29396551	0	0	0	0	0	0
1791_chr5:30198292-30203047	0	0	0	0	0	0
1793_chr5:30485216-30496057	0	0	0	406.362	0	0
1795_chr5:31390182-31399107	0	0	0	0	0	0
1797_chr5:32548561-32560530	0	0	0	0	0	856.928
1798_chr5:32662907-32667555	0	0	0	0	0	0
1799_chr5:32672679-32678208	0	0	0	0	0	0
1805_chr5:34461164-34468535	0	0	0	0	0	0
1806_chr5:34783817-34787036	0	0	0	0	0	0
1811_chr5:36326516-36332837	0	0	0	0	0	0
1812_chr5:37086510-37094092	0	0	0	0	2932.85	0
1813_chr5:37264736-37272712	0	0	0	0	0	0
1814_chr5:37778378-37786119	0	0	0	0	0	0
1818_chr5:40103037-40112293	0	0	0	0	0	0
1822_chr5:41993714-42000056	0	0	0	0	0	0
1823_chr5:42111471-42121352	0	0	0	0	0	0
1824_chr5:42813609-42819913	0	0	0	0	0	0
1826_chr5:43315800-43321684	0	0	0	0	0	0
1827_chr5:43320925-43333557	0	0	0	0	0	0
1829_chr5:43786583-43798281	0	0	0	0	0	0
1830_chr5:44110605-44120215	0	0	0	0	0	0
1831_chr5:44788664-44794368	0	0	0	0	0	0
1832_chr5:44983898-44995096	0	0	0	0	0	0
1834_chr5:45795325-45803492	0	0	0	0	0	0
1836_chr5:46000498-46009896	0	0	0	0	0	0
1841_chr5:49665924-49673752	0	0	0	0	0	0
1842_chr5:49740365-49748223	0	0	0	0	0	0
1844_chr5:51600362-51606059	0	0	0	0	0	0
1846_chr5:52494469-52509169	0	0	0	0	0	0
1847_chr5:52514174-52528937	0	0	0	0	0	0
1849_chr5:53796038-53800312	0	0	0	0	0	0
1850_chr5:54379414-54387063	0	0	0	0	0	0
1852_chr5:56312279-56318138	0	0	0	0	0	0
1855_chr5:58597616-58611459	638.558	644.001	0	0	0	0
1857_chr5:59954308-59962244	0	0	0	0	0	0
1864_chr5:62858554-62866638	0	0	0	0	0	0
1866_chr5:63449194-63457767	0	0	0	0	0	0
1870_chr5:68931983-68951138	461.485	465.418	1723.61	919.979	580.491	1070.94
1872_chr5:69504266-69525902	817.137	412.051	1525.97	407.245	513.93	948.138
1874_chr5:69808287-69827411	924.465	466.172	1918.23	460.735	581.432	1609.01
1875_chr5:69952729-69960618	0	0	0	0	0	0
1876_chr5:70504867-70525426	1289.91	433.635	1784.34	642.867	540.851	997.804
1878_chr5:70867754-70874228	0	0	0	0	0	0
1879_chr5:72222089-72231912	0	0	0	0	0	0
1881_chr5:75278363-75293832	0	0	0	0	0	0
1882_chr5:75653070-75659165	0	0	0	0	0	0
1884_chr5:76177041-76185385	0	0	0	0	0	0
1885_chr5:76205053-76208801	0	0	0	0	0	0
1889_chr5:80187059-80197329	0	0	0	0	0	0
1891_chr5:81249173-81256423	0	0	0	0	0	0
1892_chr5:81563365-81569525	0	0	2381.83	1430.22	0	0
1894_chr5:82264927-82271811	0	0	0	0	0	0
1896_chr5:83994577-84000990	0	0	0	0	0	0
1899_chr5:85757815-85760028	0	0	0	0	0	0
1901_chr5:85860992-85866838	0	0	0	0	0	0
1903_chr5:86806148-86816195	0	0	0	0	0	0
1905_chr5:92159201-92171590	0	0	0	0	0	0
1906_chr5:95041787-95049010	0	0	0	0	0	0
1908_chr5:95500514-95507881	0	0	0	0	0	0
1909_chr5:96644592-96653851	0	0	0	0	0	0
1912_chr5:97415328-97428887	0	0	0	0	0	0
1914_chr5:97770452-97775106	0	0	0	0	0	0
1916_chr5:98347822-98352658	0	0	0	0	0	0
1918_chr5:99319122-99325105	0	0	0	0	0	0
1921_chr5:100318541-100325928	0	0	0	0	0	0
1922_chr5:100651179-100656312	0	0	0	0	0	0
1924_chr5:101670585-101686564	0	0	0	0	0	0
1925_chr5:103399335-103406182	0	0	0	0	0	0
1926_chr5:103367411-103373015	0	0	0	0	0	0
1928_chr5:103927583-103935087	0	0	0	0	0	0
1932_chr5:106313618-106322399	0	0	0	0	0	0
1936_chr5:107902671-107909913	0	0	0	0	0	0
1937_chr5:107910425-107916485	0	0	0	0	0	0
1939_chr5:109869499-109881304	0	0	0	0	0	0
1942_chr5:111256392-111262398	0	0	0	0	0	0
1944_chr5:111782351-111786111	0	0	0	0	0	0
1945_chr5:111859790-111868330	0	0	0	0	0	0
1946_chr5:111915868-111921111	0	0	0	0	0	0
1947_chr5:112948196-112958882	0	0	0	0	0	0
1948_chr5:113048701-113050165	0	0	0	0	0	0
1950_chr5:113106714-113112854	0	0	597.396	0	0	0
1951_chr5:113474835-113484066	0	0	0	0	0	0
1953_chr5:114373711-114376902	0	0	0	0	0	0
1954_chr5:114325607-114335619	0	0	0	0	0	0
1959_chr5:116381935-116387506	0	0	0	0	0	0
1960_chr5:118283779-118288514	0	0	0	0	0	0
1961_chr5:118760260-118766478	0	0	0	0	0	0
1962_chr5:120031098-120038953	0	0	0	0	0	0
1964_chr5:121193174-121196630	0	0	0	0	0	0
1966_chr5:121811647-121814827	0	0	0	0	0	0
1968_chr5:121952630-121960017	0	0	0	0	0	0
1972_chr5:123639564-123645528	0	0	0	0	0	0
1973_chr5:123832728-123838433	0	0	0	0	0	0
1975_chr5:124302020-124307919	0	0	0	0	0	0
1976_chr5:124997779-125004122	0	0	0	0	0	0
1978_chr5:125250418-125264832	0	0	0	0	0	355.79
1979_chr5:125557110-125565674	0	0	0	0	0	0
1981_chr5:126004750-126011979	0	0	0	0	0	0
1982_chr5:126174254-126181186	0	0	1058.3	0	0	0
1988_chr5:129877454-129885791	0	0	0	0	0	0
1989_chr5:129969236-129977931	0	0	0	0	0	0
1992_chr5:130907491-130917873	0	0	0	0	0	0
1994_chr5:135066076-135073027	0	0	0	0	0	0
1995_chr5:135637022-135643342	0	0	0	0	0	0
1997_chr5:135880645-135887501	0	0	0	0	0	0
1999_chr5:135876630-135879312	0	0	0	0	0	0
2000_chr5:135900906-135906905	0	0	0	0	0	0
2003_chr5:138882528-138891987	0	0	0	0	0	0
2006_chr5:140282059-140292410	0	0	0	0	0	0
2007_chr5:142468156-142474576	0	0	0	0	0	0
2010_chr5:143988892-143996463	0	0	0	0	0	0
2012_chr5:146634356-146641236	0	0	0	0	0	0
2013_chr5:147095400-147113641	969.214	0	201.108	0	0	281.149
2014_chr5:147247841-147254089	0	0	0	0	0	0
2015_chr5:150621924-150630817	0	0	0	0	0	0
2017_chr5:152096795-152110390	0	0	0	648.1	0	0
2019_chr5:152826711-152835501	0	0	0	0	0	0
2021_chr5:154015540-154024046	0	0	0	0	0	0
2022_chr5:154258150-154265675	2349.24	0	0	0	1477.53	0
2025_chr5:156084725-156093754	1468.47	0	0	487.905	0	1703.89
2026_chr5:157306943-157314876	0	0	0	0	0	0
2029_chr5:158793340-158800664	0	0	0	0	0	0
2030_chr5:159543071-159558145	2345.66	0	973.428	1753.54	737.638	0
2031_chr5:160358941-160364898	0	0	0	0	0	0
2033_chr5:160673602-160680837	0	0	0	0	0	0
2035_chr5:161700725-161708166	0	0	0	0	0	0
2038_chr5:162761358-162767591	0	0	0	0	0	0
2039_chr5:162740046-162746476	0	0	0	0	0	0
2042_chr5:165555087-165563174	0	0	0	0	0	0
2043_chr5:166164251-166171688	0	0	0	0	0	0
2044_chr5:166720109-166730381	0	0	0	0	0	0
2045_chr5:170186473-170194868	0	0	0	0	0	0
2046_chr5:170427088-170435720	0	0	0	0	0	0
2048_chr5:171824497-171828613	0	0	1782.18	0	0	0
2049_chr5:175418933-175433070	0	0	0	0	0	0
2054_chr5:178474879-178483364	0	0	0	519.182	0	0
2055_chr5:179835151-179847673	0	0	0	0	0	0
2059_chr6:2310643-2318026	0	0	0	0	0	0
2061_chr6:3167454-3174151	0	0	0	0	0	0
2063_chr6:4385285-4390682	0	0	0	0	0	0
2064_chr6:6065140-6068633	0	0	0	0	0	0
2065_chr6:6026668-6033857	0	0	0	0	0	0
2070_chr6:9722370-9729319	0	0	0	0	0	0
2073_chr6:11103284-11112424	0	0	0	0	0	0
2074_chr6:11788438-11792407	0	0	0	0	0	0
2076_chr6:12667517-12673243	0	0	0	0	0	0
2077_chr6:13881338-13887955	0	0	0	0	0	0
2078_chr6:14294874-14303075	0	0	0	0	0	0
2080_chr6:16259246-16265126	0	0	0	0	0	0
2081_chr6:16223780-16232012	0	0	0	0	0	0
2082_chr6:16456108-16464856	0	0	0	0	0	0
2083_chr6:16885590-16893928	0	0	0	0	0	0
2084_chr6:17319199-17327587	0	0	0	0	0	0
2086_chr6:18752948-18760532	0	0	0	0	0	0
2089_chr6:19273190-19277751	0	0	0	0	0	0
2090_chr6:19399710-19407149	0	0	0	0	0	0
2091_chr6:19539757-19548150	0	0	0	0	0	0
2092_chr6:21356152-21367293	0	0	0	0	0	0
2093_chr6:23161191-23168684	0	0	0	0	0	0
2094_chr6:23108265-23116732	0	0	0	0	0	0
2095_chr6:24667939-24680651	695.367	0	577.143	0	874.687	806.846
2098_chr6:26288302-26296359	1097.07	0	910.55	1093.52	0	1272.95
2100_chr6:27146043-27154305	0	0	0	0	0	0
2101_chr6:27155290-27164062	0	0	836.341	0	0	0
2103_chr6:28651075-28660727	0	0	0	0	0	0
2104_chr6:28732647-28744318	0	0	0	0	0	0
2107_chr6:29213254-29220585	0	0	0	0	0	0
2108_chr6:29843427-29848825	0	0	0	0	0	0
2112_chr6:31296534-31305329	0	0	0	0	0	0
2113_chr6:31200691-31204335	0	0	0	0	0	0
2115_chr6:31985186-31992169	0	0	0	0	0	0
2116_chr6:31952448-31959431	0	0	0	0	0	0
2118_chr6:32439618-32449121	0	0	0	0	0	0
2119_chr6:32461595-32468790	0	0	0	0	0	0
2120_chr6:32527720-32535095	0	0	0	0	0	0
2121_chr6:33015760-33026982	0	0	0	392.567	0	0
2122_chr6:33085510-33092789	0	0	0	0	0	0
2123_chr6:33308627-33320215	0	0	0	0	0	0
2124_chr6:35529634-35535600	0	0	0	0	0	0
2126_chr6:38584305-38592220	0	0	0	0	0	0
2128_chr6:39961135-39966768	0	0	0	0	0	0
2129_chr6:40829128-40836465	0	0	0	0	0	0
2131_chr6:42861385-42871210	0	0	0	0	0	0
2134_chr6:45204186-45209536	0	0	0	0	0	0
2135_chr6:47275915-47283729	0	0	0	0	0	0
2136_chr6:47602613-47615665	0	0	0	0	0	0
2137_chr6:48841313-48847362	0	0	0	0	0	0
2139_chr6:49469836-49478291	0	0	0	0	0	0
2140_chr6:49855419-49860232	0	0	0	0	0	0
2144_chr6:51803023-51809230	0	0	0	0	895.61	0
2147_chr6:52780116-52784053	0	0	0	0	0	0
2151_chr6:55877965-55881417	0	0	0	0	0	0
2152_chr6:56934085-56945794	0	0	0	752.482	0	0
2153_chr6:57619999-57630927	0	0	0	0	0	0
2156_chr6:58737930-58746526	0	0	0	0	0	0
2157_chr6:58719113-58730209	0	0	0	0	0	0
2159_chr6:61942915-61951499	0	0	0	0	0	0
2160_chr6:61956656-61962521	0	0	0	0	0	0
2161_chr6:62032958-62044696	0	0	0	0	0	0
2162_chr6:62062192-62077514	0	0	0	0	0	0
2164_chr6:62310091-62316179	0	0	0	0	0	0
2166_chr6:63295950-63301626	0	0	0	0	0	0
2167_chr6:63501651-63507382	0	0	0	0	0	0
2169_chr6:63787419-63796555	0	0	0	0	0	0
2170_chr6:64031223-64045749	0	0	0	0	0	0
2171_chr6:64660153-64666426	0	0	0	0	0	0
2172_chr6:64733900-64742685	0	0	835.103	0	0	0
2174_chr6:65036016-65049301	0	0	0	0	0	0
2175_chr6:65008154-65012286	0	0	0	0	0	0
2177_chr6:65717182-65724457	0	0	0	0	0	0
2180_chr6:66871542-66884103	0	0	0	0	0	0
2181_chr6:67414665-67415607	0	0	0	0	0	0
2184_chr6:68229765-68242443	0	0	0	0	0	0
2187_chr6:68590926-68599261	11665.3	13369	15403.2	9513.44	20676.4	16611.7
2188_chr6:68579214-68584812	0	0	0	0	0	0
2192_chr6:69309359-69318137	0	0	0	0	0	0
2193_chr6:69915903-69924098	0	0	0	0	0	0
2194_chr6:70179765-70185602	0	0	0	0	0	0
2196_chr6:71146359-71158225	0	375.644	309.144	371.263	0	0
2199_chr6:72457400-72463534	0	0	0	0	0	0
2201_chr6:72895529-72902900	0	0	0	0	0	0
2204_chr6:74613588-74620673	0	0	0	0	0	0
2208_chr6:75177897-75184053	0	0	0	0	0	0
2209_chr6:77197236-77206380	0	0	0	0	0	0
2211_chr6:78213991-78223631	0	0	0	0	0	0
2212_chr6:78301211-78307217	0	0	0	0	0	0
2213_chr6:78367924-78376119	0	0	895.219	0	0	1251.52
2214_chr6:78426847-78436056	3359.47	968.029	1593.32	4305.32	2414.74	2784.32
2216_chr6:78842190-78850428	0	0	0	0	0	0
2218_chr6:79293463-79298853	0	0	0	0	0	0
2219_chr6:79563832-79568868	0	0	0	0	0	0
2223_chr6:80819229-80823356	0	0	0	0	0	0
2224_chr6:81185201-81198060	0	0	0	0	0	0
2225_chr6:81217518-81225520	0	0	0	0	0	0
2226_chr6:81358435-81362894	0	0	0	0	0	0
2228_chr6:81767941-81774458	0	0	0	0	0	0
2230_chr6:82046851-82061539	0	0	249.752	0	0	0
2232_chr6:82592765-82599275	0	0	0	0	0	0
2236_chr6:84156090-84159020	0	0	0	0	0	0
2239_chr6:85422012-85427661	0	0	0	0	0	0
2240_chr6:85796109-85808351	0	0	0	0	0	0
2242_chr6:86564421-86577333	0	0	0	0	0	0
2248_chr6:87182707-87191382	0	0	0	0	0	0
2249_chr6:87208663-87211082	0	0	0	0	0	0
2251_chr6:87381713-87391045	0	0	0	0	1191.46	0
2255_chr6:89114284-89129499	0	0	0	0	0	0
2256_chr6:89371970-89380600	105497	110011	116889	29606.7	31565	39218.5
2259_chr6:91379736-91385314	0	0	0	0	0	0
2261_chr6:94370318-94377585	0	0	0	0	0	0
2262_chr6:94534905-94547275	0	0	0	0	0	0
2263_chr6:95262917-95269328	0	0	0	0	0	0
2266_chr6:98227169-98237585	0	0	0	0	0	0
2267_chr6:98614491-98621261	0	0	0	0	0	0
2268_chr6:99467178-99474335	0	0	0	0	0	0
2269_chr6:99709616-99714922	0	0	0	0	0	0
2272_chr6:101392486-101400132	0	0	0	0	0	0
2273_chr6:101671464-101680852	0	0	0	0	0	0
2275_chr6:102550262-102556750	0	0	0	0	0	0
2276_chr6:102740602-102748568	0	0	0	0	0	0
2277_chr6:103079295-103086132	0	0	0	0	0	0
2281_chr6:106678828-106683293	0	0	0	0	0	0
2282_chr6:107255612-107268628	0	0	0	0	0	0
2284_chr6:110209875-110214405	0	0	0	0	0	0
2285_chr6:110172994-110183056	0	0	0	0	0	0
2287_chr6:110820376-110827271	0	0	0	0	0	0
2288_chr6:111239076-111249330	0	0	0	0	0	0
2289_chr6:111452131-111463051	0	0	0	0	0	0
2292_chr6:113584502-113588409	0	0	0	0	0	0
2294_chr6:114332160-114339172	0	0	0	0	0	0
2295_chr6:114743602-114749500	0	0	0	0	0	0
2296_chr6:115351890-115364142	0	0	0	0	0	0
2297_chr6:115318973-115325444	0	0	0	0	0	0
2298_chr6:115553236-115562559	0	0	0	0	0	0
2301_chr6:116412185-116421581	0	0	0	0	591.672	545.782
2303_chr6:117979950-117986363	0	0	0	1373.8	0	799.613
2305_chr6:118901015-118911818	0	0	0	0	0	0
2306_chr6:118895219-118899454	0	0	0	2080.16	0	0
2307_chr6:118938265-118947973	1821.03	0	755.713	0	2290.64	0
2310_chr6:119715222-119720202	0	0	0	0	0	0
2312_chr6:120085944-120093140	0	0	0	0	0	0
2313_chr6:120782027-120789229	0	0	0	0	0	0
2314_chr6:121246190-121252265	0	0	0	0	0	0
2315_chr6:121362530-121370497	0	0	0	0	0	0
2317_chr6:121512836-121520509	0	0	0	0	0	0
2318_chr6:121938465-121947667	0	0	0	0	0	0
2319_chr6:122300255-122317723	0	0	0	0	0	0
2320_chr6:122826016-122835365	0	0	0	0	0	0
2321_chr6:122911620-122921804	0	0	0	0	0	0
2322_chr6:123062943-123070382	0	0	0	0	0	0
2323_chr6:123160014-123166893	0	0	0	0	0	0
2324_chr6:123877989-123883802	0	0	0	0	0	0
2325_chr6:123903475-123909162	0	0	0	0	0	0
2328_chr6:125211553-125218908	0	0	0	0	0	0
2329_chr6:126021449-126028626	0	0	0	0	0	0
2331_chr6:127169991-127175601	0	0	0	0	0	0
2334_chr6:130513426-130520240	0	0	0	0	0	0
2337_chr6:131659917-131669325	0	0	0	0	0	0
2338_chr6:131644436-131650285	0	0	0	0	0	0
2339_chr6:131615512-131621410	0	0	0	0	0	0
2340_chr6:131722593-131735334	0	0	0	0	0	0
2342_chr6:132221824-132228863	0	0	0	0	0	0
2344_chr6:134919378-134926274	0	0	0	0	0	0
2345_chr6:137381427-137388271	0	0	0	0	0	0
2346_chr6:137484171-137491859	0	0	0	0	0	0
2348_chr6:138038413-138046083	0	0	0	0	0	0
2349_chr6:140576576-140584217	0	0	0	0	0	0
2350_chr6:140650925-140657195	0	0	0	0	0	0
2352_chr6:141008441-141023430	0	0	244.737	0	0	0
2353_chr6:141496648-141505090	523.522	0	0	0	0	0
2356_chr6:141774077-141781814	0	0	0	0	0	0
2357_chr6:142276709-142286528	0	0	0	0	0	0
2358_chr6:142336786-142343226	0	0	0	0	0	0
2359_chr6:142858015-142862681	0	0	0	0	0	0
2360_chr6:143398845-143407522	0	0	0	0	0	0
2363_chr6:144438101-144442196	0	0	0	0	0	0
2365_chr6:145244528-145253584	976.062	1476.57	0	0	0	0
2366_chr6:145425200-145429797	0	0	0	0	0	0
2368_chr6:145889033-145895089	0	0	0	0	0	0
2370_chr6:146768312-146777626	0	0	0	0	0	0
2371_chr6:148960908-148966646	0	0	0	0	0	0
2372_chr6:151170374-151177828	0	0	1968.4	0	1491.6	0
2373_chr6:151177981-151184023	0	0	0	0	0	0
2375_chr6:152359037-152363578	0	0	0	0	0	0
2377_chr6:152811764-152818311	0	0	0	0	0	0
2378_chr6:153725648-153739982	0	0	0	0	0	0
2380_chr6:154244343-154259208	0	0	0	0	0	0
2381_chr6:158121395-158127496	0	0	0	0	0	0
2382_chr6:158577824-158590392	0	0	0	0	0	0
2383_chr6:158717669-158724516	0	0	0	1286.74	0	0
2384_chr6:159032735-159042210	12127.8	9408.55	7742.95	19062.6	21709.4	14072
2386_chr6:159301427-159310195	0	0	0	0	0	0
2387_chr6:160649683-160655355	0	0	0	0	0	0
2388_chr6:160707642-160713346	0	0	0	0	0	0
2390_chr6:161198478-161201135	0	0	0	0	0	0
2393_chr6:164757983-164765839	0	0	0	0	0	0
2394_chr6:165073155-165078983	0	0	0	0	0	0
2395_chr6:165221019-165227782	0	0	0	0	0	0
2396_chr6:165470900-165479926	0	0	0	0	0	0
2399_chr6:165873144-165875719	0	0	0	0	0	0
2400_chr6:165938772-165944023	0	0	0	0	0	0
2403_chr6:167307981-167313520	0	0	0	0	0	0
2405_chr6:169517487-169525498	0	0	0	0	0	0
2407_chr6:170903946-170905684	0	0	0	0	0	0
2409_chr7:4630561-4639990	4687.27	9454.45	7002.64	7942.55	8254.43	2175.49
2410_chr7:4622242-4631501	4773.33	5776.81	3961.78	4757.86	6004.26	1661.57
2411_chr7:5060668-5068203	0	1183.06	2434.06	0	737.785	1361.12
2413_chr7:6880399-6885574	0	0	0	0	0	0
2415_chr7:6987333-6998373	0	0	0	0	0	0
2416_chr7:6910858-6915356	0	0	0	0	0	0
2417_chr7:6943413-6951928	0	0	0	0	0	0
2419_chr7:9056408-9065204	0	0	0	0	0	0
2420_chr7:9391825-9398860	0	0	0	0	0	0
2421_chr7:9491462-9503855	0	0	0	0	0	0
2424_chr7:11633869-11639805	0	0	0	0	0	0
2425_chr7:12106182-12114702	0	0	0	0	0	0
2427_chr7:12329248-12335743	0	0	0	0	0	0
2428_chr7:12629614-12635935	0	0	0	0	0	0
2432_chr7:17453687-17460387	0	0	0	0	0	0
2433_chr7:19693444-19700550	0	0	0	0	0	0
2434_chr7:20160332-20166180	0	0	0	0	0	0
2435_chr7:20585399-20595274	0	0	0	0	0	1038.62
2436_chr7:21540519-21547968	0	0	0	0	0	0
2437_chr7:21586937-21595965	0	0	0	0	0	0
2439_chr7:22742977-22748933	0	0	0	0	0	0
2440_chr7:22953033-22957328	0	2075.31	0	0	0	0
2441_chr7:23112827-23125870	0	0	0	0	0	0
2443_chr7:23894242-23901611	0	0	0	0	0	0
2444_chr7:24436110-24440687	0	0	0	0	0	0
2445_chr7:24828999-24835419	688.382	0	0	0	0	0
2446_chr7:26063813-26069433	0	0	0	0	0	0
2448_chr7:27036226-27041267	0	0	0	0	0	0
2449_chr7:29675991-29685847	4484.22	1356.73	3721.83	5810.61	1128.12	5203.12
2450_chr7:29824608-29832090	0	0	0	0	0	0
2452_chr7:30519654-30523820	0	0	0	0	0	0
2453_chr7:30612061-30619273	3676.78	2472.08	4068.88	3664.87	6166.58	4266.23
2454_chr7:31507644-31511988	0	0	0	0	0	0
2457_chr7:32871638-32883277	0	0	0	0	955.317	0
2458_chr7:33198442-33214219	0	0	0	0	0	0
2459_chr7:34339749-34345184	0	0	0	0	0	0
2463_chr7:38199852-38202344	0	0	0	0	0	0
2466_chr7:39793088-39804002	0	816.816	0	1614.58	0	939.755
2468_chr7:40181369-40187798	0	0	0	0	0	0
2469_chr7:40199345-40212311	0	0	0	0	0	0
2471_chr7:41586605-41599260	0	704.452	0	0	0	0
2472_chr7:42675154-42685514	0	0	0	0	0	0
2474_chr7:42909412-42916003	0	0	0	0	0	0
2476_chr7:43892607-43906351	0	0	0	0	0	0
2477_chr7:43850262-43860956	0	0	0	0	0	0
2480_chr7:46075341-46084750	0	947.454	0	468.202	0	0
2482_chr7:46501104-46511133	0	0	0	0	0	0
2483_chr7:47636223-47640486	0	0	0	2066.5	0	0
2487_chr7:50102762-50110618	0	0	0	0	0	0
2489_chr7:50637492-50651587	0	0	0	0	0	0
2492_chr7:52401836-52407903	0	0	0	0	0	0
2495_chr7:53964117-53976969	0	0	0	0	0	0
2496_chr7:54022760-54030609	0	0	0	0	0	0
2498_chr7:54517320-54520929	0	0	0	0	0	0
2500_chr7:56213068-56216695	0	0	0	0	0	0
2501_chr7:56385141-56392953	0	0	0	0	0	0
2518_chr7:64140373-64146939	1346.15	6788.14	3351.86	6038.07	5079.9	7028.85
2519_chr7:64295273-64300536	0	0	0	0	0	0
2521_chr7:64450833-64460314	1864.63	1880.52	773.805	3252.53	586.369	1081.78
2522_chr7:64406276-64411540	0	0	0	0	0	0
2523_chr7:64768025-64776437	0	0	0	1047.37	0	0
2525_chr7:64868198-64887101	0	0	0	0	0	0
2533_chr7:75410830-75418829	0	0	0	0	0	0
2534_chr7:76969254-76975197	0	0	0	0	1870.78	1725.68
2542_chr7:82266383-82275114	0	0	0	0	0	587.347
2543_chr7:83088984-83094701	0	0	0	0	0	0
2547_chr7:85367220-85375654	0	0	0	0	0	0
2548_chr7:85717049-85722733	0	0	0	0	0	0
2550_chr7:86952164-86960217	0	0	0	3282.18	0	0
2552_chr7:88169270-88177131	0	0	0	1120.78	0	0
2554_chr7:91077110-91083929	0	0	0	0	0	0
2556_chr7:92097544-92107320	0	0	0	0	0	0
2557_chr7:92107347-92114322	0	0	0	0	0	0
2565_chr7:93269247-93274865	0	0	0	0	0	1825.49
2566_chr7:94353547-94358621	0	0	0	0	0	0
2568_chr7:94971158-94981747	0	0	0	0	0	0
2574_chr7:97578215-97589655	772.677	0	320.654	770.174	0	1793.1
2577_chr7:99320795-99327517	0	0	0	0	1654.01	0
2579_chr7:100436319-100444821	2079.31	2097.04	1725.79	1036.29	3923.28	0
2580_chr7:100521404-100531265	0	0	0	893.486	0	0
2581_chr7:102611035-102623583	0	0	0	0	0	0
2582_chr7:104388995-104393267	0	0	0	0	0	0
2585_chr7:106167618-106173928	0	2825.4	0	0	0	0
2587_chr7:106470121-106478749	2561.19	3099.62	2550.89	7658.68	3221.66	7726.65
2589_chr7:106733939-106749271	0	0	0	0	0	0
2590_chr7:107024313-107031482	0	0	1023.32	614.474	0	0
2592_chr7:107980246-107984282	0	0	0	0	0	0
2593_chr7:108309720-108317205	0	595.481	0	588.536	0	685.107
2594_chr7:108939536-108949903	0	0	0	0	0	0
2595_chr7:109231878-109237611	0	0	0	0	0	0
2596_chr7:109429544-109442993	0	0	0	0	0	0
2598_chr7:112281340-112296899	0	0	0	0	0	0
2599_chr7:112871915-112879363	0	0	0	0	0	0
2602_chr7:114019782-114023846	0	0	0	0	0	0
2603_chr7:116095778-116102433	0	0	0	0	0	0
2604_chr7:117754218-117761744	0	0	0	0	0	0
2605_chr7:118824211-118831221	0	0	0	0	0	0
2607_chr7:119206498-119211980	0	0	0	0	0	0
2608_chr7:119691566-119702798	0	0	0	0	0	0
2609_chr7:119649233-119655855	1334.77	673.074	1107.84	0	0	0
2611_chr7:120417843-120422774	0	0	0	0	0	0
2612_chr7:120524951-120531295	0	0	0	0	0	0
2613_chr7:120955434-120962355	0	0	0	0	0	0
2614_chr7:121204875-121209319	0	0	0	0	0	0
2618_chr7:122457235-122467767	0	0	0	0	0	0
2620_chr7:124369211-124375412	0	0	0	0	0	0
2621_chr7:124597365-124607843	0	0	0	0	0	0
2623_chr7:124900169-124904691	0	0	0	0	0	0
2624_chr7:124949996-124953167	0	0	0	0	0	0
2626_chr7:125091525-125098504	0	0	0	0	0	0
2627_chr7:125556196-125564916	0	0	0	0	0	0
2628_chr7:125550019-125555795	0	0	0	0	0	0
2630_chr7:129218030-129226464	0	0	0	0	0	0
2631_chr7:129952218-129959790	0	0	0	0	0	0
2636_chr7:134233256-134243118	896.299	903.938	2975.65	1786.79	563.718	1039.99
2637_chr7:134858785-134869218	3812.62	5981.29	9844.84	4222.52	532.868	3932.31
2639_chr7:135005623-135009551	0	0	0	0	0	0
2640_chr7:135948065-135949183	0	0	0	0	0	0
2641_chr7:136257488-136264274	0	0	0	0	0	1511.33
2643_chr7:136947314-136953444	0	0	0	0	0	0
2644_chr7:138023531-138029155	0	0	0	0	0	0
2645_chr7:138049466-138054038	0	0	0	0	0	0
2646_chr7:138013985-138019276	0	0	0	0	0	0
2647_chr7:138124165-138135339	0	0	0	0	0	0
2648_chr7:138241503-138250894	1882.5	3797.08	4296.71	2814.6	4735.9	6006.8
2649_chr7:138685988-138691777	0	0	0	0	0	0
2650_chr7:139146365-139153410	0	0	0	0	1578.19	0
2651_chr7:140355292-140369321	2835.42	2859.58	1307.42	628.052	0	0
2653_chr7:141275447-141284246	0	0	0	1001.31	0	0
2654_chr7:141452088-141455902	2317.22	0	0	2309.72	0	0
2658_chr7:142802210-142807597	0	0	0	0	0	0
2662_chr7:143234797-143240598	0	0	0	0	0	0
2663_chr7:143483049-143490835	0	0	0	0	0	0
2664_chr7:144116050-144120302	0	0	0	0	0	0
2666_chr7:145748023-145755884	0	0	0	0	0	0
2667_chr7:145937616-145946276	0	0	0	0	0	0
2668_chr7:147298297-147306047	0	0	0	0	0	0
2670_chr7:148003388-148012707	0	0	0	0	0	0
2671_chr7:149337557-149348360	0	0	0	0	0	0
2673_chr7:150004329-150010375	1461.91	0	0	0	1838.91	0
2674_chr7:150258693-150262935	0	0	0	0	0	0
2675_chr7:150280229-150307070	0	0	0	0	0	0
2676_chr7:151737104-151740374	0	0	0	0	0	0
2677_chr7:151724590-151733030	1047.29	528.11	869.235	0	1317.37	0
2679_chr7:153102836-153110891	0	0	0	0	0	0
2681_chr7:155031756-155034448	0	0	0	0	0	0
2683_chr8:3093309-3100970	0	0	0	0	0	0
2687_chr8:5292893-5299704	0	0	0	0	0	0
2688_chr8:5680104-5688630	0	0	0	0	0	0
2689_chr8:5653209-5659474	0	0	0	0	0	0
2690_chr8:5710041-5714962	0	0	0	0	0	0
2691_chr8:5732015-5737533	0	0	0	0	0	0
2692_chr8:6782403-6793851	0	0	0	0	0	0
2696_chr8:6926530-6938516	0	0	0	0	0	0
2698_chr8:7098885-7111269	713.783	0	0	0	0	0
2699_chr8:7010302-7017357	0	0	0	0	0	0
2703_chr8:7259812-7266137	0	0	0	0	0	0
2704_chr8:7355397-7364785	2353.87	949.573	1562.94	4692.49	2368.71	2731.24
2706_chr8:7443355-7455790	0	0	0	0	0	0
2710_chr8:7564040-7570577	1352.13	2727.3	1122.24	0	1700.81	1568.89
2715_chr8:7760737-7766826	0	0	0	0	0	0
2716_chr8:7891347-7903787	0	0	0	0	0	0
2718_chr8:7985321-7991503	0	0	1186.68	0	0	0
2720_chr8:8054727-8064174	0	0	0	0	0	0
2721_chr8:8029355-8038841	0	0	0	0	0	0
2724_chr8:8916391-8922711	0	0	0	0	0	0
2726_chr8:9658781-9660844	0	0	0	0	0	0
2727_chr8:9657357-9671658	0	0	0	0	0	0
2729_chr8:10428574-10436042	0	0	0	0	0	0
2730_chr8:11759373-11768177	0	0	0	0	0	0
2731_chr8:11789351-11794226	0	0	0	0	0	0
2732_chr8:11895481-11899032	0	0	0	0	0	0
2734_chr8:12073978-12083338	0	952.414	0	0	0	0
2735_chr8:12142046-12145597	0	0	0	0	0	0
2736_chr8:12316539-12325980	0	944.243	0	0	0	0
2737_chr8:12342057-12351823	0	0	0	0	0	0
2740_chr8:12564387-12570885	0	0	0	0	0	0
2741_chr8:12545899-12549440	0	0	0	0	0	0
2744_chr8:17764720-17774133	0	0	779.394	0	0	0
2745_chr8:17962228-17966820	0	0	0	0	0	0
2748_chr8:20015047-20023131	0	0	0	0	0	0
2749_chr8:23273621-23279631	0	0	1220.63	0	0	0
2750_chr8:24093278-24100406	0	0	0	0	0	0
2754_chr8:27349440-27355287	0	0	0	0	0	0
2755_chr8:29164229-29170617	0	0	0	0	0	0
2756_chr8:30003522-30009373	1510.63	761.752	0	0	0	0
2758_chr8:30586602-30591003	0	0	4166.98	2001.72	5052.2	4660.35
2761_chr8:35789601-35796681	0	0	0	0	0	0
2763_chr8:35809117-35817550	0	0	0	0	0	0
2764_chr8:36317027-36329333	0	0	0	0	0	0
2765_chr8:37854076-37861886	0	0	0	0	0	0
2766_chr8:37939517-37949458	889.177	0	0	0	0	1031.73
2770_chr8:39335856-39345381	0	0	0	0	0	0
2772_chr8:39733745-39742966	0	0	0	0	0	0
2773_chr8:39704130-39710530	0	0	0	0	0	0
2776_chr8:41448452-41455845	1195.59	1205.78	992.32	0	0	1387.26
2777_chr8:42415026-42423410	0	0	0	0	0	0
2781_chr8:43406468-43416380	0	0	0	0	0	0
2782_chr8:43549422-43557724	0	0	0	0	0	0
2787_chr8:43737413-43741865	0	0	0	0	0	0
2788_chr8:43747992-43754011	0	0	0	0	0	0
2793_chr8:47189653-47196684	0	0	0	0	0	0
2794_chr8:47175658-47183522	0	0	0	0	0	0
2795_chr8:47392690-47405764	0	0	0	0	0	0
2797_chr8:47492196-47501023	0	0	0	0	0	0
2798_chr8:47563116-47566994	0	0	0	0	0	0
2800_chr8:47788354-47794313	0	0	0	0	0	0
2804_chr8:48901677-48911810	0	0	0	0	0	0
2806_chr8:49157075-49163077	0	0	0	0	0	0
2807_chr8:49145386-49155313	0	0	0	0	0	0
2809_chr8:49874848-49878995	0	0	0	0	0	0
2812_chr8:50007259-50016992	0	0	0	0	0	0
2813_chr8:50339695-50348086	0	0	0	0	0	0
2814_chr8:50332317-50338892	0	0	0	0	0	0
2815_chr8:50562325-50569539	0	0	0	0	0	0
2817_chr8:52201375-52211730	0	0	0	0	0	0
2819_chr8:53866945-53875136	0	0	0	0	0	0
2820_chr8:53893555-53896106	0	0	0	0	0	0
2821_chr8:53981508-53989840	0	0	0	0	0	0
2822_chr8:54048890-54055936	0	0	0	0	0	0
2823_chr8:54279703-54292177	0	0	0	0	0	0
2824_chr8:54371997-54381514	0	0	0	0	0	0
2825_chr8:54347836-54355646	0	0	0	0	0	0
2826_chr8:54395391-54401410	0	0	0	0	0	0
2827_chr8:54529655-54536645	0	0	0	0	0	0
2828_chr8:54643824-54649791	1481.27	0	1229.43	1476.47	0	1718.74
2829_chr8:54982848-54987353	0	0	0	0	0	2276.39
2830_chr8:56618761-56628435	456.858	0	0	1366.13	0	0
2832_chr8:58369148-58374915	0	0	0	0	0	0
2836_chr8:60690603-60701040	0	0	0	0	0	0
2837_chr8:61217917-61224884	0	0	0	0	0	0
2838_chr8:61333123-61337570	0	0	0	0	0	0
2839_chr8:61406020-61412484	0	0	0	0	0	0
2841_chr8:64056264-64066918	0	0	0	0	0	0
2844_chr8:64832212-64838327	0	0	0	0	0	0
2845_chr8:65034110-65040356	0	0	0	0	0	0
2846_chr8:65677483-65689796	0	0	0	0	0	0
2847_chr8:66032458-66045383	683.908	0	0	0	860.273	0
2848_chr8:66775470-66782705	0	0	0	0	0	0
2849_chr8:68615243-68621906	0	0	0	0	0	0
2850_chr8:69801014-69807625	0	0	0	0	0	0
2852_chr8:69883648-69890199	0	0	0	0	0	0
2855_chr8:72576900-72582685	0	0	0	0	0	0
2856_chr8:72587172-72595473	0	0	0	0	0	0
2858_chr8:73008595-73017011	0	0	0	0	0	0
2860_chr8:73300084-73307813	0	0	0	0	0	0
2862_chr8:74818435-74826250	0	0	0	0	0	0
2863_chr8:75957072-75960409	0	0	0	0	0	0
2864_chr8:79067914-79075170	0	0	0	0	0	0
2865_chr8:79095735-79100112	0	0	0	0	0	0
2866_chr8:79556996-79566326	0	0	0	0	0	0
2867_chr8:80298339-80303920	0	0	0	0	0	0
2869_chr8:81651999-81656749	0	0	0	0	0	0
2871_chr8:82826109-82830977	0	0	0	0	0	0
2872_chr8:82810251-82816178	0	0	0	0	0	0
2873_chr8:83975836-83986129	0	0	0	0	0	0
2875_chr8:84455931-84462863	0	0	0	0	0	0
2876_chr8:84418105-84423008	0	0	0	0	0	0
2878_chr8:85549682-85556392	0	0	0	0	0	0
2879_chr8:85975066-85981385	0	0	0	0	0	0
2885_chr8:87937013-87947957	0	0	0	0	0	0
2886_chr8:88056612-88067916	0	0	0	0	0	0
2890_chr8:89620298-89623733	0	0	0	0	0	0
2891_chr8:89754222-89761247	0	0	1044.29	0	0	0
2895_chr8:90461032-90467472	0	0	0	0	0	0
2897_chr8:91101561-91108109	0	0	0	0	0	0
2898_chr8:91421914-91428763	0	0	0	0	0	0
2899_chr8:92959695-92969705	0	0	0	0	0	0
2900_chr8:93248771-93254946	0	0	0	0	0	0
2902_chr8:93376554-93394262	0	0	414.321	0	627.923	579.221
2903_chr8:93405667-93413373	0	0	0	0	0	0
2907_chr8:95333633-95342851	0	0	0	0	0	0
2909_chr8:98187250-98192981	0	0	0	0	0	0
2910_chr8:98212968-98218906	0	0	0	0	0	0
2912_chr8:98839826-98847845	1102.27	2223.33	0	0	0	0
2914_chr8:100955910-100961832	0	0	0	0	0	0
2916_chr8:103991601-104003946	0	0	594.299	713.718	0	0
2917_chr8:105298134-105304321	0	0	0	0	0	0
2921_chr8:107801057-107807085	0	0	0	0	0	0
2924_chr8:108609884-108619109	0	0	0	0	0	0
2926_chr8:110313306-110319688	0	0	0	0	871.055	0
2930_chr8:113208212-113213617	0	0	0	0	0	0
2932_chr8:114482429-114493531	0	0	0	0	0	0
2933_chr8:114522951-114528651	0	0	0	0	0	0
2934_chr8:114529757-114539423	0	0	0	0	0	0
2937_chr8:115293822-115298742	0	0	0	0	0	0
2938_chr8:115252397-115261980	0	0	0	0	0	0
2939_chr8:115908007-115915295	0	0	0	0	0	0
2940_chr8:116224482-116230431	0	0	0	0	0	0
2941_chr8:116825408-116830207	0	0	0	0	0	0
2946_chr8:120885899-120890876	0	0	0	0	0	0
2948_chr8:123842328-123848957	0	0	0	0	0	0
2952_chr8:126999371-127006982	580.675	0	0	0	0	0
2953_chr8:127020746-127024399	0	0	0	0	0	0
2955_chr8:128443946-128453151	0	0	0	0	0	0
2957_chr8:129620941-129629882	0	0	0	0	0	0
2959_chr8:129926681-129932563	0	0	0	0	0	0
2962_chr8:132321826-132328515	0	0	0	0	0	0
2963_chr8:132752992-132759408	0	0	0	0	0	0
2964_chr8:132833082-132838531	0	0	0	0	0	0
2965_chr8:133087862-133098249	0	0	0	0	0	0
2966_chr8:136779418-136785270	0	0	0	0	0	0
2969_chr8:137922109-137924017	0	0	0	0	0	0
2970_chr8:138295368-138299167	0	0	0	0	0	0
2971_chr8:138421808-138426791	0	0	0	0	0	0
2972_chr8:138836874-138842692	0	0	0	0	0	0
2976_chr8:140471350-140482803	385.9	778.378	640.581	0	485.415	0
2977_chr8:140559143-140562614	0	0	0	0	0	0
2978_chr8:143802196-143805989	0	0	3867.8	0	2930.92	2703.59
2981_chr8:146096936-146103212	0	2840.7	1753.36	1403.79	0	0
2982_chr8:146084300-146094055	0	0	0	903.194	0	0
2983_chr8:146180481-146185188	0	0	0	0	0	0
2984_chr8:146281055-146292082	801.614	808.446	0	799.017	1008.33	930.126
2985_chr8:146246630-146254228	0	0	0	0	0	0
2986_chr8:146254332-146257548	0	0	0	0	0	0
2989_chr9:2275784-2281525	0	0	0	0	0	0
2991_chr9:2509233-2514932	0	0	0	0	0	0
2993_chr9:3809395-3816769	0	0	0	0	0	0
2997_chr9:6078721-6087859	0	0	0	0	0	0
2998_chr9:7785527-7791624	1449.69	0	0	2167.49	1823.53	0
3002_chr9:10884595-10889539	0	0	0	0	0	0
3003_chr9:11253556-11261878	0	0	0	0	0	0
3004_chr9:12166461-12176163	0	0	0	0	0	0
3005_chr9:12948344-12954651	0	0	0	0	0	0
3016_chr9:21922275-21931724	935.471	471.722	776.425	0	0	0
3017_chr9:22434276-22441740	0	0	982.882	0	0	0
3018_chr9:22658533-22664084	0	0	0	0	0	0
3020_chr9:23916358-23925588	0	0	0	0	0	0
3024_chr9:25288287-25294096	0	0	0	0	0	0
3025_chr9:25668973-25675212	0	0	0	0	0	0
3026_chr9:25994622-26001363	0	0	0	0	0	0
3027_chr9:26102943-26109671	0	0	0	0	0	0
3030_chr9:26825998-26831463	0	0	0	0	0	0
3031_chr9:26970919-26978131	0	0	508.611	0	0	0
3032_chr9:27637114-27643618	0	0	0	0	0	0
3033_chr9:27779117-27795566	0	0	0	0	0	0
3035_chr9:29377366-29384675	0	0	0	0	0	0
3037_chr9:29651710-29660161	0	0	0	0	0	0
3038_chr9:29775511-29780682	0	0	0	0	0	0
3042_chr9:31326351-31334692	0	0	0	0	0	0
3043_chr9:31772324-31777711	0	0	0	0	0	0
3046_chr9:32162648-32168562	0	0	0	0	0	0
3050_chr9:35003405-35011005	0	0	0	0	0	0
3052_chr9:35019243-35025458	0	0	0	0	0	0
3054_chr9:35455414-35462086	662.386	0	0	0	0	0
3055_chr9:35582345-35587796	0	0	0	1616.21	0	0
3058_chr9:42455124-42461301	1430.92	0	0	0	0	830.158
3064_chr9:66700034-66708357	0	0	0	0	0	0
3066_chr9:69883031-69891352	0	0	0	0	0	0
3068_chr9:72019483-72025195	0	0	0	0	0	0
3069_chr9:72540320-72548853	0	0	0	0	0	0
3070_chr9:76700703-76708718	0	0	0	0	0	0
3072_chr9:77966074-77972507	0	0	0	0	0	0
3074_chr9:79103218-79110608	0	0	0	0	0	0
3076_chr9:80795610-80801736	0	0	0	0	0	0
3078_chr9:81046216-81057948	0	0	625.349	0	0	0
3081_chr9:82752251-82760393	0	0	0	0	0	0
3083_chr9:83624273-83630192	0	0	0	0	0	0
3085_chr9:85314595-85321298	0	0	0	0	0	0
3087_chr9:85498644-85506614	0	2237	0	0	0	0
3088_chr9:87985053-87991565	0	0	0	0	0	0
3089_chr9:88073281-88081783	0	0	0	0	0	0
3090_chr9:88495891-88501197	0	0	0	0	0	0
3092_chr9:88762111-88778465	1621.56	0	448.622	0	0	313.587
3093_chr9:88977878-88982427	0	0	0	0	0	0
3095_chr9:90025242-90036988	3010.2	5312.74	7807.54	4500.67	6626.31	3056.18
3097_chr9:90652007-90659717	0	0	0	0	0	0
3099_chr9:91548185-91558882	0	0	0	0	0	0
3100_chr9:92986135-92989988	0	0	0	0	0	0
3101_chr9:93175201-93180969	0	0	0	0	0	0
3102_chr9:93434574-93443301	0	0	0	0	0	0
3103_chr9:93515904-93521649	0	0	0	0	0	0
3104_chr9:93666186-93673961	0	0	0	0	0	0
3107_chr9:94834170-94840680	1357.73	1369.3	0	0	1707.86	0
3109_chr9:96109854-96115619	0	0	0	0	0	0
3110_chr9:96513346-96518095	0	0	0	0	0	0
3112_chr9:97028406-97032496	2160.89	0	0	0	2718.14	0
3113_chr9:97302153-97307792	0	0	0	0	0	0
3118_chr9:99976963-99983043	0	0	0	0	0	0
3120_chr9:101029096-101033464	0	0	0	0	0	0
3122_chr9:102432049-102438180	0	0	0	0	0	0
3123_chr9:102901741-102908826	0	1258.19	0	0	0	0
3126_chr9:103125405-103130000	0	0	0	0	0	0
3129_chr9:104266530-104274879	0	0	0	0	0	0
3136_chr9:108802020-108806209	0	0	0	0	0	0
3138_chr9:109549788-109555265	0	0	0	0	0	0
3142_chr9:111554874-111563061	0	0	0	0	0	0
3145_chr9:115154221-115161677	0	1195.59	0	0	0	0
3149_chr9:117934744-117942614	0	0	0	0	0	0
3150_chr9:118235460-118241986	0	0	0	0	0	0
3151_chr9:118601456-118607208	0	0	0	0	0	0
3155_chr9:121247909-121253675	0	0	0	0	0	0
3156_chr9:124552256-124559006	0	0	0	0	0	0
3158_chr9:125292872-125298430	0	0	0	0	2000.34	0
3162_chr9:128837900-128843023	0	0	0	0	0	0
3164_chr9:131612515-131619736	0	0	0	0	1539.72	0
3165_chr9:132349503-132358842	0	0	0	0	0	0
3166_chr9:134421486-134428529	0	0	0	0	0	0
3167_chr9:134555760-134562115	0	0	0	0	0	0
3170_chr9:135906400-135912772	0	1398.96	0	0	0	0
3171_chr9:135951524-135960539	0	0	0	0	0	0
3172_chr9:136046352-136057945	0	0	0	0	0	0
3173_chr9:136153270-136156606	0	0	0	0	0	0
3175_chr9:137815940-137820616	0	0	0	0	0	0
3176_chr9:138329153-138336355	0	0	0	0	0	0
3177_chr9:139674766-139684238	0	0	0	0	0	0
3178_chr9:140738666-140744014	0	0	0	0	0	0
3180_chr10:1391326-1397682	0	0	0	0	0	0
3182_chr10:4990227-4998270	0	0	0	0	0	0
3183_chr10:5080515-5089716	0	0	0	0	1208.42	0
3184_chr10:5096639-5102960	0	0	0	0	0	0
3185_chr10:5078852-5080434	0	0	0	0	0	0
3187_chr10:5512731-5521696	0	0	0	0	0	0
3189_chr10:5905456-5910787	0	0	0	0	0	0
3191_chr10:6671581-6677503	0	0	0	0	0	0
3192_chr10:6866481-6875494	0	0	0	0	0	0
3193_chr10:6838014-6844915	0	0	0	0	0	0
3194_chr10:15026385-15040890	0	0	0	0	0	0
3195_chr10:15018279-15027146	0	0	0	0	0	0
3196_chr10:15053464-15061214	0	0	0	0	0	0
3199_chr10:17052206-17060764	0	0	0	0	0	0
3200_chr10:18859021-18866395	0	0	0	0	0	0
3203_chr10:20406939-20413863	0	0	0	0	0	0
3204_chr10:22427882-22435444	0	0	0	0	0	0
3206_chr10:23585768-23590145	0	0	0	0	0	0
3209_chr10:26005326-26011852	0	0	0	0	0	0
3213_chr10:27277046-27288181	0	0	0	791.268	499.277	0
3215_chr10:27754239-27759868	0	0	0	0	0	0
3221_chr10:35257790-35264564	0	0	0	0	0	0
3222_chr10:35691988-35699048	0	0	0	0	0	0
3224_chr10:37563992-37573946	0	0	0	0	0	0
3226_chr10:38225940-38233117	0	0	0	0	0	0
3231_chr10:42879540-42888938	0	0	0	0	0	0
3232_chr10:42982099-42989974	36478.7	31129.7	24687.2	33563.6	28237.4	31256.8
3233_chr10:42990347-42995729	1642.24	828.12	5452.14	4910.77	0	0
3234_chr10:43000132-43005029	0	0	0	0	0	0
3236_chr10:43140639-43150218	0	0	0	0	0	0
3237_chr10:43796372-43802078	0	0	0	0	0	0
3238_chr10:43788582-43796372	0	0	0	0	0	0
3240_chr10:44081640-44086925	0	0	0	0	0	0
3241_chr10:44078912-44092081	0	0	0	0	0	0
3244_chr10:45774530-45782353	0	0	0	0	0	0
3245_chr10:46066830-46072762	0	0	0	0	0	0
3247_chr10:50198988-50205812	0	0	0	0	0	0
3250_chr10:53788498-53799321	0	0	0	0	0	0
3253_chr10:54706212-54715753	0	0	0	0	0	0
3254_chr10:54781754-54790427	2038.32	2569.62	422.943	0	0	2365.1
3255_chr10:55097317-55100337	0	0	0	0	0	0
3256_chr10:55249822-55264487	301.384	0	0	0	0	0
3257_chr10:55926419-55932258	0	0	0	0	0	0
3258_chr10:56055062-56060967	0	0	0	0	0	0
3261_chr10:57731470-57736636	0	0	0	0	0	0
3263_chr10:58331194-58338496	0	0	0	0	0	0
3269_chr10:59592220-59601540	0	0	0	0	0	0
3274_chr10:60620753-60627091	0	0	0	0	0	0
3275_chr10:61486281-61493496	0	0	0	0	0	0
3276_chr10:62790373-62799657	0	0	0	0	0	0
3279_chr10:65607972-65611341	0	0	0	0	0	0
3283_chr10:66536582-66545722	0	0	0	0	0	0
3284_chr10:66867250-66872562	0	0	0	0	0	0
3286_chr10:69443523-69450406	0	0	0	0	0	0
3288_chr10:70620888-70628129	0	0	0	0	0	0
3289_chr10:72774792-72781482	0	0	0	0	0	0
3290_chr10:73709417-73714809	0	0	0	0	0	0
3291_chr10:73699133-73706266	0	0	0	0	0	0
3292_chr10:73717452-73721038	0	0	0	0	0	0
3294_chr10:76535406-76544894	0	0	0	0	0	0
3297_chr10:78577979-78586517	0	0	0	0	0	0
3300_chr10:81364525-81367769	0	0	0	0	0	0
3301_chr10:81864457-81875930	0	0	0	0	0	0
3302_chr10:82498394-82507793	0	0	0	0	0	0
3305_chr10:84817264-84823121	0	0	0	0	0	0
3306_chr10:84978224-84980520	0	0	0	0	0	0
3307_chr10:85868521-85876949	0	0	0	0	0	0
3308_chr10:85878324-85886072	0	0	0	0	0	0
3309_chr10:86285194-86290825	0	0	0	0	0	0
3313_chr10:87152962-87164767	0	0	0	0	0	0
3314_chr10:87354940-87365768	0	0	0	0	0	0
3315_chr10:88395584-88404154	0	0	0	0	0	0
3316_chr10:91044477-91051520	0	0	1041.63	0	0	0
3317_chr10:91166045-91177228	1976.08	1594.34	1640.11	2363.62	2485.67	1834.3
3318_chr10:91839808-91846549	0	0	0	0	0	0
3319_chr10:91894906-91904844	0	0	0	0	0	0
3320_chr10:92054731-92060497	0	0	0	0	0	0
3321_chr10:92567045-92574286	0	0	0	0	0	0
3322_chr10:93060359-93066977	0	0	0	0	0	0
3323_chr10:96144275-96152126	0	0	0	0	0	0
3326_chr10:96523655-96533750	0	0	0	0	0	0
3327_chr10:96594962-96598789	0	0	0	0	0	0
3328_chr10:96751318-96758554	0	0	0	0	0	0
3333_chr10:97479256-97482427	0	0	0	0	0	0
3334_chr10:98491747-98497930	0	0	0	0	0	0
3335_chr10:99315496-99321528	0	1477.8	0	0	0	0
3338_chr10:101057954-101063337	0	0	0	0	0	0
3339_chr10:101017919-101028538	0	0	0	0	0	0
3340_chr10:101578459-101587714	4775.39	3852.87	2378.09	4283.93	6006.86	2216.38
3341_chr10:102140677-102148155	8865.02	5960.39	5395.73	10603.6	8177.49	6857.49
3342_chr10:102944030-102949352	0	0	0	0	0	0
3344_chr10:104595757-104604224	0	0	0	1040.57	0	605.658
3346_chr10:104965237-104973300	0	0	0	0	0	0
3349_chr10:107776513-107782815	0	0	0	0	0	0
3350_chr10:108029385-108034168	0	0	0	0	0	0
3351_chr10:109870808-109885153	1232.43	1553.66	5114.47	1228.43	775.121	1430.01
3353_chr10:110488980-110492726	0	0	0	0	0	0
3355_chr10:110800953-110808828	0	0	0	0	0	0
3358_chr10:111321785-111326558	0	0	0	0	0	0
3363_chr10:118240173-118246047	0	0	0	0	0	0
3364_chr10:118250188-118262664	0	0	0	0	0	0
3365_chr10:120368323-120373798	0	0	0	0	0	0
3366_chr10:120649294-120664259	0	0	0	0	0	0
3367_chr10:121643247-121650257	1260.9	635.825	0	628.41	0	0
3370_chr10:122604425-122611092	0	0	0	0	1667.65	0
3371_chr10:125573625-125579835	0	0	0	0	0	0
3372_chr10:132090517-132094114	0	0	0	0	0	0
3375_chr10:135417088-135423313	0	0	0	0	0	0
3379_chr11:3468656-3478136	0	0	0	0	0	0
3380_chr11:3494250-3503329	0	0	0	0	0	0
3382_chr11:3530576-3538019	0	0	0	0	0	0
3383_chr11:3669220-3674859	0	0	0	0	0	0
3385_chr11:4241807-4247969	0	0	0	0	0	0
3386_chr11:4338447-4344572	0	0	0	0	0	0
3387_chr11:4475699-4486006	0	0	0	0	0	0
3388_chr11:4516625-4519953	0	0	0	0	0	0
3389_chr11:5180500-5188363	0	0	0	0	0	0
3392_chr11:5949859-5960181	0	0	0	0	0	0
3393_chr11:6090336-6097123	0	0	0	0	0	0
3394_chr11:6387258-6396126	0	0	0	0	0	0
3395_chr11:6768523-6776138	0	0	0	0	0	0
3397_chr11:7534746-7541705	0	0	0	0	0	0
3400_chr11:7919653-7927596	0	0	0	0	0	0
3401_chr11:7933160-7939454	0	0	0	0	0	0
3403_chr11:10026484-10042253	560.571	0	0	0	0	0
3405_chr11:13493453-13496332	0	0	0	0	0	0
3406_chr11:14546104-14549171	0	0	0	0	0	0
3407_chr11:15085566-15090145	0	0	0	0	0	0
3408_chr11:15033171-15048644	0	0	0	0	0	0
3409_chr11:17391727-17400840	5819.75	8314.91	4427.77	2417.04	2440.18	2250.92
3411_chr11:18663369-18669594	0	0	0	0	0	0
3413_chr11:20589401-20600326	0	0	0	0	0	0
3414_chr11:22333505-22337470	0	0	0	0	0	0
3415_chr11:23014251-23022173	0	0	0	0	0	0
3417_chr11:23205483-23211324	0	0	0	0	0	0
3420_chr11:23955599-23963747	0	0	0	0	0	0
3421_chr11:23904039-23914421	0	0	0	0	0	0
3422_chr11:25021588-25028687	0	0	0	0	0	0
3423_chr11:25347960-25350926	0	0	0	0	0	0
3425_chr11:25507818-25517618	0	0	0	0	0	0
3427_chr11:26023548-26028800	0	0	0	0	0	0
3428_chr11:26612343-26619233	0	0	0	0	0	0
3430_chr11:27650622-27656486	0	0	0	0	0	0
3431_chr11:29540154-29549119	0	0	0	0	0	0
3432_chr11:29995078-30001837	0	0	0	0	0	0
3433_chr11:31629722-31631083	0	0	0	0	0	0
3434_chr11:32166710-32174925	0	0	0	0	0	0
3436_chr11:34918801-34928568	0	0	0	0	569.2	0
3439_chr11:37598376-37604529	0	0	0	0	0	0
3441_chr11:38132752-38142084	0	0	0	0	0	0
3442_chr11:38242744-38248557	0	0	0	0	0	0
3443_chr11:38623130-38633886	0	0	0	0	0	0
3445_chr11:39147211-39153947	0	0	0	0	0	0
3448_chr11:39581832-39588887	0	0	0	0	0	0
3449_chr11:39755669-39762609	0	0	0	0	0	0
3451_chr11:42141166-42146873	0	0	0	0	0	0
3452_chr11:42896071-42905454	0	0	0	0	0	0
3456_chr11:43182209-43193957	0	0	0	0	0	0
3458_chr11:43200648-43208657	0	0	0	0	0	0
3459_chr11:44565875-44572335	0	0	0	0	0	0
3461_chr11:48354955-48361605	0	0	0	0	0	0
3466_chr11:49341718-49348393	0	0	0	0	0	0
3468_chr11:49756637-49765021	0	0	0	0	0	0
3470_chr11:50016017-50022945	0	0	0	0	0	0
3471_chr11:50393335-50408077	0	0	0	0	0	0
3473_chr11:50445246-50452783	0	0	0	0	0	0
3475_chr11:50588380-50597415	0	0	0	0	0	0
3478_chr11:51353108-51360454	0	0	0	0	0	0
3489_chr11:55269215-55272881	0	0	0	0	0	0
3490_chr11:55226347-55242702	0	0	0	0	0	0
3491_chr11:55344560-55353909	0	0	0	0	0	0
3492_chr11:55325952-55331586	0	0	0	0	0	0
3495_chr11:56095479-56098345	0	0	0	0	0	0
3497_chr11:56764437-56768406	0	0	0	0	0	0
3498_chr11:56716600-56720012	0	0	0	0	0	0
3503_chr11:58537304-58544804	0	0	0	0	0	0
3505_chr11:58764424-58773935	0	0	0	0	0	0
3506_chr11:59168007-59177706	0	0	0	0	0	0
3508_chr11:59691401-59698868	591.872	1193.83	0	0	0	0
3509_chr11:59869057-59876420	0	0	0	0	0	0
3510_chr11:59952908-59960683	0	0	0	0	0	0
3511_chr11:59982655-59992982	0	0	0	0	0	0
3512_chr11:60524029-60530538	0	0	0	0	0	0
3513_chr11:60861050-60867285	0	0	0	0	0	0
3514_chr11:61814936-61825189	0	0	0	0	0	0
3516_chr11:62020183-62031823	0	0	0	0	0	0
3517_chr11:62143137-62150456	0	0	0	0	0	0
3518_chr11:62976968-62982744	0	0	635.037	0	0	0
3520_chr11:63220152-63226789	0	0	0	0	0	0
3521_chr11:66341292-66348729	0	0	0	0	0	0
3522_chr11:67387172-67394385	0	0	0	0	0	0
3523_chr11:67494280-67499058	0	0	0	0	0	0
3524_chr11:67469242-67472765	0	0	0	0	0	0
3525_chr11:67452583-67461867	0	0	0	0	0	0
3526_chr11:67527160-67532841	0	0	0	0	0	0
3527_chr11:67613020-67619365	0	0	0	0	0	0
3528_chr11:67649515-67656981	0	0	0	0	0	0
3529_chr11:67745973-67749512	0	0	0	0	0	0
3530_chr11:68390413-68401623	0	0	0	0	0	0
3531_chr11:68401400-68409700	0	0	0	0	0	0
3533_chr11:68634891-68642058	0	0	0	0	0	0
3537_chr11:70055744-70066106	0	0	0	1275.44	0	0
3539_chr11:71297276-71302712	0	0	0	0	0	0
3540_chr11:71323138-71326680	0	0	0	0	0	0
3542_chr11:71451758-71460920	0	0	0	0	0	0
3543_chr11:71417037-71425768	0	0	0	0	0	0
3544_chr11:71597042-71602782	0	0	0	0	0	0
3545_chr11:71619191-71628377	0	0	0	0	0	0
3546_chr11:73650074-73658503	0	0	435.185	0	0	0
3547_chr11:74580479-74595532	587.232	296.119	487.393	0	0	0
3548_chr11:74750961-74758198	0	0	0	0	0	0
3550_chr11:77260025-77274097	0	0	521.368	0	0	0
3551_chr11:77280982-77285983	0	0	0	0	0	0
3552_chr11:77567414-77574028	0	0	0	0	0	0
3553_chr11:77791882-77800774	0	0	0	0	0	0
3555_chr11:78837958-78849734	0	0	0	0	0	0
3557_chr11:80743770-80751261	0	0	0	0	0	0
3558_chr11:80907918-80913428	0	0	0	0	0	0
3559_chr11:80831447-80837349	0	0	0	0	0	0
3561_chr11:81345269-81351948	0	0	0	0	0	0
3562_chr11:81517367-81523851	0	0	0	0	0	0
3564_chr11:81705386-81715857	0	0	0	0	0	0
3565_chr11:81736434-81742991	0	0	0	0	0	0
3566_chr11:83153215-83159577	0	0	0	0	0	0
3567_chr11:83139643-83147620	0	0	0	0	0	0
3568_chr11:83128959-83135118	0	0	0	0	0	0
3574_chr11:85317355-85325045	0	0	0	0	0	0
3577_chr11:86545163-86548521	0	0	0	0	0	0
3580_chr11:87775605-87781625	0	0	0	0	0	0
3584_chr11:88619036-88627635	0	0	0	0	0	0
3586_chr11:89114472-89120727	0	0	0	0	0	0
3587_chr11:89580797-89591308	0	0	0	0	0	0
3592_chr11:91329835-91336518	0	0	0	0	0	0
3593_chr11:92676735-92683297	0	0	0	0	0	0
3594_chr11:92837140-92850511	0	0	0	0	0	0
3595_chr11:92993941-93002353	0	0	0	0	0	0
3597_chr11:93594911-93603173	0	0	0	0	0	0
3598_chr11:93851435-93858823	0	0	0	0	0	0
3599_chr11:94079127-94088739	0	0	0	0	0	0
3600_chr11:94383197-94390996	0	0	0	0	0	0
3601_chr11:94374767-94381215	0	0	0	0	0	0
3602_chr11:94752372-94757884	0	0	0	0	0	0
3604_chr11:95042624-95050771	0	0	0	0	0	0
3605_chr11:95342832-95348758	0	0	0	0	0	0
3606_chr11:95667618-95677024	0	0	0	0	0	0
3609_chr11:96232105-96240702	0	0	0	0	0	0
3610_chr11:96458635-96467463	0	0	0	0	0	0
3611_chr11:96507214-96514444	0	0	0	0	0	0
3615_chr11:97834172-97844584	0	0	0	0	0	0
3616_chr11:98289696-98295373	0	0	0	0	0	0
3618_chr11:98799168-98803242	0	0	0	0	0	0
3620_chr11:100615622-100621407	0	0	0	0	0	0
3621_chr11:101082230-101091868	0	0	0	0	0	0
3622_chr11:101101406-101111626	0	0	0	0	0	0
3624_chr11:101115035-101123038	0	0	0	0	0	0
3625_chr11:101565821-101575074	4298.78	963.426	792.87	5237.04	2403.26	3879.51
3627_chr11:102774726-102780363	0	0	0	0	0	0
3628_chr11:103443135-103449845	0	0	0	0	0	1528.45
3632_chr11:106093259-106101234	0	0	0	0	0	0
3633_chr11:106167699-106174463	0	0	0	0	0	0
3636_chr11:107102165-107107344	0	0	0	0	0	0
3637_chr11:108071137-108074160	0	0	0	0	0	0
3640_chr11:109832247-109838665	0	0	0	0	0	1597.98
3642_chr11:110267035-110280086	0	0	0	0	0	0
3643_chr11:110287949-110298460	0	0	0	0	0	0
3644_chr11:110922930-110929218	0	0	0	0	0	0
3646_chr11:112790259-112800806	0	0	0	0	0	0
3648_chr11:114458912-114466598	0	0	0	0	0	0
3651_chr11:117681535-117683366	0	0	0	0	0	0
3652_chr11:118591757-118600741	0	0	0	0	0	0
3656_chr11:121503275-121514200	0	0	0	0	0	0
3658_chr11:122417439-122426307	0	0	0	0	1253.79	1156.55
3659_chr11:122695136-122705359	0	0	0	0	0	501.635
3663_chr11:123736032-123741587	0	0	0	0	0	0
3672_chr11:127637892-127644790	0	0	0	0	0	0
3673_chr11:130434278-130440028	0	0	0	0	0	0
3674_chr11:130622881-130629047	0	0	0	0	0	0
3675_chr11:131120533-131131067	0	0	0	0	0	0
3676_chr11:132244926-132251421	0	0	0	0	0	0
3677_chr11:133496645-133502657	0	0	0	0	0	0
3678_chr12:1820297-1824629	0	0	0	0	0	0
3679_chr12:3531754-3539482	0	0	0	0	0	0
3680_chr12:4128162-4135029	0	0	0	0	0	0
3682_chr12:5929900-5935984	0	0	0	0	0	0
3683_chr12:7331435-7341970	0	0	0	0	0	973.56
3684_chr12:7740826-7760343	452.925	0	0	225.729	0	0
3687_chr12:8433713-8444178	844.659	851.858	0	0	0	0
3688_chr12:8472220-8477516	0	0	0	0	0	0
3689_chr12:8569248-8578375	0	0	0	0	0	0
3690_chr12:8709362-8714880	0	0	0	0	0	0
3692_chr12:8939660-8949032	0	0	0	1880.2	0	0
3693_chr12:8916229-8918708	0	0	0	0	0	0
3694_chr12:8957440-8963177	0	0	0	0	0	0
3698_chr12:9985547-9990398	0	0	0	0	0	0
3699_chr12:10055298-10063884	0	0	0	0	0	0
3701_chr12:10112145-10121255	0	0	0	0	0	0
3703_chr12:10485615-10491257	0	0	0	0	0	0
3704_chr12:10512960-10522913	0	0	0	0	0	0
3710_chr12:11615102-11620954	0	0	0	0	0	0
3711_chr12:11759688-11768067	0	0	0	1051.5	0	0
3713_chr12:12210874-12221482	0	0	0	0	0	0
3714_chr12:13412266-13418453	0	0	0	0	0	0
3715_chr12:14367819-14375836	0	0	0	0	0	0
3716_chr12:14385202-14388056	0	0	0	0	0	0
3720_chr12:14855719-14863576	0	0	0	0	0	0
3722_chr12:17174827-17180297	0	0	0	0	0	0
3723_chr12:17449924-17457786	0	0	0	0	0	0
3724_chr12:17622829-17632842	0	0	366.348	439.962	0	0
3726_chr12:18185496-18196130	0	0	0	0	0	0
3727_chr12:18348696-18356658	0	0	0	0	0	0
3728_chr12:18325466-18331368	0	0	0	0	0	0
3730_chr12:20915056-20931608	0	0	0	0	0	0
3731_chr12:20969111-20975355	0	0	0	0	0	0
3732_chr12:21099357-21109811	0	0	0	0	0	0
3733_chr12:21089996-21100046	0	0	0	0	0	0
3737_chr12:23660065-23664296	0	0	0	0	0	0
3738_chr12:25316256-25322409	0	0	0	0	0	0
3741_chr12:26930106-26935016	0	0	0	0	0	0
3742_chr12:28966981-28972359	0	828.736	0	0	0	0
3743_chr12:29288915-29293484	0	0	0	0	0	0
3748_chr12:30209055-30215463	0	0	0	0	0	0
3750_chr12:30997080-31005021	0	0	0	0	0	0
3751_chr12:32090007-32097929	0	0	0	0	0	0
3757_chr12:34270675-34280715	0	0	0	0	0	0
3758_chr12:34252063-34255257	0	0	0	0	0	0
3760_chr12:34418544-34427179	0	0	0	0	0	0
3761_chr12:34674505-34683626	0	0	0	0	0	0
3762_chr12:34772559-34781752	0	0	0	0	0	0
3769_chr12:38516878-38524905	0	2221.11	456.977	0	0	1277.71
3770_chr12:39325132-39332501	0	0	0	0	0	0
3771_chr12:39584642-39594959	0	0	0	0	0	0
3772_chr12:40780528-40788045	0	0	0	0	0	0
3775_chr12:42683031-42697914	0	0	0	0	0	0
3776_chr12:42834601-42845313	0	0	0	822.511	0	0
3777_chr12:44371210-44373543	0	0	0	0	0	0
3780_chr12:44843262-44851942	0	0	0	0	0	0
3781_chr12:44871638-44878339	0	0	0	0	0	0
3783_chr12:46425910-46429066	0	0	0	0	0	0
3784_chr12:46714202-46720081	0	0	0	0	0	0
3785_chr12:47120964-47128030	0	0	0	0	0	0
3786_chr12:47839065-47841799	0	0	0	0	0	0
3788_chr12:48503076-48509227	0	0	0	0	0	0
3790_chr12:48901209-48905474	0	0	0	0	0	0
3792_chr12:50885665-50892500	0	0	0	0	0	0
3793_chr12:51296343-51305900	0	0	0	0	0	0
3795_chr12:52129893-52134109	0	0	0	0	0	0
3797_chr12:52505819-52512192	1386.92	0	2302.23	0	0	0
3799_chr12:55336322-55342150	0	0	0	0	0	0
3804_chr12:56886282-56892443	0	0	0	0	0	0
3806_chr12:58051189-58061054	0	0	0	0	0	0
3808_chr12:58721427-58730671	46376.4	47736	36904.3	73866.5	75776.4	92644.2
3810_chr12:59243135-59253534	0	0	0	0	0	0
3811_chr12:59494981-59503856	0	0	0	0	0	0
3812_chr12:59716967-59722767	0	0	0	0	0	0
3814_chr12:60688397-60696674	0	0	0	0	0	0
3816_chr12:61345060-61351412	0	0	0	0	0	0
3818_chr12:61980887-61987932	0	0	0	0	0	0
3820_chr12:63704115-63712689	0	0	0	0	0	0
3822_chr12:63808545-63813153	0	0	0	0	0	0
3825_chr12:64524394-64529986	0	1594.05	0	0	0	0
3826_chr12:66675277-66684611	0	0	0	0	0	0
3827_chr12:68160584-68166126	0	0	0	0	0	0
3832_chr12:70479070-70485749	0	0	0	0	0	0
3833_chr12:70531168-70535808	0	0	0	0	0	0
3835_chr12:70835971-70843890	0	0	0	0	0	0
3836_chr12:73099279-73108784	0	0	0	0	0	0
3838_chr12:73212291-73218523	0	0	0	0	0	0
3839_chr12:73394315-73401507	0	0	0	0	0	0
3841_chr12:74658204-74666625	0	0	0	0	0	0
3842_chr12:75764871-75771532	0	0	0	0	2503.73	0
3843_chr12:76685398-76694630	0	0	0	0	0	0
3844_chr12:77085904-77091815	0	0	0	0	0	0
3846_chr12:78870665-78879103	0	0	0	0	0	0
3847_chr12:79933628-79939416	0	0	0	0	0	1771.88
3850_chr12:81176303-81182682	0	0	1150.03	0	0	0
3853_chr12:82290356-82299397	0	0	0	0	0	0
3854_chr12:82761846-82768152	0	0	0	0	0	0
3857_chr12:84496790-84501490	0	0	0	0	0	0
3859_chr12:84895965-84900758	0	0	0	0	0	0
3861_chr12:87332228-87340723	0	0	0	0	0	0
3863_chr12:88058050-88063161	0	0	0	0	0	0
3864_chr12:88297709-88306613	0	0	0	0	0	0
3866_chr12:88567012-88577595	0	842.361	0	0	0	0
3867_chr12:88621222-88629319	0	0	0	0	0	0
3868_chr12:88761298-88769226	0	0	0	0	0	0
3874_chr12:91378466-91386224	0	0	0	0	0	0
3876_chr12:92780506-92787952	0	0	0	0	0	0
3880_chr12:94749360-94756649	0	0	0	1208.72	1525.36	1407.05
3881_chr12:95842149-95851866	0	0	0	0	0	0
3882_chr12:95836392-95841942	0	0	0	0	0	0
3883_chr12:96142786-96151455	0	0	0	0	0	0
3886_chr12:100108957-100117574	0	0	0	0	0	0
3887_chr12:100553251-100559974	0	0	0	0	0	0
3888_chr12:101026883-101042113	0	585.355	0	578.528	0	0
3891_chr12:103054268-103060509	0	0	0	0	0	0
3892_chr12:103615867-103622898	0	0	0	0	0	0
3894_chr12:105217852-105222442	0	0	0	0	0	0
3895_chr12:105696612-105703018	2759.54	2087.3	4580.75	0	0	800.486
3898_chr12:105703025-105707153	0	0	0	0	2693.12	0
3899_chr12:105998237-106003909	0	0	0	0	0	0
3901_chr12:110841084-110848873	0	0	0	0	0	0
3902_chr12:112254042-112263450	0	0	0	0	0	0
3903_chr12:114493549-114501194	0	0	0	0	0	0
3905_chr12:114502462-114510875	0	0	0	0	0	0
3906_chr12:118087843-118095050	0	0	0	0	0	0
3907_chr12:118915563-118929833	0	0	0	0	0	0
3908_chr12:121044800-121052162	0	0	0	0	0	0
3910_chr12:124033483-124043193	0	0	0	0	0	0
3912_chr12:126516792-126517360	0	0	0	0	0	0
3913_chr12:127097507-127103016	0	0	0	0	0	0
3914_chr12:127638213-127641033	0	0	0	0	0	0
3915_chr12:127965514-127973862	0	0	0	0	0	0
3916_chr12:128094929-128102534	0	0	0	0	0	0
3919_chr12:131821128-131825881	0	0	0	0	0	0
3920_chr12:132352243-132365497	0	0	0	0	0	0
3921_chr12:133466136-133474966	1001.04	0	0	0	1259.19	0
3922_chr12:133667122-133673064	0	3000.35	0	8154.74	3742.18	1725.97
3927_chr13:20200200-20210047	448.832	905.315	0	0	564.576	0
3929_chr13:21252904-21259369	0	0	0	0	0	0
3931_chr13:23580608-23582921	0	0	0	0	0	0
3932_chr13:24099183-24106909	0	0	0	0	0	0
3935_chr13:25501530-25505137	0	0	0	0	0	0
3937_chr13:27786499-27794646	0	0	0	0	0	0
3941_chr13:35372231-35376157	0	0	0	0	0	0
3942_chr13:35717477-35721787	0	0	0	0	0	0
3943_chr13:36890462-36895401	0	3609.53	1485.27	0	0	0
3946_chr13:38540117-38549729	0	0	0	0	0	0
3949_chr13:41448346-41455297	0	0	0	2534.97	4798.57	4426.39
3950_chr13:41993334-42000184	0	0	0	0	0	0
3951_chr13:43439217-43447294	0	0	0	0	0	0
3955_chr13:48630577-48636433	0	0	0	0	0	0
3956_chr13:49190684-49200018	0	0	0	0	0	0
3957_chr13:49441711-49446999	0	0	0	0	0	0
3959_chr13:51743852-51752598	0	0	0	0	0	0
3962_chr13:54701552-54707293	0	0	0	0	0	0
3963_chr13:54842717-54855481	0	0	0	0	0	0
3964_chr13:55274830-55281718	0	0	0	0	0	0
3965_chr13:55267296-55271663	0	0	0	0	0	0
3966_chr13:55485055-55493351	0	0	0	0	0	0
3967_chr13:55627920-55636699	0	0	0	0	0	0
3968_chr13:56152366-56158223	0	0	0	0	0	0
3969_chr13:56229065-56234937	0	0	0	0	0	0
3970_chr13:56445450-56454026	0	0	0	0	0	0
3971_chr13:56614385-56621324	0	0	0	0	0	0
3972_chr13:56686536-56692424	0	0	0	0	0	0
3976_chr13:61662572-61669622	0	0	0	0	0	0
3977_chr13:61779816-61786142	0	0	0	0	0	0
3978_chr13:62723207-62732373	0	0	0	0	0	0
3979_chr13:63787424-63791767	0	0	0	0	0	0
3980_chr13:63808042-63811512	0	0	0	0	0	0
3984_chr13:64936794-64943450	0	0	0	0	0	0
3985_chr13:65276793-65283607	0	0	0	0	0	0
3986_chr13:66799487-66806493	0	0	0	0	0	0
3987_chr13:66711941-66721178	0	0	0	0	0	0
3991_chr13:67971504-67979833	0	0	0	0	0	0
3992_chr13:69125611-69133347	571.294	0	0	0	0	662.882
3998_chr13:71601927-71605439	0	0	0	0	0	0
3999_chr13:72592917-72598447	0	0	0	0	0	0
4003_chr13:77557645-77567765	873.451	0	0	0	0	0
4006_chr13:78507356-78513514	0	0	0	0	0	0
4009_chr13:80757421-80764115	0	0	0	0	0	0
4012_chr13:82440406-82449060	0	0	0	0	0	0
4013_chr13:82897257-82905564	0	0	0	0	0	0
4015_chr13:83544412-83549496	0	0	0	0	0	0
4017_chr13:84480846-84487932	0	0	0	0	0	0
4018_chr13:85443216-85451844	0	0	0	0	0	0
4021_chr13:87010410-87018020	0	0	0	0	0	0
4023_chr13:87409708-87418176	0	0	0	0	0	0
4024_chr13:87838703-87844363	0	0	0	0	0	0
4027_chr13:87987496-87994818	0	608.736	500.971	0	0	0
4028_chr13:88002236-88009099	0	0	0	0	0	0
4029_chr13:89161995-89170998	0	0	0	0	0	0
4034_chr13:90307779-90318647	0	0	0	0	0	0
4035_chr13:90939333-90946578	0	0	0	0	0	0
4036_chr13:91263448-91274382	0	0	0	0	0	0
4038_chr13:91499058-91506532	0	0	0	0	0	0
4039_chr13:91491745-91496367	0	0	0	0	0	0
4043_chr13:93691644-93697405	0	0	0	0	0	0
4045_chr13:98294572-98301766	0	0	0	0	0	0
4046_chr13:98238026-98249955	0	0	0	0	0	0
4047_chr13:98419822-98426216	0	0	0	0	0	0
4048_chr13:99414131-99419977	0	0	0	0	0	0
4050_chr13:100140878-100149006	1631.23	2741.89	902.598	5419.83	6839.64	9463.74
4051_chr13:100732464-100740921	4180.75	5797.53	5204.93	8855.32	13147.2	7882.87
4052_chr13:100935687-100938542	0	0	0	0	0	0
4053_chr13:101871838-101881171	0	0	0	0	0	0
4054_chr13:103321630-103324776	0	0	0	0	0	0
4055_chr13:104859283-104866184	0	0	0	0	0	0
4056_chr13:108537375-108549835	0	0	0	0	0	0
4057_chr13:109917438-109923463	14670.1	3698.78	7914.35	4386.77	11071.9	4255.49
4059_chr13:111618193-111624833	0	0	0	0	0	0
4060_chr13:111841854-111851434	0	0	0	0	0	0
4061_chr14:19123837-19136212	0	0	0	0	0	0
4062_chr14:20442186-20452832	0	0	0	0	0	0
4065_chr14:21037600-21045635	0	0	0	0	0	0
4067_chr14:21168984-21175833	0	0	0	0	0	0
4068_chr14:21183520-21194467	0	0	0	0	0	0
4069_chr14:21173274-21184179	0	0	0	0	0	0
4070_chr14:21298150-21304680	0	0	0	0	0	0
4071_chr14:21275783-21285364	0	0	0	0	0	0
4074_chr14:21471460-21479671	0	0	0	0	0	0
4077_chr14:22704449-22712069	0	0	0	0	0	0
4086_chr14:24478749-24484991	0	0	0	0	0	1643.03
4088_chr14:25750296-25756650	0	0	0	0	0	0
4090_chr14:25887644-25900995	0	0	0	0	0	0
4091_chr14:27586936-27591844	0	0	0	0	0	0
4093_chr14:28879914-28890435	0	0	0	0	0	0
4094_chr14:29641772-29645872	0	0	0	0	0	0
4095_chr14:29720749-29728816	1095.71	0	909.422	1092.16	0	1271.37
4096_chr14:30510764-30523347	0	0	0	0	0	0
4097_chr14:31435055-31441754	0	0	1095.11	0	1659.69	1530.96
4098_chr14:31709763-31720595	0	0	0	0	0	0
4099_chr14:31741013-31750035	0	0	0	0	0	0
4100_chr14:32171196-32181419	0	0	0	0	0	0
4103_chr14:32704501-32719730	0	0	0	0	365.065	0
4104_chr14:35119515-35124406	0	0	0	0	0	0
4109_chr14:38659843-38665733	0	0	0	0	0	0
4116_chr14:40362516-40368869	0	0	0	0	0	0
4118_chr14:41703259-41709520	0	0	0	0	0	0
4121_chr14:41985074-41991606	0	0	0	0	0	0
4123_chr14:42778216-42783120	0	0	0	0	0	0
4125_chr14:43271797-43277259	0	0	0	0	0	0
4126_chr14:43470888-43478536	0	0	0	0	0	0
4128_chr14:44075710-44086280	0	0	0	0	0	0
4129_chr14:44884991-44888412	0	0	0	0	0	0
4130_chr14:45137186-45147022	1797.34	0	1491.76	1343.64	0	0
4131_chr14:45488517-45491665	0	0	0	0	0	0
4133_chr14:45961179-45970397	0	0	0	0	0	0
4136_chr14:46480976-46487274	0	0	0	0	0	0
4137_chr14:47013209-47021299	0	0	0	0	0	0
4138_chr14:47050513-47058337	0	0	0	0	0	655.427
4139_chr14:47573644-47579925	0	0	0	0	0	0
4141_chr14:48723551-48729889	0	0	0	0	0	0
4142_chr14:48730998-48737498	0	0	0	0	0	0
4146_chr14:51011690-51021621	0	0	0	0	0	0
4147_chr14:51360075-51367752	0	0	0	0	0	0
4150_chr14:52215253-52219275	0	0	0	0	0	0
4151_chr14:52631579-52639275	0	0	0	0	0	0
4152_chr14:52747435-52753288	0	0	0	0	0	0
4153_chr14:53595463-53602225	0	0	0	0	0	0
4154_chr14:53642473-53648241	0	0	0	0	0	0
4159_chr14:57795305-57798898	0	0	0	0	0	0
4160_chr14:57833871-57841045	0	0	0	0	0	0
4161_chr14:58188838-58197800	0	0	0	0	0	0
4163_chr14:58589066-58592224	0	0	0	0	0	0
4164_chr14:59910630-59919732	1942.26	0	2015.05	1935.97	0	0
4165_chr14:60077483-60085214	0	0	0	0	0	0
4166_chr14:61601135-61605682	0	0	0	0	0	0
4167_chr14:61581301-61588206	640.038	0	0	1275.93	1610.18	0
4174_chr14:70275869-70286421	0	0	0	0	0	0
4175_chr14:70288446-70294785	0	0	0	0	0	0
4176_chr14:70760255-70768607	0	0	0	0	0	0
4177_chr14:70903184-70909876	0	0	0	0	0	0
4180_chr14:71003310-71011024	572.923	1155.61	951.032	0	2882.67	1329.54
4181_chr14:71590924-71597757	0	0	0	0	0	0
4182_chr14:72402820-72408613	0	0	0	0	0	0
4183_chr14:73593353-73601547	0	0	0	0	0	0
4184_chr14:74169589-74182870	0	0	0	663.421	0	0
4185_chr14:76044307-76053991	912.772	0	0	0	0	0
4189_chr14:80691153-80697599	0	0	0	0	0	0
4190_chr14:80930753-80939302	0	0	0	0	0	0
4192_chr14:82526668-82531486	0	0	0	0	0	0
4193_chr14:83515390-83524645	0	0	0	0	0	0
4194_chr14:84965589-84972330	0	0	0	0	0	0
4195_chr14:85025515-85029959	0	0	0	0	0	0
4197_chr14:86196674-86203428	0	0	0	0	0	0
4199_chr14:86394175-86400499	0	0	0	0	0	0
4201_chr14:87197930-87203405	0	0	0	0	0	0
4204_chr14:87701038-87707156	0	0	0	0	0	0
4213_chr14:92508099-92516207	0	0	0	0	0	0
4215_chr14:93088762-93095953	0	0	0	0	0	0
4216_chr14:93225963-93232826	0	0	0	0	0	0
4217_chr14:94025751-94034000	0	0	0	0	0	0
4218_chr14:96439364-96445182	0	0	0	0	0	0
4219_chr14:98906555-98919397	0	0	0	0	0	0
4220_chr14:99451606-99459234	0	0	0	0	0	0
4221_chr14:101771417-101777584	0	0	0	0	0	0
4222_chr14:101781669-101790982	0	0	0	0	0	0
4224_chr14:102700510-102712106	0	0	632.682	0	1917.72	0
4225_chr14:103637318-103641056	0	0	0	0	0	0
4226_chr14:103701285-103708867	0	0	0	0	0	1352.69
4227_chr14:106140479-106141043	0	0	0	0	0	0
4229_chr14:106653665-106663735	0	0	0	0	0	0
4231_chr14:107084212-107097575	0	0	0	0	0	0
4232_chr14:107154008-107158916	0	0	0	0	0	0
4235_chr14:107244595-107253952	0	0	0	0	0	0
4242_chr15:23940753-23947607	0	0	0	0	0	0
4243_chr15:24279460-24283502	0	0	0	0	0	0
4244_chr15:24240658-24251594	0	0	0	0	0	0
4245_chr15:24931679-24935769	0	0	0	0	0	0
4246_chr15:25881721-25889049	0	0	0	0	0	0
4249_chr15:34447090-34454134	1254.82	0	0	0	0	0
4250_chr15:35530817-35536038	0	0	0	0	0	0
4251_chr15:37529601-37534770	0	0	0	0	0	0
4254_chr15:39302823-39307975	0	0	0	0	0	0
4257_chr15:41423804-41429399	0	0	0	0	0	0
4258_chr15:41879752-41884933	0	0	0	0	0	0
4259_chr15:43177118-43182551	0	0	0	0	0	0
4260_chr15:45156237-45165998	0	0	751.61	0	1139.1	0
4261_chr15:45305409-45306916	0	0	0	0	0	0
4263_chr15:45526921-45535236	0	0	0	0	0	0
4267_chr15:49990696-49996942	0	0	0	0	0	0
4268_chr15:50123390-50135796	0	0	0	0	0	0
4269_chr15:51159590-51167765	0	0	0	0	0	0
4270_chr15:51574438-51578891	0	0	0	0	0	0
4271_chr15:51649784-51659777	0	0	0	0	0	0
4274_chr15:53029932-53039624	0	0	0	0	0	0
4276_chr15:53719046-53724681	0	0	0	0	0	0
4278_chr15:55180308-55186093	0	0	0	0	0	0
4279_chr15:55597048-55604632	582.742	0	967.332	1161.71	0	2704.66
4281_chr15:55803016-55809294	703.95	1419.9	1168.53	0	1770.97	0
4286_chr15:62504325-62511235	0	0	0	0	0	0
4288_chr15:67257294-67266547	0	0	0	0	0	0
4289_chr15:69280242-69291635	0	0	0	0	0	0
4291_chr15:74646485-74653965	0	0	0	0	0	0
4292_chr15:76555335-76562013	0	0	0	0	0	0
4295_chr15:82664600-82672679	547.042	551.704	1362.11	0	1376.22	1904.23
4296_chr15:82779962-82788148	0	544.494	896.203	538.144	0	0
4297_chr15:82951955-82960593	1023.29	1032.01	1698.63	0	0	0
4298_chr15:83042807-83049221	0	0	2287.52	0	1733.42	1598.98
4299_chr15:83156554-83164344	0	0	1883.51	0	0	1316.57
4300_chr15:83371232-83377149	0	0	0	0	0	0
4301_chr15:84883243-84891730	1041.49	0	864.422	0	1310.07	1208.46
4302_chr15:85762351-85770835	0	0	864.728	1038.49	1310.54	2417.78
4306_chr15:88373055-88384073	0	0	665.869	0	0	0
4307_chr15:89090498-89094292	0	0	0	0	0	0
4308_chr15:89083757-89087484	2371.3	0	0	0	0	0
4309_chr15:89775586-89783170	0	0	0	0	0	0
4310_chr15:90007088-90013647	0	0	1118.48	0	0	0
4312_chr15:90676200-90682613	0	0	0	0	0	0
4314_chr15:92750384-92758204	0	0	0	0	0	0
4315_chr15:92842918-92849488	0	0	0	0	0	0
4316_chr15:93054652-93061585	0	0	0	0	0	0
4318_chr15:95293967-95299701	0	0	0	0	0	0
4319_chr15:95297539-95304484	0	0	0	0	0	0
4321_chr15:97411776-97421430	0	0	0	0	0	0
4327_chr15:100980508-100986420	0	0	0	0	0	0
4329_chr15:101612986-101619522	0	0	0	0	0	0
4331_chr16:2710503-2719986	0	0	0	0	2344.98	540.775
4332_chr16:3129069-3131319	0	0	0	0	0	0
4334_chr16:7864789-7870392	0	0	0	0	0	0
4335_chr16:8931828-8939329	1178.38	0	0	0	1482.26	2734.59
4336_chr16:8926884-8930335	0	0	0	0	0	0
4337_chr16:9762748-9770899	0	0	0	0	0	0
4338_chr16:10375037-10387659	0	353.147	0	0	0	0
4340_chr16:10513231-10518024	0	0	0	0	0	0
4342_chr16:13445495-13451669	0	0	0	0	0	0
4346_chr16:19002123-19008632	0	0	0	0	0	0
4347_chr16:19283789-19292569	0	0	0	0	0	0
4349_chr16:19404934-19413451	0	0	0	0	0	0
4350_chr16:19960250-19971530	0	0	0	0	0	0
4351_chr16:20656684-20671476	0	0	0	0	0	0
4352_chr16:20685555-20693317	0	0	0	0	0	0
4353_chr16:21640935-21648846	0	1126.84	0	0	0	0
4354_chr16:25152118-25160805	1017.52	0	844.523	2028.44	1279.91	1180.64
4357_chr16:29720443-29730830	0	0	0	0	0	0
4360_chr16:30108256-30115475	0	1852.26	1016.23	610.219	3850.38	2841.39
4361_chr16:30552390-30558083	0	0	0	0	0	0
4362_chr16:30627098-30635509	0	0	0	0	0	0
4363_chr16:30870990-30876701	0	0	0	0	0	0
4365_chr16:31551548-31555671	0	0	0	0	0	0
4366_chr16:31671319-31679807	0	0	0	0	0	0
4367_chr16:31774538-31780836	0	0	0	0	0	814.211
4370_chr16:34304828-34308939	0	0	0	0	0	0
4374_chr16:34502306-34511379	0	0	0	0	0	0
4375_chr16:34751143-34758813	2304.84	1162.24	0	0	0	0
4376_chr16:34849284-34855710	0	0	0	0	1730.18	0
4377_chr16:34970921-34980098	0	0	0	0	0	0
4378_chr16:35032070-35038894	7771.6	4572.07	6450.3	8391.96	8961.09	7514.6
4379_chr16:35136557-35145609	0	0	0	0	0	0
4380_chr16:35132309-35136384	0	0	0	0	0	0
4384_chr16:47872271-47877671	0	0	0	0	0	0
4389_chr16:55662377-55669169	0	0	0	0	0	0
4391_chr16:57431016-57432949	0	0	0	0	0	0
4393_chr16:59548902-59556822	0	0	0	0	0	0
4400_chr16:62679634-62682476	0	0	0	0	0	0
4401_chr16:63011687-63020153	0	0	0	0	0	0
4403_chr16:65261037-65270483	0	0	0	0	0	0
4405_chr16:65308778-65312847	0	0	0	0	0	0
4409_chr16:70650594-70659358	0	0	0	0	0	0
4410_chr16:72098168-72107275	0	0	0	0	0	0
4417_chr16:86312898-86314868	0	0	0	0	0	0
4419_chr16:86772935-86781261	0	0	0	0	0	0
4420_chr17:6630602-6641793	0	0	0	0	0	0
4421_chr17:6778465-6784849	0	698.163	574.567	0	0	0
4422_chr17:7961703-7966506	0	0	0	0	0	0
4426_chr17:11875061-11881419	0	0	1153.83	0	0	0
4428_chr17:19782988-19799365	0	0	0	0	0	0
4429_chr17:20975896-20983524	0	0	0	0	0	0
4431_chr17:26013321-26022452	0	0	0	0	0	0
4432_chr17:26019659-26029980	0	0	0	0	0	0
4433_chr17:26039102-26047974	0	0	0	0	0	0
4434_chr17:26557542-26566203	0	0	0	0	0	0
4437_chr17:28314676-28318276	0	0	0	0	0	0
4438_chr17:29958025-29964151	0	0	0	0	0	0
4439_chr17:30089357-30098901	0	0	0	0	0	0
4440_chr17:31291068-31301355	0	0	0	0	0	0
4442_chr17:32510526-32519699	0	0	0	0	0	0
4443_chr17:33623937-33643232	0	0	0	0	0	0
4444_chr17:33827781-33835374	0	0	0	0	0	0
4447_chr17:34821877-34831413	0	0	0	0	0	0
4448_chr17:35687524-35692995	3231.07	1629.3	0	1610.3	0	0
4452_chr17:41415784-41426385	0	1261.4	1038.09	0	1048.85	0
4453_chr17:41400531-41411309	2050.33	5376.29	2722.78	2452.42	515.813	1427.42
4454_chr17:41430155-41435350	0	0	706.045	0	0	0
4457_chr17:41949635-41953720	0	0	0	0	0	0
4462_chr17:47185192-47193604	0	0	0	0	0	0
4463_chr17:47240414-47253565	0	0	0	0	0	0
4464_chr17:48475176-48483068	10640	5647.75	11155	16745.7	15497.1	12995.6
4465_chr17:48490049-48497628	0	0	0	0	0	0
4466_chr17:50668475-50680217	0	0	0	0	0	0
4467_chr17:50651454-50662478	0	0	0	0	0	0
4471_chr17:52363860-52372421	0	0	0	0	0	0
4472_chr17:52406007-52408285	0	0	0	0	0	0
4473_chr17:52487758-52494345	0	0	0	0	0	0
4474_chr17:53085566-53096089	420.002	0	0	0	0	0
4475_chr17:53545255-53553883	0	0	0	0	0	0
4481_chr17:72579454-72592107	0	0	0	0	0	0
4483_chr17:72906167-72911439	0	0	0	0	0	0
4484_chr17:73019833-73024839	0	1780.62	0	0	2220.87	0
4485_chr17:73248713-73254378	0	0	1294.96	0	0	0
4487_chr17:74602083-74607357	0	0	0	0	0	0
4488_chr17:75163909-75171283	1198.67	0	497.438	1194.79	1507.78	1390.84
4489_chr17:78373594-78381986	1053.28	531.13	0	0	0	0
4490_chr17:78510810-78525820	0	296.967	488.789	0	0	683.328
4491_chr18:405896-418808	0	0	0	0	430.57	0
4494_chr18:1854934-1861463	0	0	0	0	0	0
4495_chr18:2833585-2839448	0	0	0	0	0	0
4497_chr18:4687347-4691513	0	0	0	0	0	0
4503_chr18:8913791-8921202	0	0	0	0	0	0
4504_chr18:9424028-9427511	0	0	0	0	0	0
4505_chr18:10221862-10226329	0	0	0	0	0	0
4506_chr18:11130174-11134261	0	0	0	0	0	0
4508_chr18:11544670-11551958	0	0	0	0	0	0
4511_chr18:13700698-13707820	0	0	0	1237.06	0	0
4518_chr18:15308328-15316529	0	0	0	0	0	0
4519_chr18:20863921-20868842	0	0	0	0	0	0
4521_chr18:23811639-23825764	312.905	0	0	0	0	0
4523_chr18:25788116-25794497	0	0	0	0	0	0
4525_chr18:26271905-26278845	0	0	0	0	0	0
4526_chr18:26936450-26942547	0	0	0	0	0	0
4527_chr18:27000011-27003939	0	0	0	0	0	0
4528_chr18:27452887-27457733	0	0	0	0	0	0
4529_chr18:27715830-27723045	0	0	0	0	0	0
4531_chr18:28205148-28213482	0	0	0	0	0	0
4533_chr18:29383733-29390006	0	0	0	0	0	0
4534_chr18:29578738-29585016	0	0	0	0	0	0
4535_chr18:29550284-29561428	0	0	0	0	0	0
4536_chr18:31140587-31146907	0	0	0	0	0	0
4539_chr18:32933516-32941751	0	0	0	0	0	0
4541_chr18:33452635-33460611	0	0	0	0	0	0
4542_chr18:33411921-33420488	0	0	0	0	0	0
4543_chr18:33424019-33430392	0	0	0	0	0	0
4545_chr18:40041573-40047040	0	0	0	0	0	0
4547_chr18:40317050-40323730	0	0	0	0	0	0
4548_chr18:40571572-40579422	0	0	0	0	0	0
4549_chr18:40934680-40944472	0	0	0	0	0	0
4550_chr18:40977965-40984544	0	0	0	0	0	0
4551_chr18:41088175-41095150	0	0	0	0	0	0
4555_chr18:44448415-44457744	2368.76	477.789	1572.82	472.217	2383.69	0
4558_chr18:47926823-47935100	0	0	0	0	0	0
4559_chr18:48639226-48643546	0	0	0	0	0	0
4560_chr18:49095841-49100558	0	0	0	0	0	0
4561_chr18:49223020-49236390	0	0	0	0	0	0
4562_chr18:49481776-49486402	0	0	0	0	0	0
4564_chr18:52271482-52274748	0	0	0	0	0	0
4565_chr18:53617711-53625085	0	0	0	0	0	0
4566_chr18:54082667-54088573	0	0	0	0	0	0
4567_chr18:54731883-54739630	0	0	0	0	0	0
4570_chr18:56308454-56313940	0	0	0	0	0	0
4572_chr18:57397247-57406052	0	0	0	0	0	0
4576_chr18:58377032-58380313	0	0	0	0	0	0
4577_chr18:59374464-59385894	773.353	1949.86	641.87	770.848	0	0
4579_chr18:62348953-62354393	0	0	0	0	0	0
4581_chr18:64557953-64562473	0	0	0	0	0	0
4583_chr18:67639888-67644985	0	0	0	0	0	0
4585_chr18:70991835-70997590	0	1548.91	0	1530.85	0	0
4587_chr18:71960293-71965983	0	0	0	0	0	0
4589_chr18:77783869-77793162	0	959.28	0	0	0	0
4593_chr19:5158661-5165752	0	0	0	0	0	0
4594_chr19:5548587-5553253	0	0	0	0	0	0
4595_chr19:5852230-5857680	0	0	0	0	0	0
[truncated: 1,175 more rows]

## Sheet: A-498 pVHL-responsive ERVs Anal
EV vs VHL significant ERVs (EV>VHL, p<0.05 based on t-test), 11 ERVs
	Normalized ERV Counts
ERV_name	EV Rep1	EV Rep2	EV Rep3	VHL Rep1	VHL Rep2	VHL Rep3	EV-VHL	t-test
2256_chr6:89371970-89380600	105497	110011	116889	29606.7	31565	39218.5	77335.4	6.28671e-05
4700_chr19:29097422-29106221	178813	158048	153831	27035.5	24008.9	30306	136447	6.70103e-05
4297_chr15:82951955-82960593	1023.29	1032.01	1698.63	0	0	0	1251.31	0.00501035
2609_chr7:119649233-119655855	1334.77	673.074	1107.84	0	0	0	1038.56	0.00588643
3547_chr11:74580479-74595532	587.232	296.119	487.393	0	0	0	456.915	0.00588643
3016_chr9:21922275-21931724	935.471	471.722	776.425	0	0	0	727.873	0.00588643
2651_chr7:140355292-140369321	2835.42	2859.58	1307.42	628.052	0	0	2124.79	0.0185825
3895_chr12:105696612-105703018	2759.54	2087.3	4580.75	0	0	800.486	2875.7	0.0220684
836_chr2:231955780-231966114	855.365	1725.31	709.939	0	0	0	1096.87	0.025817
3409_chr11:17391727-17400840	5819.75	8314.91	4427.77	2417.04	2440.18	2250.92	3818.1	0.0284844
4894_chr21:37476566-37482277	3095.31	4682.53	7064.9	0	1946.76	897.884	3999.36	0.0356577
