# Supplementary material for: HIF Regulates Multiple Translated Endogenous Retroviruses: Implications for Cancer Immunotherapy
Source: Cell. Author manuscript; Available in PMC 2025 Apr 11. (PMC11988688; doi:10.1016/j.cell.2025.01.046)
Supplement: 10 — Figure S4. Studies Related to Identification of pVHL-responsive ERVs that are Translated and Presented as HLA-bound Peptides, Related to Figure 4 (A and C) Venn Diagrams showing pVHL-responsive translated ERVs based on Polysome-seq of 786-O cells (A) or A-498 cells (C) that were stably infected with a lentivirus encoding pVHL (VHL) or with the empty vector (EV). Note that in (A) 21 of the ERVs scored as pVHL-responsive Polysome-seq but had not scored as pVHL/HIF-responsive by RNA-seq in Figure 2. Of the remaining 5 ERVs, 4 scored as a pVHL/HIF-responsive in all 3 isogenic RNA-seq comparisons and 1 scored in 2 out of 3 of the isogenic RNA-seq experiments in Figure 2. (B and D) Polysome-associated ERV levels, as determined by RT-qPCR, in VHL and EV 786-O cells (B) and A-498 cells (D) for the ERVs that scored both by Polysome-seq and RNA-seq as pVHL/HIF-responsive in (A) and (C). cDNA derived from polysome-associated RNA was used as templates. ERV RNA levels were normalized to ACTB RNA levels and then to the EV cells. (E) Cell surface expression of HLA Class I proteins based on flow cytometry analysis of 786-O and A-498 cells that expressed pVHL or EV, and then were treated with either 100 ng/mL IFNγ or vehicle for 72 h. Class I proteins were detected with Alex647-conjugated antibodies compared to Alex647-conjugate isotype control IgG2a. (F,G,L,M) Immunoblot analysis (F and L) and ERV RNA levels (G and M) of cells as in (E). (G and M) NDRG1 mRNA levels were included as controls. ERV RNA levels were normalized to ACTB RNA levels and then to the corresponding EV cells (with or without IFNγ). (H-K) RNA levels, as determined by normalized ERV counts in RNA-seq (H and J) and Polysome-seq (I and K) for ERVs capable of encoding Peptide KLIAGLIFLK (H and I) or ERVs capable of encoding ATFLGSLTGK (J and K). Peptide KLIAGLIFLK can be encoded by 28 homologous ERVs, while peptide ATFLGSLTGK can be encoded by 48 homologous ERVs. Shown in (H-K) are ERVs for which normalized ERV coun [file NIHMS2060984-supplement-10.xlsx]

## Sheet: ERVs for MS search database
	ERV name	Chromatin Coordinates based on hg19	Chromatin Coordinates based on hg38	786-O RNA-Seq	786-O Polysome-Seq	A-498 RNA-Seq	A-498 Polysome-Seq
1	1066	chr3:112409146-112420424:+	chr3:112690299-112701577:+	*
2	1166	chr3:149005654-149013303:+	chr3:149287867-149295516:+	*
3	1264	chr3:186583096-186592832:+	chr3:186865307-186875043:+		*
4	1266	chr3:187181535-187189788:-	chr3:187463747-187472000:-		*
5	1271	chr3:190903174-190908789:+	chr3:191185385-191191000:+	*
6	1281	chr3:196969871-196975692:-	chr3:197243000-197248821:-		*
7	1347	chr4:24502598-24509650:+	chr4:24500975-24508027:+	*
8	1673	chr4:161583559-161592946:+	chr4:160662407-160671794:+			*
9	1693	chr4:168844117-168851861:+	chr4:167922966-167930710:+	*
10	1722	chr4:180086456-180091747:-	chr4:179165302-179170593:-			*
11	1742	chr5:242330-248034:+	chr5:242215-247919:+			*
12	1745	chr5:1577456-1585504:-	chr5:1577341-1585389:-			*
13	2014	chr5:147247841-147254089:-	chr5:147868278-147874526:-			*
14	2098	chr6:26288302-26296359:-	chr6:26288074-26296131:-			*
15	2107	chr6:29213254-29220585:-	chr6:29245477-29252808:-		*
16	2112	chr6:31296534-31305329:-	chr6:31328757-31337552:-	*
17	2256	chr6:89371970-89380600:+	chr6:88662251-88670881:+	*	*	*	*
18	2365	chr6:145244528-145253584:+	chr6:144923392-144932448:+			*
19	2403	chr6:167307981-167313520:+	chr6:166894493-166900032:+			*
20	2574	chr7:97578215-97589655:-	chr7:97948903-97960343:-		*
21	2609	chr7:119649233-119655855:+	chr7:120009179-120015801:+				*
22	2637	chr7:134858785-134869218:+	chr7:135174033-135184466:+	*	*	*
23	2651	chr7:140355292-140369321:+	chr7:140655492-140669521:+			*	*
24	2750	chr8:24093278-24100406:+	chr8:24235765-24242893:+			*
25	2830	chr8:56618761-56628435:+	chr8:55706202-55715876:+		*
26	2852	chr8:69883648-69890199:+	chr8:68971413-68977964:+	*
27	2948	chr8:123842328-123848957:-	chr8:122830089-122836718:-	*
28	3016	chr9:21922275-21931724:+	chr9:21922276-21931725:+				*
29	3095	chr9:90025242-90036988:+	chr9:87410327-87422073:+			*
30	3136	chr9:108802020-108806209:-	chr9:106039739-106043928:-	*
31	3145	chr9:115154221-115161677:-	chr9:112391941-112399397:-		*
32	3177	chr9:139674766-139684238:-	chr9:136780314-136789786:-	*
33	3254	chr10:54781754-54790427:-	chr10:53021994-53030667:-	*
34	3316	chr10:91044477-91051520:+	chr10:89284720-89291763:+		*
35	3409	chr11:17391727-17400840:+	chr11:17370180-17379293:+				*
36	3537	chr11:70055744-70066106:-	chr11:70209638-70220000:-		*
37	3546	chr11:73650074-73658503:-	chr11:73939029-73947458:-			*
38	3547	chr11:74580479-74595532:+	chr11:74869434-74884487:+				*
39	3732	chr12:21099357-21109811:-	chr12:20946423-20956877:-			*
40	3797	chr12:52505819-52512192:-	chr12:52112035-52118408:-	*		*
41	3888	chr12:101026883-101042113:-	chr12:100633105-100648335:-	*
42	3895	chr12:105696612-105703018:-	chr12:105302834-105309240:-	*	*		*
43	3920	chr12:132352243-132365497:-	chr12:131867698-131880952:-	*
44	4054	chr13:103321630-103324776:-	chr13:102669280-102672426:-	*
45	4057	chr13:109917438-109923463:+	chr13:109265090-109271115:+		*
46	4103	chr14:32704501-32719730:-	chr14:32235295-32250524:-		*
47	4184	chr14:74169589-74182870:+	chr14:73702886-73716167:+		*
48	4297	chr15:82951955-82960593:-	chr15_KI270850v1_alt:72310-80948:-				*
49	4377	chr16:34970921-34980098:-	chr16:35736550-35745727:-	*		*
50	4434	chr17:26557542-26566203:-	chr17:28230516-28239177:-			*
51	4511	chr18:13700698-13707820:+	chr18:13700699-13707821:+		*
52	4627	chr19:15939671-15948114:+	chr19:15828861-15837304:+		*
53	4700	chr19:29097422-29106221:+	chr19:28606515-28615314:+			*	*
54	4721	chr19:39425804-39432475:-	chr19:38935164-38941835:-	*
55	475	chr2:13666081-13673365:-	chr2:13525956-13533240:-	*
56	478	chr2:14061868-14069317:+	chr2:13921743-13929192:+			*
57	4818	chr20:15960715-15966836:-	chr20:15980070-15986191:-	*	*	*
58	4862	chr21:15487475-15496944:+	chr21:14115154-14124623:+	*
59	4894	chr21:37476566-37482277:+	chr21:36104268-36109979:+				*
60	504	chr2:34919706-34927896:+	chr2:34694639-34702829:+	*
61	5048	chrY:7368631-7377645:+	chrY:7500590-7509604:+	*
62	506	chr2:35014886-35021981:+	chr2:34789819-34796914:+	*
63	5107	chrY:15364407-15371245:+	chrY:13252527-13259365:+		*
64	5147	chrY:18943333-18952238:+	chrY:16831453-16840358:+	*
65	5148	chrY:18984014-18989327:+	chrY:16872134-16877447:+		*
66	5290	chrX:4458164-4464239:-	chrX:4540123-4546198:-		*
67	565	chr2:70016604-70026487:-	chr2:69789472-69799355:-	*
68	5663	chrX:115374802-115382415:+	chrX:116243545-116251158:+			*
69	5682	chrX:120477737-120482418:-	chrX:121343883-121348564:-	*
70	5833	chr1:19593770-19610003:+	chr1:19267276-19283509:+		*
71	5861	chr1:38373537-38379766:+	chr1:37907865-37914094:+		*
72	5875	chr1:46791220-46797980:-	chr1:46325548-46332308:-	*	*	*
73	5939	chr1:80102407-80110178:-	chr1:79636722-79644493:-		*
74	6056	chr1:149259488-149272975:-	chr1:143764840-143778331:-	*
75	6084	chr1:161373968-161380483:-	chr1:161404178-161410693:-	*
76	6281	chr22:35230599-35236017:+	chr22:34834608-34840026:+	*
77	673	chr2:128127451-128135429:+	chr2:127369875-127377853:+		*
78	836	chr2:231955780-231966114:-	chr2:231091066-231101400:-				*
79	838	chr2:234122261-234126475:-	chr2:233213615-233217829:-	*
80	862	chr3:8218711-8224725:+	chr3:8177024-8183038:+	*
81	876	chr3:17815789-17823590:+	chr3:17774297-17782098:+	*
		"+" follows the genome coordiate indicates the ERV is in the forward direction relevant to the corresponding genomic locus
		"-" follows the genome cooridate indicates the ERV is in the reverse direction relevant to the corresponding genomic locus
		"*" indicates the ERV was scored in the specific cell line and the specific sequencing assay

## Sheet: 786-O and A-498 HLA allelotype
Cell line:	786-O
Locus	Alleles	G Groups	P Groups	Content
HLA-A	0.125706	03:01:01G	03:01P	100
HLA-B	07:02:01 + 44:02:01	07:02:01G + 44:02:01G	07:02P + 44:02P	100
HLA-C	05:01:01 + 07:02:01	05:01:01G + 07:02:01G	05:01P + 07:02P	100
HLA-DPA1	0.0437616	01:03:01G	01:03P	100
HLA-DPB1	04:02:01 + 105:01:01	04:02:01G	04:02P	100
HLA-DQA1	01:02:01 + 01:03:01	01:02:01G + 01:03:01G	01:02P + 01:03P	100
HLA-DQB1	06:02:01 + 06:03:01	06:02:01G + 06:03:01G	06:02P + 06:03P	100
HLA-DRB1	0.625706	15:01:01G	15:01P	100
HLA-DRB1	0.542373	13:01:01G	13:01P	100
HLA-DRB3	0.0423843	01:01:02G	01:01P	100
HLA-DRB5	0.0423727	01:01:01G	01:01P	100
Cell line:	A-498
Locus	Alleles	G Groups	P Groups	Content
HLA-A	0.0840394	02:01:01G	02:01P	100
HLA-B	0.334039	08:01:01G	08:01P	100
HLA-C	0.292373	07:01:01G	07:01P	100
HLA-DPA1	0.0840509	02:01:02G	02:01P	100
HLA-DPB1	0.0423727	01:01:01G	01:01P	100
HLA-DQA1	0.209039	05:01:01G	05:01P	100
HLA-DQB1	0.0840394	02:01:01G	02:01P	100
HLA-DRB1	0.125706	03:01:01G	03:01P	100
HLA-DRB3	0.0423843	01:01:02G	01:01P	100

## Sheet: MS Table Header Description
ColumnHeader	Description	Source
id	Unique identifier; Protein report: same as accession number; VMsiteReport: same as accessionNumber_VMsites_numVMsitesPresent_numVMsitesLocalizedBest_earliestVMsiteAA_latestVMsiteAA	SMprocessReport|Panoply|Protigy
adj.P.Val.VHL..over.EV.	FDR-corrected p-value of "Two-sample mod T" in group "VHL..over.EV."	limma
AveExpr.VHL..over.EV.	Average abundance across all data columns used in "Two-sample mod T" in group "VHL..over.EV."	limma
Log.P.Value.VHL..over.EV.	Transformed nominal p-value (-10*log10(p-value)) of "Two-sample mod T" in group "VHL..over.EV."	limma
logFC.VHL..over.EV.	Log2-fold change AFTER data normalization in "Two-sample mod T" in group "VHL..over.EV."	limma
P.Value.VHL..over.EV.	Nominal p-value of "Two-sample mod T" in group "VHL..over.EV."	limma
RawlogFC.VHL..over.EV.	Log2-fold change BEFORE data normalization in group "VHL..over.EV."	Protigy
t.VHL..over.EV.	Value of the t-statistics of "Two-sample mod T" in group "VHL..over.EV."	limma
TMT_126_total	Abundance in group "EV."	Protigy
TMT_127N_total	Abundance in group "VHL."	Protigy
TMT_127C_total	Abundance in group "VHL."	Protigy
TMT_128C_total	Abundance in group "EV."	Protigy
TMT_129C_total	Abundance in group "EV."	Protigy
TMT_130C_total	Abundance in group "VHL."	Protigy
id.query	Protein accession number used as query to map to gene symbol	Protigy
id.mapped	Mapped gene name using ''id.query"	Protigy
id.concat	Concatenation of protein accession number and mapped gene symbol	Protigy
number
directory	Data directory that raw data file was processed in on the server.
filename	MS/MS spectrum identifier (runName.firstScanNum.lastScanNum.parentCharge) when firstScanNum and lastScanNum are different, multiple MS/MS spectra have been merged that were acquired nearby in chromatographic time	SM
parent_charge	Charge of precursor ion	SM
numPSMsObserved	The number of peptide spectrum matches the peptide was observed in.
numLCrunsObserved	The number of LC runs the peptide was observed in.
score	Spectrum Mill identification score of the best target peptide (forward peptide sequence).	SM
rank2Score	Spectrum Mill identification score of the rank2 target peptide (forward peptide sequence).	SM
deltaForwardReverseScore	The difference between Spectrum Mill identification score of the best target peptide (forward peptide sequence) and decoy peptide (reversed peptide sequence). A value less than or equal to zero indicates a likely false-positive identification.	SM
deltaRank1Rank2Score	The difference between Spectrum Mill identification score of the rank1 and rank2 target peptides (forward peptide sequence).	SM
percent_scored_peak_intensity	Percent of product ion intensity (after peak detection) that is matched to a scored ion type	SM
backbone_cleavage_score	The BCS score is a sum after assigning a 1 or 0 between each pair of adjacent AA’s in the sequence (max score is peptide length-1). To receive a score, cleavage of the peptide backbone must be supported by the presence of a primary ion type for HCD: b, y, or internal ion C-terminus	SM
missedCleavages	The number of missed cleavages by trypsin	SM
numKorR	The number of K or R residues in sequence	SM
totalIntensity	Chromatographic peak are of precursor ion and its isotopes	SM
variableSites	The amino acid position in the protein sequence from accession_number of a modified amino acid indicated in lowercase.	SM
nterm	Name of modification at peptide N-terminus (ex: iTRAQ, Acetyl,Hydrogen)	SM
StartAA	The amino acid position in the protein sequence of the first amino acid in the peptide	SM
previous_aa	Amino acid preceding the sequence in accession_number , (-) indicates N-terminus of protein	SM
sequence	Peptide sequence of the best scoring target peptide. Lower case indicates variable modification	SM
next_aa	Amino acid following the sequence in accession_number , (-) indicates C-terminus of protein	SM
sequenceLength	length of sequence
sequenceMulti	Additional sequences with rank 1 tie scores	SM
rank2Sequence	Peptide sequence of the rank2 scoring target peptide. Lower case indicates variable modification	SM
sequenceMap	Fragmentation annotation of the sequence (/ y-ions, \ b-ions, | both b & y-ions, - internal ion C-terminus)	SM
fragmentIonMap	Annotation of the fragment ion types at each peptide bond corresponding to the sequenceMap (N: b-ion, C: y-ion. S: both b-ion an y-ion, I: internal ion C-terminus, 0: none)
recallMstag	Sequence coverage percentage (100 * numCoveredAAsDB/ seuenceLength)	SM
numCoveredAAsDB	The number of amino acids with unambiguous sequence coverage as denoted by cuts in sequenceMap	SM
numNcuts	The number of n-terminal type \ cuts in sequenceMap	SM
numCcuts	The number of c-terminal type / cuts in sequenceMap	SM
numNCcuts	The number of n & c-terminal type | cuts in sequenceMap	SM
numIcuts	The number of internal ion C-terminus type - cuts in sequenceMap	SM
fragmentationCategory	Categorization of the distribution of cut types in sequence (b-ion bias, y-ion bias, dual b/y bias, unbiased, internal-ion bias).	SM
cys	The fixed modification form of Cys (Cysteinylation) when present in sequence.	SM
modifications	Amino acid modified: name of modification (Ex: K:iTRAQ, K:iTRAQ-Lys-Only, C:Cysteinylation, c:Carbamidomethylation, q:Pyroglutamic acid, m:Oxidized methionine, n:Deamidated)	SM
log2_TMT_126_MeanMulti.all.10_median
log2_TMT_126_MeanMulti.all.10_stddev
log2_TMT_numRatios_126_MeanMulti.all.10
log2_TMT_127N_MeanMulti.all.10_median
log2_TMT_127N_MeanMulti.all.10_stddev
log2_TMT_numRatios_127N_MeanMulti.all.10
log2_TMT_127C_MeanMulti.all.10_median
log2_TMT_127C_MeanMulti.all.10_stddev
log2_TMT_numRatios_127C_MeanMulti.all.10
log2_TMT_128N_MeanMulti.all.10_median
log2_TMT_128N_MeanMulti.all.10_stddev
log2_TMT_numRatios_128N_MeanMulti.all.10
log2_TMT_128C_MeanMulti.all.10_median
log2_TMT_128C_MeanMulti.all.10_stddev
log2_TMT_numRatios_128C_MeanMulti.all.10
log2_TMT_129N_MeanMulti.all.10_median
log2_TMT_129N_MeanMulti.all.10_stddev
log2_TMT_numRatios_129N_MeanMulti.all.10
log2_TMT_129C_MeanMulti.all.10_median
log2_TMT_129C_MeanMulti.all.10_stddev
log2_TMT_numRatios_129C_MeanMulti.all.10
log2_TMT_130N_MeanMulti.all.10_median
log2_TMT_130N_MeanMulti.all.10_stddev
log2_TMT_numRatios_130N_MeanMulti.all.10
log2_TMT_130C_MeanMulti.all.10_median
log2_TMT_130C_MeanMulti.all.10_stddev
log2_TMT_numRatios_130C_MeanMulti.all.10
log2_TMT_131_MeanMulti.all.10_median
log2_TMT_131_MeanMulti.all.10_stddev
log2_TMT_numRatios_131_MeanMulti.all.10
TMT_128N_total	Intensity of specfied reporter ion, sum of all spectra combined for the peptide either in LC run or data directory.
TMT_129N_total	Intensity of specfied reporter ion, sum of all spectra combined for the peptide either in LC run or data directory.
TMT_130N_total	Intensity of specfied reporter ion, sum of all spectra combined for the peptide either in LC run or data directory.
TMT_131_total	Intensity of specfied reporter ion, sum of all spectra combined for the peptide either in LC run or data directory.
TMT_MeanMulti.all.10_total	Mean intensity of all reporter ions, sum of all spectra combined for the peptide either in LC run or data directory.
precursorAveragineChiSquared	1-Chi2 measure of the precursor ion isotope cluster shape (combined from the 2 MS1 scans immediately before and after the MS2 scan) as compared to the theoretical isotpe cluster shape of averagine. (0.85 to 1.0 is good)	SM
precursorIsolationPurityPercent	The intensity of the precursor ion and its isotopes divided by the total peak intensity in the precursor isolation window used for the MS2 scan (combined from the 2 MS1 scans immediately before and after the MS2 scan), <50% means reporter quantitation was not used because of expected contamination by co-fragmented peptides.	SM
precursorIsolationIntensity	The total peak intensity in the precursor isolation window used for the MS2 scan (combined from the 2 MS1 scans immediately before and after the MS2 scan).
ratioReporterIonToPrecursor	total reporter ion intensity/ precursorIsolationIntensity
retentionTimeMin	Time from the start of the LC gradient to the chromatographic apex of the precursor ion	SM
trapFillMsec	The time spent trapping ions prior to the MS/MS scan in units of msec.	SM
faimsCV	na - FAIMS compensation voltage (FAIMS not used in these experiments)	SM
collisionEnergy	Collision Energy used to dissociate precursor ion for MS/MS.
parent_m_over_z	Measured precursor m/z	SM
matched_parent_mass	Calculated mass of peptide MH+ in database before accounting for variable modifications	SM
delta_parent_mass	Difference in measured parent mass (Da) of identified peptide and calculated mass of peptide in database before accounting for variable modifications. +16 is consistent with oxidation.	SM
delta_parent_mass_ppm	Difference in measured parent mass (Da) of identified peptide and calculated mass of peptide in database after accounting for variable modifications.	SM
peptide_pI	theoretical isoelectric point of sequence	SM
protein_mw	Calculated protein MW (Da) of the protein sequence belonging to accession number	SM
species	Species for accession_number	SM
accession_number	Protein accession number, e.g. RefSeq, UniProt	SM
accession_numbers	Protein report: All accession numbers for the protein subgroup that were parsimoniously grouped together on the basis of shared peptides for the protein|VMsiteReport: All accession numbers containing a sequence mapped to the representative PSM with bestScore. It is possible that the exact sequence is not present in some accession numbers. There may be simple isobaric substitutions of some amino a…	SM
entry_name	Protein name for accession_number from FASTA sequence database searched	SM
SA_DP	Spectral anagle - dot product of measured spectrum vs Prosit predicted spectrum from model
absDeltaRTpredictedDeepLC	Absolute value of retention time (measured vs predicted by DeepLC)
HLAthena best MSi percentile rank	HLAthena binding prediction percentile rank of the best matching allele
Decision	Score thresholds were applied for each metric to roughly classify a PSM into a pass/fail status: Prosit b/y intensity (pass: SA_DP > 0.6), DeepLC RT (pass: deltaRT within +/- 10 min), and HLAthena binding category (pass: strong/weak percentile rank < 2.0). Each ERV-derived PSM was then classified depending on the number of strikes against: 0 - pass, 1 - maybe, 2 or 3 – fail (Figure 4B). In Table …
No. of Possible Coding ERVs	The number of ERVs out of 3173 that encode the peptide.
Accession Numbers Ensembl.human.hg19.clean3nr.602contams.3173-ERV-stranded.fasta	The accession_numbers for all of the possible coding ERVs.
Protein Sequence Lengths	The protein lengths of all of the possible coding ERVs.

## Sheet: 786-O TMT MS
id	adj.P.Val.VHL..over.EV.	AveExpr.VHL..over.EV.	Log.P.Value.VHL..over.EV.	logFC.VHL..over.EV.	P.Value.VHL..over.EV.	RawlogFC.VHL..over.EV.	t.VHL..over.EV.	TMT_126_total	TMT_127N_total	TMT_127C_total	TMT_128C_total	TMT_129C_total	TMT_130C_total	id.query	id.mapped	id.concat	X	number	directory	filename	parent_charge	numPSMsObserved	numLCrunsObserved	score	rank2Score	deltaForwardReverseScore	deltaRank1Rank2Score	percent_scored_peak_intensity	backbone_cleavage_score	missedCleavages	numKorR	totalIntensity	variableSites	nterm	StartAA	previous_aa	sequence	next_aa	sequenceLength	sequenceMulti	rank2Sequence	sequenceMap	fragmentIonMap	recallMstag	numCoveredAAsDB	numNcuts	numCcuts	numNCcuts	numIcuts
AL20210812_SR_ERV_VT_EG__IFN_TMT10_Fxn03.48324.48324.3	0.794309	17.6976	2.96419	0.142709	0.505337	0.329915	0.693388	17.1888	17.9232	17.8997	17.8657	17.8244	17.4841	AL20210812	AL20210812_SR_ERV_VT_EG__IFN_TMT10_Fxn03.48324.48324.3	AL20210812_SR_ERV_VT_EG__IFN_TMT10_Fxn03.48324.48324.3	5268	5269	786O_TMT_IFN	AL20210812_SR_ERV_VT_EG__IFN_TMT10_Fxn03.48324.48324.3	3	3	1	23.27	7.81	23.27	15.46	96.4	8	1	2	45100000		TMT10	24	(K)	KLIAGLIFLK	(I)	10		ILKQIFKLL	K L|I|A|G\L|I|F|L/K	0SSSNSSSC	80	8	7	7	6	0
AL20210812_SR_ERV_VT_EG__IFN_TMT10_Fxn03.36890.36890.2	0.0610121	19.2522	33.5906	-1.19545	0.000437462	-1.00825	-5.38312	19.3407	18.5078	18.5554	20.0834	20.1256	18.9001	AL20210812	AL20210812_SR_ERV_VT_EG__IFN_TMT10_Fxn03.36890.36890.2	AL20210812_SR_ERV_VT_EG__IFN_TMT10_Fxn03.36890.36890.2	1837	1838	786O_TMT_IFN	AL20210812_SR_ERV_VT_EG__IFN_TMT10_Fxn03.36890.36890.2	2	2	1	19.97		12.81	19.97	88.6	9	0	1	89100000		TMT10	9	(P)	ATFLGSLTGK	(R)	10			A|T|F|L|G/S|L|T|G|K	SSSSCSSSS	100	10	8	9	8	0
AL20210812_SR_ERV_VT_EG__IFN_TMT10_Fxn02.32838.32838.2	0.858753	17.2915	2.02203	-0.0661949	0.627765	0.121011	-0.50101	17.33	17.3127	17.2606	17.4944	17.1493	17.2018	AL20210812	AL20210812_SR_ERV_VT_EG__IFN_TMT10_Fxn02.32838.32838.2	AL20210812_SR_ERV_VT_EG__IFN_TMT10_Fxn02.32838.32838.2	7748	7749	786O_TMT_IFN	AL20210812_SR_ERV_VT_EG__IFN_TMT10_Fxn02.32838.32838.2	2	4	1	9.36	8.24	-2.59	1.12	71.7	6	0	0	300000000		TMT10	5	(R)	QPAPGALPL	(P)	9		QPQPALLP	Q\P\A P-G\A|L P/L	NN0INS0C	55.6	5	4	2	1	1
AL20210812_SR_ERV_VT_EG__IFN_TMT10_Fxn03.18904.18904.3	0.744509	17.4459	3.69513	-0.117739	0.427059	0.069466	-0.829704	17.5296	17.3632	17.5368	17.3123	17.6724	17.2611	AL20210812	AL20210812_SR_ERV_VT_EG__IFN_TMT10_Fxn03.18904.18904.3	AL20210812_SR_ERV_VT_EG__IFN_TMT10_Fxn03.18904.18904.3	11442	11443	786O_TMT_IFN	AL20210812_SR_ERV_VT_EG__IFN_TMT10_Fxn03.18904.18904.3	3	1	1	9.85		9.85	9.85	59.2	5	2	2	36500000		TMT10	83	(A)	TPRHIIVRF	(T)	9			T\P R|H/I|I\V R F	N0SCSN00	44.4	4	4	3	2	0
AL20210812_SR_ERV_VT_EG__IFN_TMT10_Fxn03.33509.33509.2	0.174049	18.5625	22.6341	-0.4851	0.00545239	-0.297894	-3.57808	18.8378	18.1312	18.3263	18.7663	18.811	18.5023	AL20210812	AL20210812_SR_ERV_VT_EG__IFN_TMT10_Fxn03.33509.33509.2	AL20210812_SR_ERV_VT_EG__IFN_TMT10_Fxn03.33509.33509.2	7676	7677	786O_TMT_IFN	AL20210812_SR_ERV_VT_EG__IFN_TMT10_Fxn03.33509.33509.2	2	2	1	7.87		7.87	7.87	50.4	6	0	1	45200000		TMT10	36	(S)	QLGGLVTFK	(L)	9			Q|L G|G|L|V T|F|K	S0SSS0SS	55.6	5	6	6	6	0
AL20210812_SR_ERV_VT_EG__IFN_TMT10_Fxn03.14691.14691.3	0.345006	18.626	12.4632	0.283784	0.0567126	0.470989	2.16834	18.3179	18.7497	18.7556	18.4977	18.6366	18.7984	AL20210812	AL20210812_SR_ERV_VT_EG__IFN_TMT10_Fxn03.14691.14691.3	AL20210812_SR_ERV_VT_EG__IFN_TMT10_Fxn03.14691.14691.3	8312	8313	786O_TMT_IFN	AL20210812_SR_ERV_VT_EG__IFN_TMT10_Fxn03.14691.14691.3	3	4	2	18.51	8.87	12.87	9.64	95.1	7	1	2	117000000		TMT10	31	(E)	RLCPAAPSEK	(-)	10		ATSTVAAPPKGE	R L C|P\A|A|P|S/E/K	00SNSSSCC	70	7	5	6	4	0
AL20210812_SR_ERV_VT_EG__IFN_TMT10_Fxn02.32156.32156.2	0.352463	20.1715	12.2179	0.308442	0.0600087	0.495648	2.13427	19.9062	20.236	20.269	19.9632	20.1825	20.4722	AL20210812	AL20210812_SR_ERV_VT_EG__IFN_TMT10_Fxn02.32156.32156.2	AL20210812_SR_ERV_VT_EG__IFN_TMT10_Fxn02.32156.32156.2	6273	6274	786O_TMT_IFN	AL20210812_SR_ERV_VT_EG__IFN_TMT10_Fxn02.32156.32156.2	2	8	2	10.06	7.75	0.54	2.31	73.2	5	0	0	700000000		TMT10	5	(L)	LPLYTHLPL	(G)	9		LWAPTGVLLP	L|P/L Y T H\L|P-L	SC000NSI	55.6	5	3	3	2	1
AL20210812_SR_ERV_VT_EG__IFN_TMT10_Fxn03.42422.42422.2	0.615799	18.8114	5.96379	-0.293417	0.253292	-0.106212	-1.22449	19.1817	18.8515	18.8524	18.4646	19.2279	18.2901	AL20210812	AL20210812_SR_ERV_VT_EG__IFN_TMT10_Fxn03.42422.42422.2	AL20210812_SR_ERV_VT_EG__IFN_TMT10_Fxn03.42422.42422.2	12053	12054	786O_TMT_IFN	AL20210812_SR_ERV_VT_EG__IFN_TMT10_Fxn03.42422.42422.2	2	4	1	10.09	5.72	1.57	4.37	70.5	5	0	1	282000000		TMT10	3	(L)	VLTCIMLPR	(G)	9		VSYDPRIRP	V|L|T C I M|L|P/R	SS000SSC	55.6	5	4	5	4	0
AL20210812_SR_ERV_VT_EG__IFN_TMT10_Fxn03.37396.37396.3	0.934131	14.6695	0.958473	0.0565772	0.80196	0.243783	0.257931	14.6957	15.0518	14.2462	14.4148	14.8131	14.7954	AL20210812	AL20210812_SR_ERV_VT_EG__IFN_TMT10_Fxn03.37396.37396.3	AL20210812_SR_ERV_VT_EG__IFN_TMT10_Fxn03.37396.37396.3	8661	8662	786O_TMT_IFN	AL20210812_SR_ERV_VT_EG__IFN_TMT10_Fxn03.37396.37396.3	3	1	1	9.62	6.33	1.39	3.29	77	5	1	2	6660000		TMT10	110	(F)	RPIILLRI	(H)	8		PRLLLRLL	R/P I/I|L|L\R I	C0CSSN0	50	4	3	4	2	0
AL20210812_SR_ERV_VT_EG__IFN_TMT10_Fxn03.38955.38955.3	0.657947	17.7608	5.14584	-0.170307	0.305785	0.0168981	-1.08238	18.0606	17.5295	17.8298	17.9065	17.5708	17.6677	AL20210812	AL20210812_SR_ERV_VT_EG__IFN_TMT10_Fxn03.38955.38955.3	AL20210812_SR_ERV_VT_EG__IFN_TMT10_Fxn03.38955.38955.3	11632	11633	786O_TMT_IFN	AL20210812_SR_ERV_VT_EG__IFN_TMT10_Fxn03.38955.38955.3	3	2	1	8.11		8.11	8.11	58.3	5	1	2	73800000	N5n	TMT10	1	(-)	TVLFnMLRYIK	(L)	11			T|V|L|F|n M L R Y I/K	SSSS00000C	45.5	5	4	5	4	0
AL20210812_SR_ERV_VT_EG__IFN_TMT10_Fxn03.52988.52988.2	0.978849	18.0885	0.313786	0.0109379	0.930297	0.198143	0.0898182	18.084	17.9674	18.156	18.1239	18.041	18.1584	AL20210812	AL20210812_SR_ERV_VT_EG__IFN_TMT10_Fxn03.52988.52988.2	AL20210812_SR_ERV_VT_EG__IFN_TMT10_Fxn03.52988.52988.2	752	753	786O_TMT_IFN	AL20210812_SR_ERV_VT_EG__IFN_TMT10_Fxn03.52988.52988.2	2	1	1	8.21	6.12	3.92	2.09	55.7	5	0	0	15600000		TMT10	30	(L)	AIVNFLVL	(V)	8		AFINIVVL	A|I/V N F\L\V\L	SC00NNN	62.5	5	4	2	1	0
AL20210812_SR_ERV_VT_EG__IFN_TMT10_Fxn03.52210.52210.2	0.824333	15.9225	2.499	0.150881	0.562471	0.338087	0.602712	15.8457	16.6209	15.6003	15.9828	15.7126	15.7725	AL20210812	AL20210812_SR_ERV_VT_EG__IFN_TMT10_Fxn03.52210.52210.2	AL20210812_SR_ERV_VT_EG__IFN_TMT10_Fxn03.52210.52210.2	10953	10954	786O_TMT_IFN	AL20210812_SR_ERV_VT_EG__IFN_TMT10_Fxn03.52210.52210.2	2	2	1	7.6	4.65	1.53	2.95	67.3	5	0	0	12700000		TMT10	52	(S)	SWPLFLSS	(P)	8		WPSLFRM	S\W P\L\F\L S-S	N0NNN0I	50	4	4	0	0	1
AL20210812_SR_ERV_VT_EG__IFN_TMT10_Fxn03.40171.40171.2	0.938792	19.8175	0.902568	-0.0393711	0.81235	0.147834	-0.24409	20.0587	19.7287	19.9083	19.5495	19.9033	19.7563	AL20210812	AL20210812_SR_ERV_VT_EG__IFN_TMT10_Fxn03.40171.40171.2	AL20210812_SR_ERV_VT_EG__IFN_TMT10_Fxn03.40171.40171.2	3709	3710	786O_TMT_IFN	AL20210812_SR_ERV_VT_EG__IFN_TMT10_Fxn03.40171.40171.2	2	2	1	10.5	9.05	-2.42	1.45	54.2	5	1	1	393000000		TMT10	45	(E)	GFLPLPQKI	(R)	9		LGFPGIAPKI	G F/L|P|L P|Q K-I	0CSS0S0I	33.3	3	3	4	3	1
AL20210812_SR_ERV_VT_EG__IFN_TMT10_Fxn03.37831.37831.2	0.895344	16.731	1.4647	-0.069444	0.713724	0.117761	-0.378018	17.1911	16.629	16.7263	16.4679	16.6381	16.7334	AL20210812	AL20210812_SR_ERV_VT_EG__IFN_TMT10_Fxn03.37831.37831.2	AL20210812_SR_ERV_VT_EG__IFN_TMT10_Fxn03.37831.37831.2	5926	5927	786O_TMT_IFN	AL20210812_SR_ERV_VT_EG__IFN_TMT10_Fxn03.37831.37831.2	2	1	1	7.45	5.97	1.48	1.48	61.4	5	0	1	33100000		Hydrogen	33	(K)	LAELYISVILK	(V)	11		LFnLGNLLK	L A E L Y|I-S|V|I|L|K	0000SISSSS	54.5	6	5	5	5	1
AL20210812_SR_ERV_VT_EG__IFN_TMT10_Fxn03.32058.32058.2	0.836054	17.8736	2.32422	-0.0648948	0.585568	0.122311	-0.564382	17.9397	17.7936	17.8825	17.8797	17.8988	17.8475	AL20210812	AL20210812_SR_ERV_VT_EG__IFN_TMT10_Fxn03.32058.32058.2	AL20210812_SR_ERV_VT_EG__IFN_TMT10_Fxn03.32058.32058.2	10128	10129	786O_TMT_IFN	AL20210812_SR_ERV_VT_EG__IFN_TMT10_Fxn03.32058.32058.2	2	2	1	8.33	4.97	2.19	3.35	80	5	0	1	56800000		TMT10	36	(S)	SPFLTSGFR	(E)	9		APYITRQY	S\P F\L\T\S-G F R	N0NNNI00	44.4	4	4	0	0	1
AL20210812_SR_ERV_VT_EG__IFN_TMT10_Fxn01.30194.30194.2	0.325642	17.5326	13.2526	0.298862	0.0472871	0.486068	2.27752	17.4074	17.5357	17.7129	17.4864	17.2557	17.7975	AL20210812	AL20210812_SR_ERV_VT_EG__IFN_TMT10_Fxn01.30194.30194.2	AL20210812_SR_ERV_VT_EG__IFN_TMT10_Fxn01.30194.30194.2	3137	3138	786O_TMT_IFN	AL20210812_SR_ERV_VT_EG__IFN_TMT10_Fxn01.30194.30194.2	2	4	1	14.7	13.6	3.2	1.1	88	5	0	0	104000000		TMT10	26	(V)	ELLNPMVIL	(C)	9		ERTPVDVIL	E|L/L N P M\V|I|L	SC000NSS	55.6	5	4	4	3	0
AL20210812_SR_ERV_VT_EG__IFN_TMT10_Fxn03.31804.31804.2	0.631386	16.1545	5.66925	-0.148786	0.271066	0.0384189	-1.16855	16.1385	16.1553	15.9977	16.3485	16.1997	16.0873	AL20210812	AL20210812_SR_ERV_VT_EG__IFN_TMT10_Fxn03.31804.31804.2	AL20210812_SR_ERV_VT_EG__IFN_TMT10_Fxn03.31804.31804.2	8209	8210	786O_TMT_IFN	AL20210812_SR_ERV_VT_EG__IFN_TMT10_Fxn03.31804.31804.2	2	1	1	10.96	9.31	-0.55	1.66	76.1	5	2	2	84900000		TMT10	6	(L)	RGPHERVVI	(N)	9		GTSFLLGGVVI	R\G P H-E R\V|V|I	N00I0NSS	44.4	4	4	2	2	1
SA_DP	>0.6 Green; <0.6 Red; 0 means no data obtained
absDeltaRTpredictedDeepLC	<10 Green; >10 Red
Decision	Decision column is color-coded based on Column DC, DD and DE
	Column DC, DD and DE	Decision
	All Green	Green
	One Red	Yellow
	More than one Red	Red
All peptides scored as 'Green' or 'Yellow' on Decision Column were included for downstream analysis
	Peptide sequence	RNA-Seq	Polysome-Seq	HIF2-responsive	HLAthena bestMSi	HLAthena bestAllele	Blastp	Blastp Matched Non-Coding Genes	No. of Possible Coding ERVs	Accession Numbers Ensembl.human.hg19.clean3nr.602contams.3173-ERV-stranded.fasta	Protein Sequence Lengths
	KLIAGLIFLK	*+/+	*+/-	4818/475	0.00916606	A*03:01	Partial Match		28	rvnr5494_F1_R76_chrX:74864811-74865125:- | rvnr2208_F1_R85_chr6:75181738-75182160:+ | rvnr980_F1_R66_chr3:74877904-74878005:+ | rvnr5658_F2_R87_chrX:115035138-115035368:- | rvnr6169_F3_R61_chr1:206284986-206285027:- | rvnr3323_F3_R92_chr10:96149717-96150028:+ | rvnr2411_F3_R99_chr7:5063084-5063377:- | rvnr1128_F2_R92_chr3:133743909-133744148:+ | rvnr646_F1_R84_chr2:109145307-109145408:+ | rvnr119…	105 | 141 | 34 | 77 | 14 | 104 | 98 | 80 | 34 | 188 | 169 | 125 | 14 | 116 | 109 | 34 | 164 | 62 | 101 | 51 | 169 | 155 | 83 | 109 | 152 | 93 | 40 | 51
	ATFLGSLTGK	*+/+/+	*+/+/-	4818/5875/475	0.0100726	A*03:01	Partial Match		48	rvnr2630_F2_R9_chr7:129218698-129218760:+ | rvnr4830_F2_R9_chr20:24900335-24900421:+ | rvnr3723_F1_R8_chr12:17450255-17450317:+ | rvnr5585_F1_R7_chrX:92685134-92685196:+ | rvnr837_F3_R10_chr2:232265888-232265950:+ | rvnr5288_F1_R3_chrX:3884327-3884380:+ | rvnr475_F1_R5_chr2:13673198-13673251:- | rvnr3733_F2_R38_chr12:21097298-21097360:- | rvnr5108_F2_R5_chrY:15394627-15394689:+ | rvnr3594_F3_R139…	21 | 29 | 21 | 21 | 21 | 18 | 18 | 21 | 21 | 25 | 18 | 21 | 21 | 21 | 21 | 18 | 18 | 21 | 18 | 37 | 29 | 29 | 18 | 21 | 31 | 31 | 18 | 29 | 29 | 86 | 21 | 29 | 44 | 21 | 21 | 36 | 18 | 21 | 21 | 21 | 30 | 18 | 29 | 31 | 18 | 25 | 32 | 21
	QPAPGALPL	-	+	5833	0.0564001	B*07:02	Partial Match		2	rvnr5833_F2_R3_chr1:19593847-19593933:+ | rvnr5833_F1_R215_chr1:19609278-19609364:+	29 | 29
	*TPRHIIVRF	+	-	3888	0.1138	B*07:02	Perfect Match	LINE-1 retrotransposable element ORF1 protein	44	rvnr2242_F2_R83_chr6:86571120-86571545:- | rvnr5056_F6_R149_chrY:8063157-8063549:+ | rvnr2525_F1_R230_chr7:64881168-64881701:+ | rvnr2157_F1_R41_chr6:58721553-58721804:+ | rvnr1248_F1_R94_chr3:177381252-177381764:- | rvnr3684_F1_R77_chr12:7747979-7748527:+ | rvnr3730_F1_R92_chr12:20923310-20923693:+ | rvnr800_F3_R24_chr2:209760064-209760693:+ | rvnr2384_F3_R22_chr6:159039833-159040351:- | rvnr290…	142 | 131 | 178 | 84 | 171 | 183 | 128 | 210 | 173 | 228 | 198 | 171 | 168 | 84 | 208 | 244 | 228 | 224 | 305 | 171 | 144 | 163 | 159 | 119 | 208 | 167 | 203 | 208 | 159 | 142 | 18 | 211 | 129 | 79 | 208 | 146 | 107 | 141 | 206 | 235 | 208 | 229 | 247 | 51
	QLGGLVTFK	-	+	2830	0.147966	A*03:01	Partial Match		1	rvnr2830_F5_R99_chr8:56622621-56623094:-	158
	*RLCPAAPSEK	-	+	1264	0.21928	A*03:01	Perfect Match	hCG2027609	5	rvnr569_F6_R69_chr2:71388170-71388247:+ | rvnr4833_F3_R59_chr20:32720205-32720354:+ | rvnr4658_F4_R99_chr19:21790130-21790207:- | rvnr992_F2_R55_chr3:78632762-78632911:- | rvnr1264_F3_R141_chr3:186591595-186591714:+	26 | 50 | 26 | 50 | 40
	VLTCIMLPR	-	+	5939	0.666201	A*03:01	Partial Match		1	rvnr5939_F1_R84_chr1:80103372-80103476:-	35
	RPIILLRI	+	-	6056	0.775002	B*07:02	Partial Match		2	rvnr6057_F2_R13_chr1:149657475-149657834:- | rvnr6056_F3_R12_chr1:149271873-149272232:-	120 | 120
	*Peptide in red color could originate from an non-ERV non-coding source
[truncated: 64 more columns]

## Sheet: 786-O LabelFree MS ERV
number	directory	filename	parent_charge	numPSMsObserved	numLCrunsObserved	score	rank2Score	deltaForwardReverseScore	deltaRank1Rank2Score	percent_scored_peak_intensity	backbone_cleavage_score	missedCleavages	numKorR	totalIntensity	variableSites	nterm	StartAA	previous_aa	sequence	next_aa	sequenceLength	sequenceMulti	rank2Sequence	sequenceMap	fragmentIonMap	recallMstag	numCoveredAAsDB	numNcuts	numCcuts	numNCcuts	numIcuts	fragmentationCategory	cys	modifications	precursorAveragineChiSquared	precursorIsolationPurityPercent	retentionTimeMin	trapFillMsec	faimsCV	collisionEnergy	parent_m_over_z	matched_parent_mass	delta_parent_mass	delta_parent_mass_ppm	peptide_pI	protein_mw	species	accession_number	accession_numbers
3359	7860_EV_IFN_W632	AL20210722_SR_ccRCC_CL786O_EG_EV_IFN_W632_Fxn03.37881.37881.2	2	1	1	14.46	6.12	9.78	8.35	79.1	8	1	2	16700000		Hydrogen	24	(K)	KLIAGLIFLK	(I)	10		LFQLIKIIK	K/L|I/A/G L|I|F|L/K	CSCC0SSSC	80	8	4	8	4	0	dual b/y bias			0.993	96.8	68.3	95.65	0	30	558.381	1115.76	-0.0009	-0.8	10	3904.5	UNREADABLE	rvnr4818_F1_R96_chr20:15963057-15963158:-	rvnr4818_F1_R96_chr20:15963057-15963158:-|rvnr475_F2_R94_chr2:13668322-13668696:-
3360	7860_VT_IFN_W632	AL20210722__SR_ccRCC_CL786O_VT_VHL_IFN_W632_Fxn03.37137.37137.2	2	2	1	12.73	6.66	7.78	6.07	85	8	1	2	17700000		Hydrogen	24	(K)	KLIAGLIFLK	(I)	10		LFQLIKIIK	K/L/I/A/G L/I|F|L/K	CCCC0CSSC	80	8	2	8	2	0	y-ion bias			0.986	100	67.88	100	0	30	558.381	1115.76	0.0006	0.5	10	3904.5	UNREADABLE	rvnr4818_F1_R96_chr20:15963057-15963158:-	rvnr4818_F1_R96_chr20:15963057-15963158:-|rvnr475_F2_R94_chr2:13668322-13668696:-
1225	7860_EV_IFN_W632	AL20210722_SR_ccRCC_CL786O_EG_EV_IFN_W632_Fxn03.29378.29378.2	2	2	1	10.01		10.01	10.01	54.2	8	0	1	39700000		Hydrogen	9	(P)	ATFLGSLTGK	(R)	10			A T|F/L/G/S/L/T/G/K	0SCCCCCCC	80	8	1	8	1	0	y-ion bias			1	81	52.72	100	0	30	497.782	994.557	0.0003	0.3	8.8	2103.3	UNREADABLE	rvnr4818_F3_R7_chr20:15966379-15966441:-	rvnr4818_F3_R7_chr20:15966379-15966441:-|rvnr5875_F1_R4_chr1:46797708-46797800:-|rvnr475_F1_R5_chr2:13673198-13673251:-
7616	7860_EV_IFN_W632	AL20210722_SR_ccRCC_CL786O_EG_EV_IFN_W632_Fxn03.17365.17365.3	3	1	1	7.15		7.15	7.15	57.6	5	2	2	163000000		Hydrogen	83	(A)	TPRHIIVRF	(T)	9			T/P R|H|I/I/V R F	C0SSCC00	44.4	4	2	5	2	0	y-ion bias			0.999	72.9	31.53	6.81	0	30	380.233	1138.68	0	0	12	17085.5	UNREADABLE	rvnr3888_F1_R118_chr12:101034896-101035327:-	rvnr3888_F1_R118_chr12:101034896-101035327:-
2959	7860_VT_IFN_W632	AL20210722__SR_ccRCC_CL786O_VT_VHL_IFN_W632_Fxn03.34825.34919.2	2	1	1	9.03	5.82	2.37	3.21	66.4	7	1	2	34500000		Hydrogen	1	(-)	ILPSTKIPKP	(P)	10		IPSTPKLIPK	I/L|P\S\T K I|P/K-P	CSNN00SCI	70	7	4	4	2	1	unbiased			1	100	63.78	100	0	30	547.353	1093.7	0.0004	0.4	10	5560.3	UNREADABLE	rvnr4103_F3_R104_chr14:32711665-32711808:-	rvnr4103_F3_R104_chr14:32711665-32711808:-
3805	7860_EV_IFN_W632	AL20210722_SR_ccRCC_CL786O_EG_EV_IFN_W632_Fxn01.18865.18865.2	2	1	1	7.4	5	3.02	2.4	58.6	5	0	1	81000000		Hydrogen	14	(R)	LGEGRPPLP	(R)	9		AVEKRYGI	L/G|E/G R P/P/L P	CSC00CC0	44.4	4	1	5	1	0	y-ion bias			0.987	84.6	33.38	100	0	30	468.27	935.531	0.0022	2.3	6	2858.2	UNREADABLE	rvnr3888_F1_R105_chr12:101036279-101036353:-	rvnr3888_F1_R105_chr12:101036279-101036353:-
SA_DP	>0.6 Green; <0.6 Red; 0 means no data obtained
absDeltaRTpredictedDeepLC	<10 Green; >10 Red
Decision	Decision column is color-coded based on Column AZ, BA and BB
	Column AZ,BA,BB	Decision
	All Green	Green
	One Red	Yellow
	More than one Red	Red
All peptides scored as 'Green' or 'Yellow' on Decision Column were included for downstream analysis
	Peptide Sequence	RNA-Seq	Polysome-Seq	HIF2-responsive ERV	HLAthena best Msi percentile rank	HLAthena allele	EV	VHL	Blastp	Blastp Matched Non-Coding Genes	No. of Possible Coding ERVs	Accession Numbers Ensembl.human.hg19.clean3nr.602contams.3173-ERV-stranded.fasta	Protein Sequence Lengths
	KLIAGLIFLK	+/+	+/-	4818/475	0.00916606	A*03:01	+	+	Partial Match		28	rvnr4818_F1_R96_chr20:15963057-15963158:- | rvnr1458_F1_R112_chr4:72509108-72509614:+ | rvnr5804_F3_R63_chr1:1349896-1350222:- | rvnr1128_F2_R92_chr3:133743909-133744148:+ | rvnr6169_F3_R61_chr1:206284986-206285027:- | rvnr1575_F2_R72_chr4:116875116-116875580:+ | rvnr1013_F2_R108_chr3:87784992-87785318:- | rvnr5430_F2_R100_chrX:62634055-62634510:+ | rvnr2411_F3_R99_chr7:5063084-5063377:- | rvnr33…	34 | 169 | 109 | 80 | 14 | 155 | 109 | 152 | 98 | 104 | 34 | 116 | 83 | 141 | 34 | 14 | 40 | 51 | 188 | 164 | 62 | 77 | 105 | 169 | 125 | 51 | 93 | 101
	ATFLGSLTGK	+/+/+	+/+/-	4818/5875/475	0.0100726	A*03:01	+	-	Partial Match		48	rvnr1013_F2_R12_chr3:87790020-87790073:- | rvnr5397_F2_R8_chrX:56058118-56058210:- | rvnr884_F1_R8_chr3:20412420-20412506:- | rvnr3991_F1_R8_chr13:67971817-67971870:+ | rvnr5966_F2_R31_chr1:92135788-92135874:- | rvnr475_F1_R5_chr2:13673198-13673251:- | rvnr3624_F3_R12_chr11:101115473-101115559:+ | rvnr1365_F2_R7_chr4:35102573-35102665:+ | rvnr4830_F2_R9_chr20:24900335-24900421:+ | rvnr5494_F3_R5_…	18 | 31 | 29 | 18 | 29 | 18 | 29 | 31 | 29 | 18 | 36 | 21 | 21 | 30 | 18 | 18 | 21 | 21 | 21 | 18 | 21 | 32 | 18 | 44 | 18 | 21 | 21 | 21 | 29 | 21 | 29 | 21 | 31 | 25 | 21 | 37 | 21 | 21 | 21 | 25 | 21 | 29 | 21 | 86 | 21 | 21 | 18 | 18
	*TPRHIIVRF	-	+	1264	0.1138	B*07:02	+	-	Perfect Match	LINE-1 retrotransposable element ORF1 protein	44	rvnr2675_F1_R369_chr7:150304104-150304727:+ | rvnr2525_F1_R230_chr7:64881168-64881701:+ | rvnr2902_F6_R256_chr8:93380527-93381210:- | rvnr6125_F4_R150_chr1:185557105-185557581:+ | rvnr5056_F6_R149_chrY:8063157-8063549:+ | rvnr2384_F3_R22_chr6:159039833-159040351:- | rvnr2489_F5_R154_chr7:50642638-50643261:- | rvnr3684_F1_R77_chr12:7747979-7748527:+ | rvnr4830_F1_R67_chr20:24903778-24904215:+ | rv…	208 | 178 | 228 | 159 | 131 | 173 | 208 | 183 | 146 | 79 | 168 | 142 | 211 | 210 | 119 | 51 | 144 | 141 | 84 | 244 | 163 | 142 | 129 | 171 | 171 | 203 | 171 | 228 | 107 | 208 | 84 | 198 | 167 | 206 | 159 | 235 | 208 | 128 | 208 | 18 | 229 | 305 | 247 | 224
	*Peptide in red color could originate from an non-ERV non-coding source
[truncated: 9 more columns]

## Sheet: A-498 LabelFree MS ERV
number	directory	filename	parent_charge	numPSMsObserved	numLCrunsObserved	score	rank2Score	deltaForwardReverseScore	deltaRank1Rank2Score	percent_scored_peak_intensity	backbone_cleavage_score	missedCleavages	numKorR	totalIntensity	variableSites	nterm	StartAA	previous_aa	sequence	next_aa	sequenceLength	sequenceMulti	rank2Sequence	sequenceMap	fragmentIonMap	recallMstag	numCoveredAAsDB	numNcuts	numCcuts	numNCcuts	numIcuts	fragmentationCategory	cys	modifications	precursorAveragineChiSquared	precursorIsolationPurityPercent	retentionTimeMin	trapFillMsec	faimsCV	collisionEnergy	parent_m_over_z	matched_parent_mass	delta_parent_mass	delta_parent_mass_ppm	peptide_pI	protein_mw	species	accession_number	accession_numbers
20607	A498_VT_IFN	AQ20220527_MKP_HLAclass1_A458_ERV_IFN_VT_fr1.33818.33818.2	2	1	1	11.21	9	3.21	2.21	80	6	0	0	70100000		Hydrogen	64	(P)	YLHDLIVTL	(T)	9		RLQDELVTL	Y L\H D\L\I\V|T|L	0N0NNNSS	55.6	5	6	2	2	0	b-ion bias			0.999	59.2	59.92	16.16	0	30	543.813	1086.62	-0.001	-0.9	5.08	8968.6	UNREADABLE	rvnr3016_F4_R134_chr9:21923829-21924068:-	rvnr3016_F4_R134_chr9:21923829-21924068:-
18800	A498_EV_IFN	AQ20220527_MKP_HLAclass1_A458_ERV_IFN_EV_fr2.36287.36287.2	2	1	1	8.85	5.54	0.89	3.31	70.1	5	0	0	19400000	N33n	Hydrogen	31	(W)	VInIVHPQV	(E)	9		QVLVEHVVP	V I|n I\V-H|P\Q\V	0S0NISNN	55.6	5	5	2	2	1	b-ion bias		n:Deamidated	0.878	100	58.17	58.03	0	30	510.297	1018.6	0.9823	-1.7	5.08	5461.2	UNREADABLE	rvnr836_F6_R174_chr2:231965779-231965916:+	rvnr836_F6_R174_chr2:231965779-231965916:+
18801	A498_VT_IFN	AQ20220527_MKP_HLAclass1_A458_ERV_IFN_VT_fr2.35495.35631.2	2	1	1	7.9	5.07	-0.46	2.83	69.4	5	0	0	28500000	N33n	Hydrogen	31	(W)	VInIVHPQV	(E)	9		LVHLDAVPR	V I|n I-V-H|P\Q\V	0S0IISNN	55.6	5	4	2	2	2	b-ion bias		n:Deamidated	0.899	100	58.7	61.92	0	30	510.299	1018.6	0.9869	2.9	5.08	5461.2	UNREADABLE	rvnr836_F6_R174_chr2:231965779-231965916:+	rvnr836_F6_R174_chr2:231965779-231965916:+
8544	A498_VT_IFN	AQ20220527_MKP_HLAclass1_A458_ERV_IFN_VT_fr2.43133.43133.2	2	1	1	9.26	6.86	2.48	2.4	80.2	7	0	0	4370000		Hydrogen	35	(P)	HLLQEELIL	(E)	9		EEILHQILL	H L\L\Q\E\E\L|I/L	0NNNNNSC	77.8	7	6	2	1	0	b-ion bias			0.993	100	71.75	100	0	30	554.327	1107.64	0.0052	4.7	4.51	7329.6	UNREADABLE	rvnr1742_F3_R72_chr5:247583-247774:+	rvnr1742_F3_R72_chr5:247583-247774:+|rvnr1745_F1_R122_chr5:1579955-1580110:-|rvnr3895_F2_R91_chr12:105698767-105698958:-
8543	A498_EV_IFN	AQ20220527_MKP_HLAclass1_A458_ERV_IFN_EV_fr2.44307.44307.2	2	2	2	11.08	7.64	3.53	3.44	76.9	7	0	0	8580000		Hydrogen	35	(P)	HLLQEELIL	(E)	9		LELEGAHLLL	H L\L\Q\E\E\L|I/L	0NNNNNSC	77.8	7	6	2	1	0	b-ion bias			0.922	83.1	71.45	100	0	30	554.326	1107.64	0.0039	3.5	4.51	7329.6	UNREADABLE	rvnr1742_F3_R72_chr5:247583-247774:+	rvnr1742_F3_R72_chr5:247583-247774:+|rvnr1745_F1_R122_chr5:1579955-1580110:-|rvnr3895_F2_R91_chr12:105698767-105698958:-
14024	A498_VT_IFN	AQ20220527_MKP_HLAclass1_A458_ERV_IFN_VT_fr3.30391.30391.2	2	1	1	9.81	6.9	3.68	2.91	72.5	6	1	1	5280000		Hydrogen	6	(I)	PLQIKVCPI	(S)	9		PLEFRPVPL	P L\Q\I|K\V C|P-I	0NNSN0SI	55.6	5	5	2	2	1	b-ion bias	Carbamidomethylation	C:Carbamidomethylation,	0.93	100	54.88	100	0	30	534.32	1067.63	0.0038	3.6	9.18	2754.3	UNREADABLE	rvnr478_F5_R45_chr2:14067613-14067684:-	rvnr478_F5_R45_chr2:14067613-14067684:-
11271	A498_EV_IFN	AQ20220527_MKP_HLAclass1_A458_ERV_IFN_EV_fr2.57238.57238.2	2	1	1	14.37	12.03	4.49	2.34	86.1	5	1	1	2080000		Hydrogen	40	(C)	LFYNKNYLDL	(V)	10		YLSFREFLDI	L/F Y N K N\Y\L|D|L	C0000NNSS	50	5	4	3	2	0	unbiased			0.835	100	94.47	100	0	30	651.841	1302.67	0.0021	1.6	5.83	6291.1	UNREADABLE	rvnr2365_F5_R149_chr6:145245760-145245921:-	rvnr2365_F5_R149_chr6:145245760-145245921:-
14694	A498_EV_IFN	AQ20220527_MKP_HLAclass1_A458_ERV_IFN_EV_fr2.52292.52292.1	1	2	1	8.98	5.01	5.41	3.97	76.6	5	1	1	29900000	Q2q	Hydrogen	2	(T)	qNLPKLLLA	(L)	9		qKPILNLAL	q N L|P\K\L\L\L A	00SNNNN0	44.4	4	5	1	1	0	b-ion bias		q:Pyroglutamic acid	0.927	100	85.43	100	0	30	992.617	1009.64	-17.0234	3.1	8.75	2393.8	UNREADABLE	rvnr4297_F3_R172_chr15:82952210-82952272:-	rvnr4297_F3_R172_chr15:82952210-82952272:-
14695	A498_VT_IFN	AQ20220527_MKP_HLAclass1_A458_ERV_IFN_VT_fr2.50987.51093.1	1	4	3	9.08	5.16	4.86	3.93	77.8	6	1	1	58100000	Q2q	Hydrogen	2	(T)	qNLPKLLLA	(L)	9		qKPILNLAL	q N L|P\K\L\L\L-A	00SNNNNI	66.7	6	5	1	1	1	b-ion bias		q:Pyroglutamic acid	0.956	100	85.78	100	0	30	992.618	1009.64	-17.0225	4	8.75	2393.8	UNREADABLE	rvnr4297_F3_R172_chr15:82952210-82952272:-	rvnr4297_F3_R172_chr15:82952210-82952272:-
17266	A498_VT_IFN	AQ20220527_MKP_HLAclass1_A458_ERV_IFN_VT_fr2.49508.49508.2	2	1	1	7.65	5.19	2.26	2.47	52.2	5	0	0	16700000		Hydrogen	63	(P)	STAIHTWGSV	(R)	10		VLNGNQEWV	S T/A/I/H T W G/S\V	0CCC000CN	40	4	1	4	0	0	y-ion bias			0.988	66.2	83.08	28.66	0	30	529.765	1058.53	-0.0039	-3.7	6.46	8884.2	UNREADABLE	rvnr5663_F6_R82_chrX:115377971-115378198:-	rvnr5663_F6_R82_chrX:115377971-115378198:-
12640	A498_EV_IFN	AQ20220527_MKP_HLAclass1_A458_ERV_IFN_EV_fr3.38081.38081.2	2	1	1	12.78	10.8	1.25	1.98	88.9	5	0	0	36900000		Hydrogen	2	(S)	LYHLPFSHL	(V)	9		RLCDLLSHL	L/Y H L-P F|S|H\L	C00I0SSN	44.4	4	3	3	2	1	unbiased			0.997	95.4	66.17	43.4	0	30	563.807	1126.6	0.0021	1.9	6.92	2343.7	UNREADABLE	rvnr2365_F1_R15_chr6:145246053-145246109:+	rvnr2365_F1_R15_chr6:145246053-145246109:+
12540	A498_VT_IFN	AQ20220527_MKP_HLAclass1_A458_ERV_IFN_VT_fr1.20344.20454.2	2	1	1	8.86	6.96	-1.63	1.9	59.4	5	1	1	17900000		Hydrogen	63	(P)	LSGNEKGAW	(I)	9		DDRLSVAW	L S\G N\E K\G|A|W	0N0N0NSS	33.3	3	5	2	2	0	b-ion bias			0.983	78.8	36.52	100	0	30	481.242	961.474	0.0027	2.8	6	12716.3	UNREADABLE	rvnr2098_F3_R19_chr6:26293994-26294323:-	rvnr2098_F3_R19_chr6:26293994-26294323:-
SA_DP	>0.6 Green; <0.6 Red; 0 means no data obtained
absDeltaRTpredictedDeepLC	<10 Green; >10 Red
Decision	Decision column is color-coded based on Column AZ, BA and BB
	Column AZ,BA,BB	Decision
	All Green	Green
	One Red	Yellow
	More than one Red	Red
All peptides scored as 'Green' or 'Yellow' on Decision Column were included for downstream analysis
	Peptide Sequence	RNA-Seq	Polysome-Seq	HIF2-responsive ERV	HLAthena best Msi percentile rank	HLAthena allele	EV	VHL	Blastp	Blastp Matched Non-Coding Genes	No. of Possible Coding ERVs	Accession Numbers Ensembl.human.hg19.clean3nr.602contams.3173-ERV-stranded.fasta	Protein Sequence Lengths
	YLHDLIVTL	-	+	3016	0.000201979	A*02:01	-	+	Partial Match		1	rvnr3016_F4_R134_chr9:21923829-21924068:-	80
	VINIVHPQV	+	-	836	1.02837	A*02:01	+	+	Partial Match		1	rvnr836_F6_R174_chr2:231965779-231965916:+	46
	HLLQEELIL	+/+/-	-/-/+	1742/1745/3895	1.19573	B*08:01	+	+	Partial Match		59	rvnr5277_F3_R46_chrY:28173313-28173414:- | rvnr3771_F3_R196_chr12:39584908-39585099:- | rvnr2480_F2_R95_chr7:46079953-46080051:- | rvnr3792_F3_R83_chr12:50887846-50888079:- | rvnr2793_F1_R57_chr8:47194292-47194474:+ | rvnr1745_F1_R122_chr5:1579955-1580110:- | rvnr1531_F3_R80_chr4:100292054-100292152:+ | rvnr6091_F1_R57_chr1:167289001-167289195:- | rvnr3891_F3_R81_chr12:103057148-103057282:- | rvn…	34 | 64 | 33 | 78 | 61 | 52 | 33 | 65 | 45 | 119 | 64 | 91 | 64 | 45 | 64 | 78 | 64 | 57 | 64 | 64 | 64 | 64 | 64 | 64 | 63 | 64 | 64 | 64 | 165 | 64 | 119 | 64 | 51 | 64 | 43 | 64 | 64 | 64 | 55 | 64 | 64 | 38 | 64 | 64 | 64 | 64 | 254 | 273 | 61 | 64 | 120 | 64 | 64 | 64 | 121 | 64 | 64 | 101 | 64
	PLQIKVCPI	+	-	478	2.19537	B*08:01	-	+	Partial Match		1	rvnr478_F5_R45_chr2:14067613-14067684:-	24
[truncated: 9 more columns]
