# Supplementary material for: HIF Regulates Multiple Translated Endogenous Retroviruses: Implications for Cancer Immunotherapy
Source: Cell. Author manuscript; Available in PMC 2025 Apr 11. (PMC11988688; doi:10.1016/j.cell.2025.01.046)
Supplement: 11 — Table S5. ERV quantification based on patient scATAC-seq and scRNA-seq and RNA-seq, Related to Figure 5 [file NIHMS2060984-supplement-11.xlsx]

## Sheet: T-Scan Peptide List
ERV Target	Peptide Name	Sequence
1514	P1	SQEKDFHKV
1514	P2	QEKDFHKVM
1514	P3	HFFCGGISSV
1514	P4	SQEKDFHKVM
1514	P5	MSQEKDFHKV
1514	P6	SVKVGQGIFTSF
1514	P7	KDFHKVMSSL
1514	P8	ARTGHLHFF
1514	P9	YMCKSQGLQW
4700	P10	RPDFRDHPW
4700	P11	RPDFRDHPWMSL
4700	P12	HPWMSLDWEL
4700	P13	RPDFRDHPWM
4700	P14	LPQGTSAQKA
4700	P15	RPEGRPDFRDHPW
4700	P16	FRDHPWMSL
4700	P17	LPQGTSAQK
4700	P18	DFRDHPWMSL
2256 Frame 1	P19	KTKDLFLQL
2256 Frame 1	P20	LIQGEIHKR
2256 Frame 1	P21	SPKPVFQTF
2256 Frame 1	P22	NVPIPELPGK
2256 Frame 1	P23	KTKDLFLQLA
2256 Frame 1	P24	RSPKPVFQTF
2256 Frame 1	P25	LLIQGEIHK
2256 Frame 1	P26	HSLNITSCY
2256 Frame 1	P27	VPIPELPGK
2256 Frame 1	P28	VPIPELPGKTK
2256 Frame 3	P29	RLRVVPVHR
2256 Frame 3	P30	WTRLPQGFK
2256 Frame 3	P31	KVSCQRPRL
2256 Frame 3	P32	GGTGSRPPK
2256 Frame 3	P33	GFKNFPHHL
2256 Frame 3	P34	HLWGGTGSRPPK
2256 Frame 3	P35	GSRPPKVSCQR
2256 Frame 3	P36	VTTHYTWTR
2256 Frame 3	P37	GSRVRQRNR
