# Supplementary material for: HIF Regulates Multiple Translated Endogenous Retroviruses: Implications for Cancer Immunotherapy
Source: Cell. Author manuscript; Available in PMC 2025 Apr 11. (PMC11988688; doi:10.1016/j.cell.2025.01.046)
Supplement: 13 — Table S6. LC-MS/MS analysis of ccRCC patient biospecimens, Related to Figure 6 [file NIHMS2060984-supplement-13.xlsx]

## Sheet: scATAC-Seq
ERV	Chromosome location (hg38)	p_val	avg_log2FC	pct.1	pct.2	p_val_adj	logpadj	significant	change	HIF2-Responsive
CA9	chr9	7.45738e-51	3.99481	0.048	0.003	1.37906e-45	44.8604	Sig	Up
PTPRC	chr1	2.04067e-104	-6.02646	0.001	0.062	3.77372e-99	98.4232	Sig	Down
ERV3797	chr12-52115753-52120734	0	3.07068	0.498	0.062	0	300	Sig	Up	Y
ERV5875	chr1-46330778-46334073	1.26247e-81	2.32427	0.133	0.026	2.33463e-76	75.6318	Sig	Up	Y
ERV2637	chr7-135173885-135175069	1.98588e-14	2.24145	0.022	0.004	3.67238e-09	8.43505	Sig	Up	Y
ERV5875	chr1-46325013-46326127	1.67429e-13	2.54344	0.021	0.004	3.09618e-08	7.50917	Sig	Up	Y
ERV5875	chr1-46327937-46329326	2.11293e-10	2.38329	0.017	0.003	3.90734e-05	4.40812	Sig	Up	Y
ERV4894	chr21-36104129-36106059	8.12922e-149	3.13218	0.173	0.019	1.5033e-143	142.823	Sig	Up	Y
ERV565	chr2-69789052-69791196	9.21158e-89	3.00029	0.111	0.014	1.70345e-83	82.7687	Sig	Up	Y
ERV3177	chr9-136784197-136786047	7.30303e-82	3.03477	0.098	0.012	1.35051e-76	75.8695	Sig	Up	Y
ERV3888	chr12-100631905-100633840	6.57085e-81	3.94251	0.083	0.005	1.21512e-75	74.9154	Sig	Up	Y
ERV504	chr2-34700329-34703526	5.84592e-77	3.80912	0.075	0.005	1.08106e-71	70.9662	Sig	Up	Y
ERV3537	chr11-70207621-70209315	7.18969e-74	3.54534	0.077	0.006	1.32955e-68	67.8763	Sig	Up	Y
ERV5833	chr1-19272666-19274665	1.19212e-62	3.35001	0.068	0.006	2.20454e-57	56.6567	Sig	Up	Y
ERV3895	chr12-105309328-105311090	2.12354e-57	4.09077	0.054	0.003	3.92696e-52	51.4059	Sig	Up	Y
ERV6084	chr1-161411858-161412910	1.67275e-55	4.04271	0.054	0.003	3.09333e-50	49.5096	Sig	Up	Y
ERV5147	chrY-16831358-16832277	1.08809e-54	6.4859	0.037	0	2.01216e-49	48.6963	Sig	Up	Y
ERV3316	chr10-89282955-89284504	5.62634e-45	3.02645	0.057	0.007	1.04045e-39	38.9828	Sig	Up	Y
ERV3254	chr10-53029322-53030866	9.74708e-33	1.89026	0.067	0.017	1.80248e-27	26.7441	Sig	Up	Y
ERV1745	chr5-1575343-1576427	4.01442e-30	3.43562	0.033	0.003	7.42367e-25	24.1294	Sig	Up	Y
ERV5147	chrY-16841528-16841957	2.63585e-23	4.88194	0.019	0.001	4.87435e-18	17.3121	Sig	Up	Y
ERV3537	chr11-70209909-70210976	5.5895e-23	3.01086	0.029	0.004	1.03364e-17	16.9856	Sig	Up	Y
ERV673	chr2-127370938-127371512	3.11265e-20	2.45151	0.029	0.005	5.75606e-15	14.2399	Sig	Up	Y
ERV565	chr2-69797856-69799421	2.54206e-17	1.71698	0.041	0.012	4.7009e-12	11.3278	Sig	Up	Y
ERV3895	chr12-105311974-105313075	4.68586e-13	2.91595	0.015	0.002	8.66533e-08	7.06221	Sig	Up	Y
ERV3920	chr12-131869986-131870547	6.73761e-13	2.98836	0.015	0.002	1.24595e-07	6.9045	Sig	Up	Y
ERV5147	chrY-16834174-16834519	8.8934e-13	3.72557	0.011	0.001	1.64461e-07	6.78394	Sig	Up	Y
ERV3537	chr11-70212241-70213055	7.1426e-12	2.39465	0.017	0.003	1.32084e-06	5.87915	Sig	Up	Y
ERV4377	chr16-35744679-35745517	9.18489e-12	2.72307	0.013	0.002	1.69852e-06	5.76993	Sig	Up	Y
ERV504	chr2-34694345-34694913	2.94078e-11	2.7943	0.014	0.002	5.43824e-06	5.26454	Sig	Up	Y
ERV3254	chr10-53025007-53025845	3.6403e-11	2.01714	0.02	0.005	6.73182e-06	5.17187	Sig	Up	Y
ERV3145	chr9-112393132-112393775	5.74199e-11	2.83572	0.013	0.002	1.06184e-05	4.97394	Sig	Up	Y
ERV2098	chr6-26295544-26297238	8.37983e-10	1.11226	0.045	0.02	0.000154964	3.80977	Sig	Up	Y
ERV504	chr2-34695435-34696374	3.36507e-09	2.94892	0.012	0.001	0.000622285	3.20601	Sig	Up	Y
ERV4184	chr14-73700153-73700850	5.33438e-09	2.32905	0.014	0.003	0.00098646	3.00592	Sig	Up	Y
ERV4434	chr17-28229926-28230468	1.18938e-08	2.16042	0.014	0.003	0.00219946	2.65768	Sig	Up	Y
ERV2948	chr8-122828050-122828864	2.27391e-07	1.60682	0.022	0.007	0.0420502	1.37623	Sig	Up	Y
ERV4184	chr14-73712000-73714997	6.29867e-27	-0.559741	0.15	0.211	1.16478e-21	20.9338	Not Sig	Unchanged	Y
ERV3177	chr9-136790535-136792666	1.8901e-19	-0.242916	0.378	0.419	3.49527e-14	13.4565	Not Sig	Unchanged	Y
ERV3177	chr9-136787398-136788242	8.02399e-09	-0.686151	0.031	0.048	0.00148384	2.82861	Not Sig	Unchanged	Y
ERV1264	chr3-186871126-186871947	2.05488e-06	-1.73355	0.003	0.01	0.379999	0.420217	Not Sig	Unchanged	Y
ERV2637	chr7-135176762-135177791	1.2885e-05	1.32694	0.013	0.005	1	0	Not Sig	Unchanged	Y
ERV3920	chr12-131867715-131868319	6.54941e-05	1.73547	0.01	0.003	1	0	Not Sig	Unchanged	Y
ERV2651	chr7-140653242-140653846	0.00170415	0.671967	0.031	0.019	1	0	Not Sig	Unchanged	Y
ERV4103	chr14-32251990-32252542	0.00850549	0.481809	0.032	0.023	1	0	Not Sig	Unchanged	Y
ERV2750	chr8-24244945-24245456	0.0435219	-0.402926	0.014	0.018	1	0	Not Sig	Unchanged	Y
ERV3316	chr10-89293447-89293832	0.235224	0.569344	0.01	0.007	1	0	Not Sig	Unchanged	Y
ERV4627	chr19-15835861-15837815	0.8067	0.101168	0.297	0.271	1	0	Not Sig	Unchanged	Y
ERV3016	chr9-21919453-21920303	2.63715e-57	-2.34688	0.012	0.061	4.87675e-52	51.3119	Sig	Down	Y
ERV6084	chr1-161409758-161410333	8.89488e-25	-2.41637	0.004	0.023	1.64489e-19	18.7839	Sig	Down	Y
ERV2651	chr7-140656140-140657208	1.998e-24	-1.75233	0.015	0.049	3.6948e-19	18.4324	Sig	Down	Y
ERV876	chr3-17774560-17774997	1.86775e-19	-3.45255	0.001	0.016	3.45394e-14	13.4617	Sig	Down	Y
ERV2112	chr6-31332872-31333218	3.36299e-19	-3.10858	0.002	0.016	6.21901e-14	13.2063	Sig	Down	Y
ERV4667	chr19-22531852-22533437	2.63979e-271	5.17017	0.2	0.005	4.88163e-266	265.311	Sig	Up	N
ERV4742	chr19-46271359-46272562	3.08207e-197	5.39717	0.154	0.004	5.69952e-192	191.244	Sig	Up	N
ERV1449	chr4-69053321-69059139	2.82334e-194	3.81056	0.183	0.012	5.22107e-189	188.282	Sig	Up	N
ERV2749	chr8-23420572-23422498	4.99139e-172	4.34954	0.152	0.007	9.23033e-167	166.035	Sig	Up	N
ERV1339	chr4-22598807-22600841	2.23289e-167	4.77391	0.141	0.005	4.12917e-162	161.384	Sig	Up	N
ERV3808	chr12-58336579-58337909	1.59203e-156	5.38986	0.122	0.003	2.94406e-151	150.531	Sig	Up	N
ERV1342	chr4-23727655-23728985	1.23539e-141	5.15803	0.119	0.003	2.28455e-136	135.641	Sig	Up	N
ERV2981	chr8-144869090-144870424	4.62998e-141	3.24102	0.163	0.017	8.56199e-136	135.067	Sig	Up	N
ERV1945	chr5-112532949-112534298	3.16985e-139	4.07684	0.13	0.008	5.86185e-134	133.232	Sig	Up	N
ERV4639	chr19-20367512-20368872	7.17587e-136	5.1469	0.112	0.003	1.327e-130	129.877	Sig	Up	N
ERV3847	chr12-79546604-79548391	2.63482e-127	4.26227	0.113	0.006	4.87245e-122	121.312	Sig	Up	N
ERV4564	chr18-54606835-54608708	2.84407e-127	4.52009	0.115	0.005	5.2594e-122	121.279	Sig	Up	N
ERV4719	chr19-38762821-38764438	1.32926e-125	4.84091	0.105	0.004	2.45813e-120	119.609	Sig	Up	N
ERV2626	chr7-125454495-125457269	1.7955e-110	4.43313	0.099	0.004	3.32033e-105	104.479	Sig	Up	N
ERV2639	chr7-135319957-135322002	1.04672e-104	3.17339	0.118	0.012	1.93565e-99	98.7132	Sig	Up	N
ERV634	chr2-101238956-101241099	5.01666e-101	2.91915	0.13	0.017	9.27706e-96	95.0326	Sig	Up	N
ERV3182	chr10-4947283-4948569	2.53641e-100	4.183	0.095	0.005	4.69045e-95	94.3288	Sig	Up	N
ERV2754	chr8-27489845-27491863	1.40431e-98	1.76298	0.223	0.067	2.59693e-93	92.5855	Sig	Up	N
ERV3956	chr13-48625427-48626574	3.20914e-95	3.80092	0.092	0.006	5.9345e-90	89.2266	Sig	Up	N
ERV4641	chr19-20512653-20513973	1.21122e-94	4.30262	0.086	0.004	2.23985e-89	88.6498	Sig	Up	N
ERV3335	chr10-97560511-97561876	4.37005e-93	4.04079	0.083	0.005	8.08131e-88	87.0925	Sig	Up	N
ERV6122	chr1-181249979-181251729	1.49965e-92	4.62214	0.08	0.003	2.77323e-87	86.557	Sig	Up	N
ERV4419	chr16-86740690-86742086	2.35523e-92	3.91982	0.09	0.006	4.35541e-87	86.361	Sig	Up	N
ERV4719	chr19-38759258-38760135	4.08211e-91	3.33249	0.101	0.01	7.54884e-86	85.1221	Sig	Up	N
ERV4642	chr19-20503269-20504967	9.3981e-88	4.6883	0.076	0.003	1.73794e-82	81.76	Sig	Up	N
ERV6169	chr1-206052062-206054053	8.59086e-86	2.70571	0.119	0.017	1.58866e-80	79.799	Sig	Up	N
ERV6122	chr1-181255365-181256180	1.51484e-81	4.99668	0.068	0.002	2.80132e-76	75.5526	Sig	Up	N
ERV4770	chr19-52901288-52902445	7.84096e-80	4.23945	0.072	0.004	1.44999e-74	73.8386	Sig	Up	N
ERV6169	chr1-206054870-206056622	1.91921e-78	3.74335	0.079	0.005	3.54911e-73	72.4499	Sig	Up	N
ERV5917	chr1-68384084-68385463	4.73105e-78	2.92986	0.101	0.012	8.7489e-73	72.058	Sig	Up	N
ERV5867	chr1-41955287-41956278	2.81377e-75	3.61481	0.08	0.006	5.20337e-70	69.2837	Sig	Up	N
ERV5893	chr1-54904351-54906076	9.21115e-73	4.72853	0.066	0.002	1.70337e-67	66.7687	Sig	Up	N
ERV3711	chr12-11607163-11608189	7.34597e-72	4.59824	0.061	0.002	1.35845e-66	65.867	Sig	Up	N
ERV6249	chr1-247110670-247113851	1.56286e-70	1.74212	0.159	0.046	2.89012e-65	64.5391	Sig	Up	N
ERV5481	chrX-74178437-74179549	2.70477e-65	5.03256	0.053	0.002	5.0018e-60	59.3009	Sig	Up	N
ERV4715	chr19-36331264-36332670	4.39852e-63	1.49795	0.187	0.065	8.13396e-58	57.0897	Sig	Up	N
ERV4447	chr17-36463730-36464409	2.09496e-62	3.07309	0.075	0.009	3.87411e-57	56.4118	Sig	Up	N
ERV691	chr2-136075215-136076082	5.3716e-60	5.02066	0.051	0.002	9.93342e-55	54.0029	Sig	Up	N
ERV824	chr2-222433232-222434589	2.17262e-59	4.02587	0.056	0.003	4.01772e-54	53.396	Sig	Up	N
ERV4714	chr19-36257237-36258760	2.12924e-56	3.81819	0.055	0.004	3.93749e-51	50.4048	Sig	Up	N
ERV4770	chr19-52903859-52904821	2.21962e-56	4.17245	0.053	0.003	4.10464e-51	50.3867	Sig	Up	N
ERV2383	chr6-158300274-158301947	7.95495e-55	3.4935	0.061	0.005	1.47107e-49	48.8324	Sig	Up	N
ERV3344	chr10-102836966-102838064	5.29858e-52	3.69164	0.05	0.004	9.79841e-47	46.0088	Sig	Up	N
ERV4312	chr15-90138256-90138940	2.30527e-51	4.18116	0.047	0.003	4.26302e-46	45.3703	Sig	Up	N
ERV3600	chr11-94655861-94658839	4.18837e-51	3.114	0.059	0.007	7.74534e-46	45.111	Sig	Up	N
ERV3769	chr12-38123962-38125233	3.87444e-50	4.04162	0.052	0.003	7.16481e-45	44.1448	Sig	Up	N
ERV3338	chr10-99304084-99305184	1.47903e-48	4.65766	0.041	0.002	2.7351e-43	42.563	Sig	Up	N
ERV2489	chr7-50579950-50580580	6.08728e-48	4.77525	0.041	0.001	1.12569e-42	41.9486	Sig	Up	N
ERV2144	chr6-51936419-51937352	1.86177e-46	4.13715	0.043	0.002	3.44287e-41	40.4631	Sig	Up	N
ERV2577	chr7-99720213-99720991	3.47518e-46	3.80854	0.044	0.003	6.42647e-41	40.192	Sig	Up	N
ERV3232	chr10-42488192-42489228	3.92569e-46	3.60846	0.046	0.004	7.25958e-41	40.1391	Sig	Up	N
ERV830	chr2-224221276-224222743	1.29004e-45	3.60685	0.048	0.004	2.3856e-40	39.6224	Sig	Up	N
ERV4713	chr19-36150836-36153080	1.01723e-42	2.41382	0.063	0.011	1.88111e-37	36.7256	Sig	Up	N
ERV5895	chr1-55021891-55022535	1.66308e-42	2.5117	0.063	0.011	3.07545e-37	36.5121	Sig	Up	N
ERV3317	chr10-89404026-89404702	1.99652e-42	3.74729	0.041	0.003	3.69207e-37	36.4327	Sig	Up	N
ERV5108	chrY-13282279-13283164	3.84241e-42	4.26917	0.034	0.002	7.10557e-37	36.1484	Sig	Up	N
ERV4346	chr16-18998522-18999233	6.31016e-42	3.76206	0.043	0.003	1.16691e-36	35.933	Sig	Up	N
ERV2019	chr5-153445636-153446556	6.76915e-42	3.38573	0.046	0.004	1.25178e-36	35.9025	Sig	Up	N
ERV6122	chr1-181253391-181254072	1.17407e-41	4.85279	0.036	0.001	2.17115e-36	35.6633	Sig	Up	N
ERV6253	chr1-247357062-247358371	6.90014e-40	2.00898	0.077	0.018	1.27601e-34	33.8941	Sig	Up	N
ERV4884	chr21-27721686-27722538	8.9041e-40	3.6559	0.038	0.003	1.64659e-34	33.7834	Sig	Up	N
ERV906	chr3-32077281-32078145	4.72634e-38	3.40729	0.039	0.004	8.74018e-33	32.0585	Sig	Up	N
ERV4595	chr19-5850207-5851493	7.55881e-38	2.91067	0.049	0.006	1.39781e-32	31.8546	Sig	Up	N
ERV2289	chr6-111128955-111129499	4.01768e-37	5.23772	0.03	0.001	7.42969e-32	31.129	Sig	Up	N
ERV753	chr2-179058269-179059067	5.77033e-37	3.82992	0.037	0.003	1.06708e-31	30.9718	Sig	Up	N
ERV2724	chr8-9057264-9058508	9.82675e-36	3.29273	0.041	0.004	1.81721e-30	29.7406	Sig	Up	N
ERV5906	chr1-64186416-64187198	9.6939e-35	3.49672	0.037	0.003	1.79264e-29	28.7465	Sig	Up	N
ERV1805	chr5-34465249-34467331	3.19941e-34	2.20491	0.063	0.013	5.9165e-29	28.2279	Sig	Up	N
ERV1899	chr5-86460726-86461889	5.43654e-34	4.29753	0.032	0.002	1.00535e-28	27.9977	Sig	Up	N
ERV1818	chr5-40110899-40111498	1.88604e-33	4.81527	0.028	0.001	3.48776e-28	27.4575	Sig	Up	N
ERV1339	chr4-22601503-22603020	1.9828e-33	4.08788	0.031	0.002	3.66669e-28	27.4357	Sig	Up	N
ERV4246	chr15-25641644-25642609	2.03005e-33	3.72649	0.033	0.002	3.75408e-28	27.4255	Sig	Up	N
ERV2754	chr8-27492849-27493703	4.58247e-33	3.3509	0.037	0.004	8.47412e-28	27.0719	Sig	Up	N
ERV4639	chr19-20364835-20366730	9.74463e-33	3.35243	0.039	0.004	1.80203e-27	26.7442	Sig	Up	N
ERV4636	chr19-20276053-20276983	1.49813e-32	3.3953	0.034	0.003	2.77043e-27	26.5575	Sig	Up	N
ERV1894	chr5-82968987-82969917	8.24636e-32	3.85856	0.033	0.002	1.52496e-26	25.8167	Sig	Up	N
ERV1448	chr4-68904636-68907311	2.15314e-31	2.5175	0.043	0.007	3.9817e-26	25.3999	Sig	Up	N
ERV6118	chr1-178046617-178047518	3.46819e-30	4.11871	0.03	0.002	6.41354e-25	24.1929	Sig	Up	N
ERV3185	chr10-5040769-5042140	6.21226e-30	3.21965	0.034	0.004	1.1488e-24	23.9398	Sig	Up	N
ERV1818	chr5-40107768-40109480	1.87221e-28	2.7602	0.039	0.005	3.46219e-23	22.4606	Sig	Up	N
ERV1972	chr5-124309496-124310142	2.06311e-28	3.50355	0.03	0.003	3.8152e-23	22.4185	Sig	Up	N
ERV501	chr2-33655451-33656341	2.64959e-27	3.27682	0.029	0.003	4.89976e-22	21.3098	Sig	Up	N
ERV1025	chr3-94648570-94649289	8.14307e-27	3.82942	0.026	0.002	1.50586e-21	20.8222	Sig	Up	N
ERV2676	chr7-152043060-152043599	3.66744e-26	3.46087	0.026	0.002	6.78201e-21	20.1686	Sig	Up	N
ERV1376	chr4-37548894-37549776	5.5634e-26	3.59181	0.026	0.002	1.02881e-20	19.9877	Sig	Up	N
ERV1605	chr4-132124135-132124748	8.98655e-26	3.41854	0.027	0.002	1.66184e-20	19.7794	Sig	Up	N
ERV6074	chr1-156180134-156187030	1.26293e-25	1.61409	0.072	0.022	2.33548e-20	19.6316	Sig	Up	N
ERV2613	chr7-121313443-121314802	1.48957e-25	2.81034	0.033	0.004	2.75458e-20	19.5599	Sig	Up	N
ERV2639	chr7-135326639-135327271	1.71262e-25	4.60319	0.019	0.001	3.16707e-20	19.4993	Sig	Up	N
ERV1667	chr4-158299294-158300004	3.43638e-25	3.98899	0.023	0.001	6.35472e-20	19.1969	Sig	Up	N
ERV4636	chr19-20278132-20278822	3.97078e-25	2.41404	0.041	0.007	7.34296e-20	19.1341	Sig	Up	N
ERV4834	chr20-38599363-38600112	5.43222e-25	3.32786	0.028	0.003	1.00455e-19	18.998	Sig	Up	N
ERV3793	chr12-50908295-50908974	1.01354e-24	3.45384	0.026	0.002	1.87428e-19	18.7272	Sig	Up	N
ERV1503	chr4-91358109-91359523	2.33713e-24	3.1647	0.031	0.003	4.32195e-19	18.3643	Sig	Up	N
ERV3543	chr11-71706933-71707539	2.53791e-24	4.22505	0.023	0.001	4.69323e-19	18.3285	Sig	Up	N
ERV4225	chr14-103169836-103170433	2.74722e-24	3.75235	0.022	0.002	5.08029e-19	18.2941	Sig	Up	N
ERV1600	chr4-130849950-130850699	3.67165e-24	3.47091	0.024	0.002	6.78979e-19	18.1681	Sig	Up	N
ERV5404	chrX-56946185-56946626	3.75429e-24	4.08297	0.021	0.001	6.94262e-19	18.1585	Sig	Up	N
ERV2797	chr8-46585755-46586320	4.70434e-24	3.50372	0.025	0.002	8.69951e-19	18.0605	Sig	Up	N
ERV4639	chr19-20371482-20372380	5.33684e-24	3.98424	0.022	0.001	9.86916e-19	18.0057	Sig	Up	N
ERV3394	chr11-6365584-6366947	2.07668e-23	2.68959	0.031	0.005	3.8403e-18	17.4156	Sig	Up	N
ERV1464	chr4-73665693-73666355	2.65675e-23	3.66068	0.023	0.002	4.913e-18	17.3087	Sig	Up	N
ERV3517	chr11-62380644-62384230	3.08244e-23	1.24166	0.098	0.041	5.7002e-18	17.2441	Sig	Up	N
ERV6177	chr1-210188105-210188686	9.96802e-23	5.37488	0.018	0	1.84334e-17	16.7344	Sig	Up	N
ERV5145	chrY-16644217-16644829	1.13977e-22	5.27742	0.016	0	2.10772e-17	16.6762	Sig	Up	N
ERV500	chr2-33051630-33052454	1.43343e-22	3.13058	0.027	0.003	2.65077e-17	16.5766	Sig	Up	N
ERV5881	chr1-46962054-46962730	1.77389e-22	3.77313	0.022	0.002	3.28037e-17	16.4841	Sig	Up	N
ERV2910	chr8-97207697-97208430	2.64237e-22	2.63391	0.032	0.005	4.88639e-17	16.311	Sig	Up	N
ERV5862	chr1-38152555-38153160	4.71282e-22	3.39866	0.022	0.002	8.71519e-17	16.0597	Sig	Up	N
ERV1339	chr4-22606443-22607849	6.39427e-22	1.7725	0.051	0.014	1.18246e-16	15.9272	Sig	Up	N
ERV4068	chr14-20719762-20720324	8.11234e-22	3.52013	0.022	0.002	1.50017e-16	15.8239	Sig	Up	N
ERV2466	chr7-39754192-39754942	1.71164e-21	2.99603	0.024	0.003	3.16524e-16	15.4996	Sig	Up	N
ERV4820	chr20-16845851-16846801	4.7031e-21	2.93766	0.026	0.003	8.69721e-16	15.0606	Sig	Up	N
ERV2636	chr7-134547278-134547968	1.00028e-20	1.67507	0.049	0.015	1.84976e-15	14.7329	Sig	Up	N
ERV3528	chr11-67884674-67888454	1.10551e-20	1.62982	0.059	0.018	2.04437e-15	14.6894	Sig	Up	N
ERV3149	chr9-115170558-115171241	1.55289e-20	3.04028	0.025	0.003	2.87169e-15	14.5419	Sig	Up	N
ERV4181	chr14-71130316-71131340	1.56444e-20	1.70319	0.054	0.016	2.89304e-15	14.5386	Sig	Up	N
ERV3158	chr9-122537023-122537561	5.17131e-20	5.11708	0.015	0	9.56304e-15	14.0194	Sig	Up	N
ERV2907	chr8-94331304-94331835	7.82987e-20	3.23673	0.021	0.002	1.44794e-14	13.8392	Sig	Up	N
ERV5676	chrX-118884549-118885169	1.12314e-19	5.15106	0.015	0	2.07698e-14	13.6826	Sig	Up	N
ERV6184	chr1-212915157-212915984	2.2375e-19	2.78035	0.025	0.004	4.13769e-14	13.3832	Sig	Up	N
ERV1481	chr4-82477333-82477998	2.47599e-19	3.30436	0.02	0.002	4.57872e-14	13.3393	Sig	Up	N
ERV6207	chr1-226541849-226543124	2.60705e-19	2.63966	0.025	0.004	4.82108e-14	13.3169	Sig	Up	N
ERV4274	chr15-52746069-52746831	4.61076e-19	3.67128	0.019	0.001	8.52644e-14	13.0692	Sig	Up	N
ERV701	chr2-146776517-146777508	7.77639e-19	2.90264	0.024	0.003	1.43805e-13	12.8422	Sig	Up	N
ERV4795	chr19-57903293-57904315	1.3913e-18	2.23547	0.03	0.006	2.57287e-13	12.5896	Sig	Up	N
ERV4658	chr19-21603798-21605649	1.47765e-18	1.48239	0.052	0.018	2.73254e-13	12.5634	Sig	Up	N
ERV2749	chr8-23417389-23418101	3.54031e-18	3.44962	0.02	0.002	6.54692e-13	12.184	Sig	Up	N
ERV4633	chr19-19958925-19959622	6.59966e-18	1.50799	0.053	0.019	1.22044e-12	11.9135	Sig	Up	N
ERV1501	chr4-91089081-91089625	2.13044e-17	4.12993	0.014	0.001	3.93972e-12	11.4045	Sig	Up	N
ERV4758	chr19-51980229-51980833	4.26525e-17	2.99922	0.019	0.002	7.88751e-12	11.1031	Sig	Up	N
ERV5717	chrX-136925066-136925879	5.8217e-17	1.50279	0.052	0.018	1.07658e-11	10.968	Sig	Up	N
ERV5111	chrY-13612925-13613296	8.1981e-17	4.79048	0.012	0	1.51603e-11	10.8193	Sig	Up	N
ERV4659	chr19-21673431-21673888	8.553e-17	4.18702	0.015	0.001	1.58166e-11	10.8009	Sig	Up	N
ERV3543	chr11-71709716-71711369	1.0312e-16	1.38249	0.065	0.025	1.90695e-11	10.7197	Sig	Up	N
ERV4046	chr13-97583617-97584591	1.09371e-16	1.63023	0.045	0.014	2.02254e-11	10.6941	Sig	Up	N
ERV3236	chr10-42652735-42653367	1.21108e-16	3.57218	0.016	0.001	2.2396e-11	10.6498	Sig	Up	N
ERV3882	chr12-95446131-95447074	2.08791e-16	2.49577	0.022	0.004	3.86106e-11	10.4133	Sig	Up	N
ERV4483	chr17-74911273-74912012	3.90131e-16	3.6535	0.018	0.001	7.2145e-11	10.1418	Sig	Up	N
ERV4658	chr19-21602788-21603215	7.91523e-16	4.8361	0.012	0	1.46372e-10	9.83454	Sig	Up	N
ERV2432	chr7-17420295-17421033	7.94541e-16	3.29342	0.018	0.002	1.46931e-10	9.83289	Sig	Up	N
ERV5768	chrX-154596365-154597039	9.18702e-16	2.22641	0.027	0.006	1.69891e-10	9.76983	Sig	Up	N
ERV4489	chr17-80400651-80401568	1.30307e-15	2.74908	0.021	0.003	2.4097e-10	9.61804	Sig	Up	N
ERV600	chr2-84473123-84473524	1.53225e-15	4.03592	0.014	0.001	2.83352e-10	9.54767	Sig	Up	N
ERV732	chr2-160078070-160078569	4.09578e-15	2.96094	0.017	0.002	7.57412e-10	9.12067	Sig	Up	N
ERV6099	chr1-171311636-171312205	4.25983e-15	3.02106	0.017	0.002	7.8775e-10	9.10361	Sig	Up	N
ERV5667	chrX-116741185-116741584	5.5469e-15	3.51431	0.014	0.001	1.02576e-09	8.98895	Sig	Up	N
ERV2985	chr8-145026620-145027808	7.06944e-15	2.01953	0.029	0.007	1.30732e-09	8.88362	Sig	Up	N
ERV2322	chr6-122746446-122747337	7.53514e-15	2.73245	0.02	0.003	1.39344e-09	8.85591	Sig	Up	N
ERV4258	chr15-41584823-41586214	1.24656e-14	1.12602	0.066	0.029	2.3052e-09	8.63729	Sig	Up	N
ERV2483	chr7-47600584-47602428	1.3736e-14	1.19794	0.053	0.022	2.54013e-09	8.59514	Sig	Up	N
ERV3275	chr10-59734982-59735794	1.49112e-14	2.64405	0.02	0.003	2.75745e-09	8.55949	Sig	Up	N
ERV1855	chr5-59300845-59301360	1.88184e-14	3.62449	0.015	0.001	3.48e-09	8.45842	Sig	Up	N
ERV3043	chr9-31776370-31776882	2.16265e-14	3.3953	0.013	0.001	3.99928e-09	8.39802	Sig	Up	N
ERV4719	chr19-38754049-38754676	2.54761e-14	3.8673	0.015	0.001	4.71116e-09	8.32687	Sig	Up	N
ERV1291	chr4-4045811-4046232	3.32522e-14	4.24524	0.012	0.001	6.14917e-09	8.21118	Sig	Up	N
ERV3166	chr9-131545061-131547146	4.75298e-14	1.4245	0.045	0.016	8.78945e-09	8.05604	Sig	Up	N
ERV4535	chr18-31982837-31984387	6.22501e-14	1.62719	0.038	0.012	1.15116e-08	7.93886	Sig	Up	N
ERV2359	chr6-142542650-142543255	9.29941e-14	3.19588	0.018	0.002	1.71969e-08	7.76455	Sig	Up	N
ERV574	chr2-73700069-73702644	1.00856e-13	1.02925	0.059	0.028	1.86509e-08	7.7293	Sig	Up	N
ERV875	chr3-16769855-16770366	1.13004e-13	3.89384	0.012	0.001	2.08973e-08	7.67991	Sig	Up	N
ERV1806	chr5-34788895-34789593	1.32007e-13	2.64693	0.019	0.003	2.44114e-08	7.61241	Sig	Up	N
ERV6169	chr1-206058333-206059817	1.38631e-13	2.07797	0.022	0.005	2.56364e-08	7.59114	Sig	Up	N
ERV2346	chr6-137172391-137172921	1.73577e-13	3.53223	0.014	0.001	3.20987e-08	7.49351	Sig	Up	N
ERV2322	chr6-122743949-122744672	1.8949e-13	2.33069	0.021	0.004	3.50414e-08	7.45542	Sig	Up	N
ERV1310	chr4-9520295-9520735	2.04833e-13	4.60831	0.01	0	3.78787e-08	7.4216	Sig	Up	N
ERV4216	chr14-92759127-92759684	2.40468e-13	2.04333	0.025	0.006	4.44686e-08	7.35195	Sig	Up	N
ERV5397	chrX-56029561-56030087	2.96835e-13	2.77828	0.017	0.002	5.48923e-08	7.26049	Sig	Up	N
ERV5891	chr1-53444532-53445017	3.80293e-13	1.98741	0.024	0.006	7.03257e-08	7.15289	Sig	Up	N
ERV3680	chr12-4025572-4026163	8.05974e-13	2.40557	0.019	0.004	1.49045e-07	6.82668	Sig	Up	N
ERV6264	chr22-18938671-18939117	9.95291e-13	4.78993	0.011	0	1.84054e-07	6.73505	Sig	Up	N
ERV3382	chr11-3518056-3518233	1.28144e-12	5.45459	0.01	0	2.3697e-07	6.62531	Sig	Up	N
ERV2745	chr8-18109405-18109842	1.31375e-12	3.41987	0.013	0.001	2.42945e-07	6.61449	Sig	Up	N
ERV2489	chr7-50582160-50582725	3.09818e-12	3.49612	0.012	0.001	5.72931e-07	6.2419	Sig	Up	N
ERV6123	chr1-183622788-183623652	3.83274e-12	1.32654	0.039	0.015	7.0877e-07	6.14949	Sig	Up	N
ERV1988	chr5-130549787-130550390	3.96722e-12	2.85639	0.015	0.002	7.33638e-07	6.13452	Sig	Up	N
ERV1024	chr3-94293878-94294279	4.0903e-12	3.42725	0.011	0.001	7.564e-07	6.12125	Sig	Up	N
ERV1188	chr3-156628007-156628578	4.68843e-12	3.08144	0.013	0.001	8.67008e-07	6.06198	Sig	Up	N
ERV2019	chr5-153456375-153457409	7.07144e-12	2.58472	0.017	0.003	1.30769e-06	5.8835	Sig	Up	N
ERV3164	chr9-128851949-128852458	8.30417e-12	2.47419	0.017	0.003	1.53565e-06	5.81371	Sig	Up	N
ERV4391	chr16-57394325-57395110	1.09276e-11	2.25307	0.018	0.004	2.02079e-06	5.69448	Sig	Up	N
ERV3052	chr9-35026065-35026532	1.15271e-11	2.59715	0.016	0.003	2.13165e-06	5.67128	Sig	Up	N
ERV2174	chr6-64330854-64331294	1.39998e-11	2.48064	0.015	0.003	2.58891e-06	5.58688	Sig	Up	N
ERV1978	chr5-125928642-125929180	1.43213e-11	4.61949	0.01	0	2.64837e-06	5.57702	Sig	Up	N
ERV4832	chr20-25394931-25395384	1.58545e-11	3.40892	0.011	0.001	2.9319e-06	5.53285	Sig	Up	N
ERV846	chr2-240856697-240857992	1.86264e-11	2.38376	0.017	0.003	3.44448e-06	5.46288	Sig	Up	N
ERV3624	chr11-101254059-101254382	2.01284e-11	3.69752	0.011	0.001	3.72224e-06	5.4292	Sig	Up	N
ERV1464	chr4-73671317-73671724	2.26403e-11	3.95149	0.01	0.001	4.18675e-06	5.37812	Sig	Up	N
ERV5145	chrY-16639773-16640141	2.70309e-11	3.36778	0.011	0.001	4.99869e-06	5.30114	Sig	Up	N
ERV2846	chr8-64766340-64766992	2.9499e-11	3.50134	0.011	0.001	5.4551e-06	5.2632	Sig	Up	N
ERV2673	chr7-150312749-150313755	2.96921e-11	2.44611	0.017	0.003	5.49081e-06	5.26036	Sig	Up	N
ERV2103	chr6-28693064-28694265	4.06646e-11	2.60313	0.012	0.002	7.5199e-06	5.12379	Sig	Up	N
ERV5816	chr1-9084800-9085298	5.00792e-11	2.06041	0.018	0.004	9.2609e-06	5.03335	Sig	Up	N
ERV1406	chr4-53490969-53491452	5.33238e-11	2.31713	0.014	0.003	9.86091e-06	5.00608	Sig	Up	N
ERV1064	chr3-112411383-112411865	5.88299e-11	2.51749	0.015	0.003	1.08791e-05	4.96341	Sig	Up	N
ERV3182	chr10-4945842-4946332	6.05697e-11	3.3274	0.01	0.001	1.12008e-05	4.95075	Sig	Up	N
ERV2873	chr8-83070489-83070898	7.67112e-11	3.46437	0.011	0.001	1.41858e-05	4.84815	Sig	Up	N
ERV3068	chr9-69412579-69413090	7.68507e-11	2.48621	0.014	0.002	1.42116e-05	4.84736	Sig	Up	N
ERV606	chr2-88880317-88881045	8.04425e-11	1.43779	0.028	0.01	1.48758e-05	4.82752	Sig	Up	N
ERV3382	chr11-3511470-3512944	1.34648e-10	1.13474	0.056	0.025	2.48998e-05	4.6038	Sig	Up	N
ERV4453	chr17-43324343-43325036	1.41021e-10	2.56711	0.015	0.002	2.60783e-05	4.58372	Sig	Up	N
ERV921	chr3-37205767-37206483	1.55104e-10	2.79682	0.013	0.002	2.86826e-05	4.54238	Sig	Up	N
ERV2425	chr7-12070906-12071318	1.72263e-10	2.96735	0.011	0.001	3.18558e-05	4.49681	Sig	Up	N
ERV2031	chr5-160938382-160938996	2.26528e-10	2.18557	0.018	0.004	4.18906e-05	4.37788	Sig	Up	N
ERV3100	chr9-90226704-90227458	2.50453e-10	1.86408	0.023	0.006	4.6315e-05	4.33428	Sig	Up	N
ERV5929	chr1-74737313-74737785	2.58632e-10	3.38423	0.01	0.001	4.78276e-05	4.32032	Sig	Up	N
ERV1994	chr5-135729491-135729887	2.91898e-10	3.35619	0.01	0.001	5.39792e-05	4.26777	Sig	Up	N
ERV2104	chr6-28769686-28770114	4.66529e-10	2.31449	0.014	0.003	8.62729e-05	4.06413	Sig	Up	N
ERV4310	chr15-89472728-89473204	5.72145e-10	1.91588	0.018	0.004	0.000105804	3.9755	Sig	Up	N
ERV1976	chr5-125659569-125660057	5.97192e-10	3.27701	0.01	0.001	0.000110436	3.95689	Sig	Up	N
ERV4526	chr18-29360492-29361347	6.83287e-10	2.95612	0.016	0.002	0.000126357	3.8984	Sig	Up	N
ERV4489	chr17-80398894-80399288	7.98015e-10	3.24605	0.01	0.001	0.000147573	3.83099	Sig	Up	N
ERV1335	chr4-20192766-20193393	9.16535e-10	3.17213	0.011	0.001	0.00016949	3.77086	Sig	Up	N
ERV1230	chr3-170690340-170690791	1.31877e-09	2.15054	0.015	0.003	0.000243874	3.61283	Sig	Up	N
ERV1047	chr3-103056580-103057455	1.52236e-09	2.34158	0.015	0.003	0.000281523	3.55049	Sig	Up	N
ERV1356	chr4-31613946-31614433	1.60675e-09	2.7364	0.012	0.002	0.000297128	3.52706	Sig	Up	N
ERV3859	chr12-84503136-84503583	1.71097e-09	2.19555	0.014	0.003	0.000316402	3.49976	Sig	Up	N
ERV5846	chr1-29792953-29793488	1.72511e-09	1.48494	0.025	0.009	0.000319016	3.49619	Sig	Up	N
ERV4765	chr19-52622295-52622636	1.90301e-09	2.91526	0.011	0.001	0.000351914	3.45356	Sig	Up	N
ERV3221	chr10-34967376-34967896	1.92187e-09	2.31423	0.012	0.002	0.000355403	3.44928	Sig	Up	N
ERV1188	chr3-156620253-156620700	2.01298e-09	2.33978	0.013	0.003	0.00037225	3.42917	Sig	Up	N
ERV1179	chr3-152595987-152596922	2.39349e-09	1.32076	0.033	0.013	0.000442617	3.35397	Sig	Up	N
ERV2993	chr9-3809701-3810230	3.08705e-09	2.48084	0.011	0.002	0.000570873	3.24346	Sig	Up	N
ERV1429	chr4-64144908-64145445	4.2132e-09	2.45996	0.012	0.002	0.000779126	3.10839	Sig	Up	N
ERV1813	chr5-37272493-37273007	7.0988e-09	2.52666	0.013	0.002	0.00131274	2.88182	Sig	Up	N
ERV1568	chr4-114057804-114058082	7.12152e-09	2.82702	0.01	0.001	0.00131695	2.88043	Sig	Up	N
ERV2474	chr7-42876406-42876889	7.85889e-09	1.55171	0.023	0.008	0.00145331	2.83764	Sig	Up	N
ERV3164	chr9-128856600-128858857	8.68844e-09	1.80842	0.019	0.005	0.00160671	2.79406	Sig	Up	N
ERV3586	chr11-89381045-89381550	1.12269e-08	2.90695	0.01	0.001	0.00207613	2.68274	Sig	Up	N
ERV2242	chr6-85865649-85866516	1.20133e-08	1.8764	0.018	0.005	0.00222155	2.65334	Sig	Up	N
ERV2449	chr7-29635673-29636045	1.55266e-08	2.17047	0.011	0.002	0.00287125	2.54193	Sig	Up	N
ERV524	chr2-44016303-44016701	1.74076e-08	2.17983	0.012	0.003	0.00321911	2.49226	Sig	Up	N
ERV6028	chr1-117816018-117816384	1.90141e-08	2.47439	0.01	0.002	0.00351619	2.45393	Sig	Up	N
ERV1047	chr3-103052191-103052929	1.96271e-08	1.06664	0.035	0.016	0.00362955	2.44015	Sig	Up	N
ERV2677	chr7-152029967-152030964	2.80573e-08	1.09129	0.032	0.015	0.0051885	2.28496	Sig	Up	N
ERV607	chr2-89048337-89048773	2.98869e-08	2.34393	0.012	0.002	0.00552683	2.25752	Sig	Up	N
ERV1196	chr3-161851958-161852366	3.53021e-08	1.80916	0.013	0.004	0.00652825	2.1852	Sig	Up	N
ERV2323	chr6-122839400-122839916	4.62593e-08	1.32473	0.027	0.01	0.0085545	2.06781	Sig	Up	N
ERV1083	chr3-120497325-120497765	4.73215e-08	2.2142	0.01	0.002	0.00875092	2.05795	Sig	Up	N
ERV6125	chr1-185594289-185594398	9.16425e-08	2.42743	0.01	0.002	0.016947	1.77091	Sig	Up	N
ERV2441	chr7-23085934-23086471	1.34943e-07	1.19374	0.025	0.011	0.0249544	1.60285	Sig	Up	N
ERV1495	chr4-88442735-88443223	1.39466e-07	2.26088	0.011	0.002	0.0257908	1.58854	Sig	Up	N
ERV4895	chr21-37582519-37582990	1.44337e-07	1.57342	0.017	0.006	0.0266914	1.57363	Sig	Up	N
ERV4768	chr19-52737956-52738429	1.56438e-07	2.38436	0.01	0.002	0.0289293	1.53866	Sig	Up	N
ERV2692	chr8-6928506-6928984	1.80511e-07	1.42599	0.018	0.007	0.033381	1.4765	Sig	Up	N
ERV3704	chr12-10368378-10368994	2.43343e-07	1.6042	0.014	0.005	0.0450001	1.34679	Sig	Up	N
ERV4003	chr13-76991042-76993388	3.93231e-89	-0.873383	0.2	0.337	7.27182e-84	83.1384	Not Sig	Unchanged	N
ERV933	chr3-44337536-44339919	4.98069e-78	-0.915869	0.165	0.292	9.21054e-73	72.0357	Not Sig	Unchanged	N
ERV2382	chr6-158167211-158169065	1.85698e-48	-0.770366	0.145	0.236	3.43403e-43	42.4642	Not Sig	Unchanged	N
ERV4183	chr14-73135947-73137810	1.38866e-47	-0.813441	0.136	0.227	2.56797e-42	41.5904	Not Sig	Unchanged	N
ERV3704	chr12-10362286-10366404	4.84518e-45	0.941141	0.268	0.142	8.95994e-40	39.0477	Not Sig	Unchanged	N
ERV864	chr3-9843167-9844563	1.55244e-43	-0.974433	0.083	0.157	2.87085e-38	37.542	Not Sig	Unchanged	N
ERV1412	chr4-55947207-55950162	2.26052e-31	-0.484014	0.231	0.305	4.18027e-26	25.3788	Not Sig	Unchanged	N
ERV4213	chr14-92039044-92041146	2.87638e-31	-0.605974	0.152	0.225	5.31914e-26	25.2742	Not Sig	Unchanged	N
ERV4767	chr19-52635530-52639109	6.90823e-30	0.647231	0.339	0.219	1.2775e-24	23.8936	Not Sig	Unchanged	N
ERV4796	chr19-58304724-58306313	3.10246e-29	-0.569394	0.164	0.233	5.73722e-24	23.2413	Not Sig	Unchanged	N
ERV6062	chr1-150627819-150630811	1.22905e-26	-0.323393	0.352	0.417	2.27282e-21	20.6434	Not Sig	Unchanged	N
ERV2135	chr6-47308142-47310440	2.46814e-24	0.77967	0.185	0.1	4.56421e-19	18.3406	Not Sig	Unchanged	N
ERV4777	chr19-53467025-53468894	2.6718e-24	-0.700533	0.097	0.153	4.94082e-19	18.3062	Not Sig	Unchanged	N
ERV4770	chr19-52896468-52899181	9.21052e-24	0.724291	0.243	0.146	1.70326e-18	17.7687	Not Sig	Unchanged	N
ERV4185	chr14-75577435-75580395	1.918e-22	0.689859	0.227	0.135	3.54686e-17	16.4502	Not Sig	Unchanged	N
ERV3170	chr9-133029851-133031393	9.96224e-21	-0.355519	0.234	0.286	1.84227e-15	14.7346	Not Sig	Unchanged	N
ERV2030	chr5-160118251-160120343	1.09127e-20	0.392369	0.48	0.37	2.01804e-15	14.6951	Not Sig	Unchanged	N
ERV4790	chr19-57499544-57500347	2.32757e-20	-0.688128	0.076	0.118	4.30426e-15	14.3661	Not Sig	Unchanged	N
ERV2981	chr8-144877763-144879984	1.02024e-19	-0.47489	0.127	0.164	1.88668e-14	13.7243	Not Sig	Unchanged	N
ERV1168	chr3-149751525-149752972	3.31363e-18	-0.734687	0.063	0.102	6.12773e-13	12.2127	Not Sig	Unchanged	N
ERV6099	chr1-171313310-171315242	1.36311e-17	0.63329	0.226	0.143	2.52073e-12	11.5985	Not Sig	Unchanged	N
ERV4300	chr15-82709115-82710367	2.04157e-17	0.939967	0.104	0.054	3.77537e-12	11.423	Not Sig	Unchanged	N
ERV3683	chr12-7188302-7190659	3.84325e-17	0.598788	0.246	0.159	7.10713e-12	11.1483	Not Sig	Unchanged	N
ERV2997	chr9-6079887-6080947	1.37525e-13	0.773798	0.119	0.068	2.54317e-08	7.59462	Not Sig	Unchanged	N
ERV4758	chr19-51986154-51987332	4.03084e-12	-0.526447	0.075	0.103	7.45403e-07	6.12761	Not Sig	Unchanged	N
ERV844	chr2-238202308-238204390	1.38373e-11	-0.291323	0.175	0.206	2.55886e-06	5.59195	Not Sig	Unchanged	N
ERV4720	chr19-38830722-38833281	3.24169e-09	0.398312	0.306	0.233	0.000599469	3.22223	Not Sig	Unchanged	N
ERV909	chr3-32467388-32468283	4.96233e-09	-0.710099	0.035	0.057	0.000917659	3.03732	Not Sig	Unchanged	N
ERV2487	chr7-50068045-50070312	5.80493e-09	-0.792973	0.028	0.047	0.00107348	2.96921	Not Sig	Unchanged	N
ERV4464	chr17-50396203-50398041	7.48767e-09	-0.326564	0.125	0.153	0.00138466	2.85866	Not Sig	Unchanged	N
ERV4744	chr19-47047538-47049144	3.75645e-08	-0.176575	0.256	0.279	0.00694662	2.15823	Not Sig	Unchanged	N
ERV4607	chr19-9538050-9539150	4.67751e-08	-0.480967	0.055	0.074	0.00864988	2.06299	Not Sig	Unchanged	N
ERV4452	chr17-43338521-43339345	5.07767e-08	0.94539	0.042	0.021	0.00938987	2.02734	Not Sig	Unchanged	N
ERV4357	chr16-29710210-29711252	1.29196e-07	-0.68545	0.025	0.039	0.0238915	1.62176	Not Sig	Unchanged	N
ERV869	chr3-14229050-14229461	2.75162e-07	2.46863	0.01	0.002	0.0508843	1.29342	Not Sig	Unchanged	N
ERV4361	chr16-30541167-30541972	2.89153e-07	2.54387	0.01	0.002	0.0534715	1.27188	Not Sig	Unchanged	N
ERV568	chr2-71023530-71023957	2.9127e-07	-1.3246	0.007	0.016	0.053863	1.26871	Not Sig	Unchanged	N
ERV3038	chr9-29773314-29774276	3.04311e-07	2.39062	0.01	0.002	0.0562747	1.24969	Not Sig	Unchanged	N
ERV1303	chr4-9123501-9123961	3.10737e-07	1.64109	0.016	0.005	0.057463	1.24061	Not Sig	Unchanged	N
ERV4048	chr13-98761428-98762309	3.49891e-07	1.58399	0.016	0.005	0.0647036	1.18907	Not Sig	Unchanged	N
ERV3921	chr12-132886915-132888545	3.65312e-07	-0.16858	0.238	0.256	0.0675552	1.17034	Not Sig	Unchanged	N
ERV6114	chr1-175096143-175096635	4.24602e-07	2.46009	0.01	0.002	0.0785196	1.10502	Not Sig	Unchanged	N
ERV5383	chrX-52574602-52575087	4.54251e-07	1.51582	0.018	0.006	0.0840023	1.07571	Not Sig	Unchanged	N
ERV5959	chr1-89085759-89086206	4.65934e-07	-1.36405	0.005	0.014	0.0861629	1.06468	Not Sig	Unchanged	N
ERV3317	chr10-89413555-89415865	5.17726e-07	-0.185538	0.15	0.163	0.0957404	1.0189	Not Sig	Unchanged	N
ERV747	chr2-170972916-170974429	5.72926e-07	0.456751	0.185	0.133	0.105948	0.974906	Not Sig	Unchanged	N
ERV1383	chr4-42281926-42282631	6.47101e-07	1.45611	0.019	0.007	0.119665	0.922033	Not Sig	Unchanged	N
ERV4444	chr17-35497945-35498384	7.95811e-07	-2.02888	0.002	0.01	0.147165	0.832194	Not Sig	Unchanged	N
ERV5840	chr1-20151902-20154988	8.71849e-07	-0.433942	0.073	0.092	0.161227	0.792563	Not Sig	Unchanged	N
ERV871	chr3-15108014-15108556	9.17153e-07	-0.916408	0.014	0.025	0.169604	0.770563	Not Sig	Unchanged	N
ERV3308	chr10-84117719-84119050	9.43865e-07	1.96569	0.012	0.003	0.174544	0.758095	Not Sig	Unchanged	N
ERV4519	chr18-23283984-23284506	1.00781e-06	1.99431	0.013	0.003	0.186368	0.729628	Not Sig	Unchanged	N
ERV2755	chr8-29314450-29315975	1.08841e-06	-0.573389	0.036	0.052	0.201273	0.696213	Not Sig	Unchanged	N
ERV4428	chr17-19897051-19897487	1.11299e-06	1.78967	0.012	0.003	0.20582	0.686513	Not Sig	Unchanged	N
ERV1188	chr3-156626030-156626523	1.26943e-06	1.77806	0.014	0.004	0.234749	0.629396	Not Sig	Unchanged	N
ERV4752	chr19-50346552-50347758	1.32873e-06	0.879752	0.034	0.018	0.245715	0.609569	Not Sig	Unchanged	N
ERV4842	chr20-41692451-41694525	1.58433e-06	-0.236486	0.137	0.155	0.292982	0.533158	Not Sig	Unchanged	N
ERV3518	chr11-63212691-63213291	1.63136e-06	1.72718	0.014	0.004	0.301679	0.520455	Not Sig	Unchanged	N
ERV6166	chr1-205889701-205890178	1.79494e-06	2.51039	0.01	0.002	0.331929	0.478954	Not Sig	Unchanged	N
ERV3276	chr10-61028887-61029781	1.85678e-06	2.03605	0.011	0.003	0.343365	0.464244	Not Sig	Unchanged	N
ERV6024	chr1-115507112-115507591	1.9032e-06	2.03373	0.01	0.002	0.351949	0.45352	Not Sig	Unchanged	N
ERV2124	chr6-35568855-35570157	1.97678e-06	-1.54462	0.006	0.017	0.365555	0.437047	Not Sig	Unchanged	N
ERV4508	chr18-11553288-11553762	2.23638e-06	1.39414	0.015	0.006	0.413563	0.383458	Not Sig	Unchanged	N
ERV4742	chr19-46280689-46281172	2.87384e-06	1.3235	0.018	0.007	0.531445	0.274542	Not Sig	Unchanged	N
ERV950	chr3-49218400-49219040	3.87973e-06	1.83749	0.012	0.003	0.717459	0.144203	Not Sig	Unchanged	N
ERV3206	chr10-23299887-23300422	4.39898e-06	2.17284	0.01	0.002	0.813481	0.0896524	Not Sig	Unchanged	N
ERV2964	chr8-131827419-131828026	4.45514e-06	-0.877332	0.017	0.03	0.823866	0.0841432	Not Sig	Unchanged	N
ERV1325	chr4-14177865-14178849	4.65446e-06	-0.868775	0.011	0.02	0.860726	0.0651349	Not Sig	Unchanged	N
ERV4307	chr15-88545973-88547057	4.6617e-06	-0.119728	0.208	0.219	0.862064	0.0644603	Not Sig	Unchanged	N
ERV5966	chr1-91673490-91674098	4.80404e-06	1.68332	0.012	0.004	0.888388	0.0513974	Not Sig	Unchanged	N
ERV549	chr2-60416184-60416783	5.15482e-06	-1.17832	0.008	0.018	0.953256	0.0207906	Not Sig	Unchanged	N
ERV4051	chr13-100088299-100090085	5.15645e-06	0.388318	0.181	0.133	0.953556	0.0206538	Not Sig	Unchanged	N
ERV572	chr2-73630635-73631090	6.87435e-06	1.67403	0.011	0.003	1	0	Not Sig	Unchanged	N
ERV2608	chr7-120052771-120053435	8.40987e-06	1.66401	0.013	0.004	1	0	Not Sig	Unchanged	N
ERV6098	chr1-171226726-171227207	8.4303e-06	1.2704	0.019	0.007	1	0	Not Sig	Unchanged	N
ERV2030	chr5-160132956-160134056	8.50186e-06	1.5973	0.013	0.004	1	0	Not Sig	Unchanged	N
ERV2074	chr6-11785332-11786693	9.12312e-06	-0.285916	0.045	0.054	1	0	Not Sig	Unchanged	N
ERV4604	chr19-9312002-9312549	1.00133e-05	-0.911047	0.012	0.021	1	0	Not Sig	Unchanged	N
ERV2305	chr6-118580556-118582026	1.47292e-05	-0.690933	0.023	0.035	1	0	Not Sig	Unchanged	N
ERV3078	chr9-78439216-78439908	1.76083e-05	1.03494	0.023	0.011	1	0	Not Sig	Unchanged	N
ERV4778	chr19-53431257-53432850	1.78273e-05	0.310577	0.277	0.22	1	0	Not Sig	Unchanged	N
ERV744	chr2-169131838-169132369	2.30287e-05	-0.79389	0.012	0.021	1	0	Not Sig	Unchanged	N
ERV3109	chr9-93346130-93346858	2.71828e-05	-1.53279	0.004	0.011	1	0	Not Sig	Unchanged	N
ERV2007	chr5-143093571-143094980	2.77577e-05	-1.02503	0.007	0.014	1	0	Not Sig	Unchanged	N
ERV843	chr2-237615782-237617794	2.8493e-05	-1.23227	0.007	0.015	1	0	Not Sig	Unchanged	N
ERV1045	chr3-101695708-101696212	3.15965e-05	-0.906318	0.01	0.018	1	0	Not Sig	Unchanged	N
ERV1756	chr5-10724618-10727598	3.17858e-05	-0.773367	0.018	0.03	1	0	Not Sig	Unchanged	N
ERV3553	chr11-78078473-78080367	3.68844e-05	-0.343586	0.062	0.076	1	0	Not Sig	Unchanged	N
ERV2073	chr6-11111426-11112337	3.88573e-05	-1.29394	0.005	0.011	1	0	Not Sig	Unchanged	N
ERV2307	chr6-118618557-118619394	4.33242e-05	-0.694872	0.015	0.024	1	0	Not Sig	Unchanged	N
ERV5711	chrX-135066181-135066614	4.53521e-05	1.52702	0.012	0.004	1	0	Not Sig	Unchanged	N
ERV3367	chr10-119891830-119893570	5.33854e-05	-0.146984	0.146	0.158	1	0	Not Sig	Unchanged	N
ERV3322	chr10-91298148-91298964	6.69351e-05	0.639263	0.045	0.028	1	0	Not Sig	Unchanged	N
ERV4270	chr15-51281309-51281791	8.56739e-05	-1.34158	0.004	0.011	1	0	Not Sig	Unchanged	N
ERV3103	chr9-90755680-90756219	9.51797e-05	0.926249	0.026	0.013	1	0	Not Sig	Unchanged	N
ERV4331	chr16-2669942-2670496	0.000116432	0.726812	0.049	0.029	1	0	Not Sig	Unchanged	N
ERV3118	chr9-97221064-97222316	0.000117991	-0.492557	0.034	0.045	1	0	Not Sig	Unchanged	N
ERV2103	chr6-28684163-28684635	0.000145007	1.12718	0.017	0.007	1	0	Not Sig	Unchanged	N
ERV2122	chr6-33118485-33118942	0.000147489	-0.761679	0.01	0.016	1	0	Not Sig	Unchanged	N
ERV4663	chr19-21889986-21890405	0.000277445	1.39263	0.012	0.004	1	0	Not Sig	Unchanged	N
ERV2673	chr7-150307811-150308340	0.00035194	1.78124	0.01	0.003	1	0	Not Sig	Unchanged	N
ERV3253	chr10-52951786-52952276	0.000357503	0.91528	0.02	0.01	1	0	Not Sig	Unchanged	N
ERV4830	chr20-24917787-24918773	0.000362158	-0.68571	0.015	0.023	1	0	Not Sig	Unchanged	N
ERV3335	chr10-97553447-97554287	0.000367041	0.775557	0.027	0.016	1	0	Not Sig	Unchanged	N
ERV2322	chr6-122751247-122751924	0.000428608	-0.758446	0.006	0.01	1	0	Not Sig	Unchanged	N
ERV2444	chr7-24401963-24402419	0.000431912	1.32979	0.012	0.005	1	0	Not Sig	Unchanged	N
ERV1084	chr3-120615683-120616511	0.000444164	-0.965915	0.007	0.012	1	0	Not Sig	Unchanged	N
ERV1315	chr4-9763012-9763536	0.000482838	1.01352	0.018	0.009	1	0	Not Sig	Unchanged	N
ERV2131	chr6-42901346-42902067	0.000558625	-0.322191	0.037	0.046	1	0	Not Sig	Unchanged	N
ERV2100	chr6-27187752-27189293	0.000562618	0.394175	0.128	0.094	1	0	Not Sig	Unchanged	N
ERV4776	chr19-53364989-53366579	0.000609995	-0.112037	0.158	0.166	1	0	Not Sig	Unchanged	N
ERV4755	chr19-51398022-51398517	0.000633438	-0.963255	0.007	0.014	1	0	Not Sig	Unchanged	N
ERV4086	chr14-24013865-24014416	0.000689275	-0.420524	0.028	0.036	1	0	Not Sig	Unchanged	N
ERV3165	chr9-129593362-129594204	0.000753783	1.20583	0.012	0.005	1	0	Not Sig	Unchanged	N
ERV6125	chr1-185595991-185596487	0.000800155	-0.65833	0.011	0.017	1	0	Not Sig	Unchanged	N
ERV1464	chr4-73662664-73663104	0.000862643	-1.13143	0.005	0.01	1	0	Not Sig	Unchanged	N
ERV6245	chr1-246632471-246633528	0.000939584	1.16865	0.013	0.005	1	0	Not Sig	Unchanged	N
ERV4099	chr14-31273808-31274271	0.000959648	-1.12088	0.005	0.01	1	0	Not Sig	Unchanged	N
ERV2003	chr5-139513431-139514163	0.000986807	-0.307291	0.041	0.049	1	0	Not Sig	Unchanged	N
ERV3887	chr12-100163745-100164378	0.00108091	-0.39312	0.032	0.042	1	0	Not Sig	Unchanged	N
ERV3757	chr12-34126112-34126743	0.00120587	-0.687907	0.01	0.016	1	0	Not Sig	Unchanged	N
ERV4833	chr20-34129410-34130100	0.00140803	0.672037	0.036	0.022	1	0	Not Sig	Unchanged	N
ERV1741	chr4-190106190-190112872	0.00142591	0.346786	0.067	0.052	1	0	Not Sig	Unchanged	N
ERV871	chr3-15102239-15102741	0.00192189	0.771767	0.015	0.009	1	0	Not Sig	Unchanged	N
ERV5903	chr1-62175542-62175993	0.00195564	0.972512	0.01	0.005	1	0	Not Sig	Unchanged	N
ERV3684	chr12-7588665-7589175	0.00200354	-0.658921	0.015	0.022	1	0	Not Sig	Unchanged	N
ERV4216	chr14-92768095-92769247	0.00225784	0.511029	0.06	0.041	1	0	Not Sig	Unchanged	N
ERV4329	chr15-101070476-101071265	0.00239314	1.14407	0.01	0.004	1	0	Not Sig	Unchanged	N
ERV1945	chr5-112529481-112529989	0.00260109	0.881223	0.014	0.007	1	0	Not Sig	Unchanged	N
ERV6169	chr1-206050581-206051419	0.00287742	-0.408351	0.032	0.041	1	0	Not Sig	Unchanged	N
ERV3162	chr9-126082647-126083098	0.00288883	1.10852	0.013	0.006	1	0	Not Sig	Unchanged	N
ERV4490	chr17-80544547-80545617	0.0029133	-0.225532	0.058	0.066	1	0	Not Sig	Unchanged	N
ERV1466	chr4-74093742-74096885	0.0029373	0.379358	0.052	0.038	1	0	Not Sig	Unchanged	N
ERV3680	chr12-4026702-4028643	0.00351285	0.579235	0.034	0.022	1	0	Not Sig	Unchanged	N
ERV5807	chr1-3801222-3801829	0.00367511	0.838258	0.017	0.009	1	0	Not Sig	Unchanged	N
ERV1096	chr3-125697972-125698406	0.00374754	1.08888	0.01	0.005	1	0	Not Sig	Unchanged	N
ERV2373	chr6-150856750-150858362	0.00402489	0.807077	0.018	0.01	1	0	Not Sig	Unchanged	N
ERV4235	chr14-106842532-106846367	0.00453424	0.275808	0.169	0.134	1	0	Not Sig	Unchanged	N
ERV4357	chr16-29721352-29722037	0.00455484	0.612361	0.041	0.027	1	0	Not Sig	Unchanged	N
ERV493	chr2-26298430-26300723	0.00512011	-0.241385	0.048	0.055	1	0	Not Sig	Unchanged	N
ERV4422	chr17-8057572-8058118	0.00530651	-0.362451	0.024	0.03	1	0	Not Sig	Unchanged	N
ERV3863	chr12-87661825-87662359	0.00557852	1.05916	0.012	0.006	1	0	Not Sig	Unchanged	N
ERV5953	chr1-86502065-86502572	0.00569574	-0.672687	0.01	0.016	1	0	Not Sig	Unchanged	N
ERV2425	chr7-12065934-12067946	0.00585994	0.402427	0.059	0.043	1	0	Not Sig	Unchanged	N
ERV4457	chr17-43878282-43879152	0.00665158	0.505045	0.041	0.028	1	0	Not Sig	Unchanged	N
ERV1452	chr4-69831579-69833063	0.00670145	-0.45716	0.032	0.041	1	0	Not Sig	Unchanged	N
ERV6072	chr1-155648197-155649032	0.00683267	0.529837	0.037	0.024	1	0	Not Sig	Unchanged	N
ERV1945	chr5-112523442-112524293	0.0068528	-0.679045	0.01	0.015	1	0	Not Sig	Unchanged	N
ERV713	chr2-152174843-152176802	0.00698167	0.216116	0.293	0.246	1	0	Not Sig	Unchanged	N
ERV4146	chr14-50542824-50543518	0.00698326	0.720487	0.022	0.013	1	0	Not Sig	Unchanged	N
ERV6068	chr1-154669600-154670127	0.00709068	-0.369707	0.02	0.025	1	0	Not Sig	Unchanged	N
ERV4353	chr16-21631910-21632454	0.00774266	-0.726241	0.01	0.016	1	0	Not Sig	Unchanged	N
ERV1981	chr5-126676008-126676726	0.0081227	-0.257423	0.029	0.035	1	0	Not Sig	Unchanged	N
ERV3750	chr12-30851020-30852102	0.00921754	0.338647	0.124	0.097	1	0	Not Sig	Unchanged	N
ERV6036	chr1-121511285-121512302	0.00974227	0.362596	0.046	0.034	1	0	Not Sig	Unchanged	N
ERV3290	chr10-71956043-71956870	0.0109279	0.909821	0.011	0.006	1	0	Not Sig	Unchanged	N
ERV3370	chr10-120850750-120852115	0.0110259	-0.1565	0.084	0.09	1	0	Not Sig	Unchanged	N
ERV5109	chrY-13338673-13339795	0.0112131	0.536119	0.016	0.011	1	0	Not Sig	Unchanged	N
ERV4779	chr19-53842000-53842825	0.0163957	-0.31713	0.03	0.036	1	0	Not Sig	Unchanged	N
ERV3388	chr11-4492812-4493690	0.0170508	0.45736	0.034	0.024	1	0	Not Sig	Unchanged	N
ERV2436	chr7-21507578-21508044	0.019973	0.713278	0.017	0.011	1	0	Not Sig	Unchanged	N
ERV2131	chr6-42898790-42899324	0.0200447	-0.225299	0.021	0.025	1	0	Not Sig	Unchanged	N
ERV2523	chr7-65307668-65308169	0.0208355	0.652288	0.02	0.012	1	0	Not Sig	Unchanged	N
ERV4745	chr19-47391360-47391893	0.0266876	-0.334016	0.025	0.03	1	0	Not Sig	Unchanged	N
ERV4769	chr19-52748272-52748919	0.0320703	0.662969	0.019	0.012	1	0	Not Sig	Unchanged	N
ERV5860	chr1-36328509-36329211	0.0322848	-0.693189	0.008	0.012	1	0	Not Sig	Unchanged	N
ERV2120	chr6-32558334-32559086	0.0387467	0.784504	0.013	0.008	1	0	Not Sig	Unchanged	N
ERV813	chr2-215920085-215920597	0.0427741	0.612702	0.015	0.01	1	0	Not Sig	Unchanged	N
ERV4224	chr14-102235060-102235748	0.0436535	-0.311928	0.018	0.022	1	0	Not Sig	Unchanged	N
ERV3395	chr11-6755300-6755751	0.0450032	-0.338357	0.011	0.014	1	0	Not Sig	Unchanged	N
ERV2765	chr8-37996217-37996846	0.0472044	0.431713	0.02	0.015	1	0	Not Sig	Unchanged	N
ERV3031	chr9-26975613-26976087	0.047328	0.653272	0.011	0.007	1	0	Not Sig	Unchanged	N
ERV1647	chr4-145840111-145840568	0.0489652	0.74722	0.01	0.006	1	0	Not Sig	Unchanged	N
ERV1045	chr3-101693516-101694007	0.0498633	-0.230379	0.016	0.018	1	0	Not Sig	Unchanged	N
ERV4608	chr19-9586655-9587139	0.0509167	-0.344005	0.012	0.015	1	0	Not Sig	Unchanged	N
ERV817	chr2-218168816-218170126	0.0513136	0.554136	0.028	0.019	1	0	Not Sig	Unchanged	N
ERV4539	chr18-35354993-35355705	0.053002	0.426738	0.036	0.027	1	0	Not Sig	Unchanged	N
ERV3395	chr11-6757328-6757834	0.0563666	-0.286334	0.013	0.016	1	0	Not Sig	Unchanged	N
ERV4806	chr20-1734481-1734927	0.0611829	-0.402831	0.008	0.011	1	0	Not Sig	Unchanged	N
ERV6015	chr1-112809124-112809801	0.0640976	0.364308	0.028	0.021	1	0	Not Sig	Unchanged	N
ERV3521	chr11-66578947-66579629	0.071599	-0.142028	0.03	0.032	1	0	Not Sig	Unchanged	N
ERV3859	chr12-84508211-84508988	0.0739983	0.715436	0.01	0.006	1	0	Not Sig	Unchanged	N
ERV4906	chr21-42923585-42924454	0.0757826	0.346638	0.061	0.047	1	0	Not Sig	Unchanged	N
ERV909	chr3-32469625-32470353	0.078014	-0.420465	0.01	0.014	1	0	Not Sig	Unchanged	N
ERV5042	chrY-6964724-6965187	0.0799206	-0.521138	0.008	0.011	1	0	Not Sig	Unchanged	N
ERV1043	chr3-101635984-101636679	0.087542	-0.321027	0.013	0.016	1	0	Not Sig	Unchanged	N
ERV1067	chr3-113035322-113035821	0.0922213	-0.246228	0.014	0.017	1	0	Not Sig	Unchanged	N
ERV3514	chr11-62054464-62054948	0.0976182	0.421795	0.012	0.009	1	0	Not Sig	Unchanged	N
ERV3757	chr12-34123017-34123481	0.109399	0.406914	0.019	0.014	1	0	Not Sig	Unchanged	N
ERV4842	chr20-41697743-41698171	0.111512	-0.34185	0.008	0.01	1	0	Not Sig	Unchanged	N
ERV2985	chr8-145019948-145020428	0.115946	0.740972	0.01	0.006	1	0	Not Sig	Unchanged	N
ERV797	chr2-208395174-208395679	0.124323	-0.241833	0.013	0.015	1	0	Not Sig	Unchanged	N
ERV3172	chr9-133179854-133180384	0.143783	0.425946	0.014	0.01	1	0	Not Sig	Unchanged	N
ERV2103	chr6-28686385-28686878	0.155791	0.515988	0.014	0.01	1	0	Not Sig	Unchanged	N
ERV4164	chr14-59444191-59444665	0.155851	0.54012	0.01	0.006	1	0	Not Sig	Unchanged	N
ERV1452	chr4-69823356-69823791	0.170252	0.425685	0.013	0.01	1	0	Not Sig	Unchanged	N
ERV606	chr2-88874052-88874497	0.172176	0.581494	0.01	0.007	1	0	Not Sig	Unchanged	N
ERV1879	chr5-72937585-72938871	0.19397	-0.278996	0.022	0.025	1	0	Not Sig	Unchanged	N
ERV4175	chr14-69818618-69819139	0.207163	0.326352	0.02	0.016	1	0	Not Sig	Unchanged	N
ERV1097	chr3-125742821-125743302	0.221607	-0.122127	0.013	0.014	1	0	Not Sig	Unchanged	N
ERV4796	chr19-58317452-58317854	0.228886	0.592035	0.01	0.006	1	0	Not Sig	Unchanged	N
ERV1484	chr4-83508999-83509676	0.240565	0.253825	0.026	0.021	1	0	Not Sig	Unchanged	N
ERV4274	chr15-52735377-52735931	0.253681	-0.104266	0.021	0.022	1	0	Not Sig	Unchanged	N
ERV4453	chr17-43333790-43335159	0.261082	0.225964	0.058	0.048	1	0	Not Sig	Unchanged	N
ERV967	chr3-58584665-58586248	0.277892	0.250691	0.042	0.035	1	0	Not Sig	Unchanged	N
ERV5348	chrX-40793907-40794729	0.282456	0.312662	0.029	0.023	1	0	Not Sig	Unchanged	N
ERV2731	chr8-11936035-11936439	0.296899	-0.319285	0.008	0.01	1	0	Not Sig	Unchanged	N
ERV6083	chr1-161258396-161259318	0.346799	-0.185646	0.017	0.019	1	0	Not Sig	Unchanged	N
ERV2744	chr8-17912401-17913058	0.350018	-0.149241	0.018	0.02	1	0	Not Sig	Unchanged	N
ERV4599	chr19-7799484-7800377	0.356779	0.227793	0.037	0.031	1	0	Not Sig	Unchanged	N
ERV1947	chr5-113611930-113612435	0.382542	-0.122329	0.013	0.013	1	0	Not Sig	Unchanged	N
ERV4559	chr18-51110237-51110873	0.403648	0.312977	0.024	0.019	1	0	Not Sig	Unchanged	N
ERV4352	chr16-20674823-20676639	0.422697	0.219268	0.024	0.02	1	0	Not Sig	Unchanged	N
ERV6272	chr22-23539347-23540039	0.455953	0.204571	0.04	0.033	1	0	Not Sig	Unchanged	N
ERV947	chr3-48273561-48274048	0.467082	-0.11383	0.012	0.013	1	0	Not Sig	Unchanged	N
ERV3750	chr12-30847145-30847600	0.468922	-0.204581	0.009	0.01	1	0	Not Sig	Unchanged	N
ERV2452	chr7-30477639-30479922	0.487683	0.142885	0.16	0.141	1	0	Not Sig	Unchanged	N
ERV3703	chr12-10331613-10332062	0.54426	0.245103	0.012	0.01	1	0	Not Sig	Unchanged	N
ERV3658	chr11-122556566-122557011	0.653545	0.172822	0.011	0.009	1	0	Not Sig	Unchanged	N
ERV3804	chr12-56496640-56497161	0.706911	0.245989	0.018	0.015	1	0	Not Sig	Unchanged	N
ERV3379	chr11-3454764-3455451	0.764326	0.224422	0.012	0.01	1	0	Not Sig	Unchanged	N
ERV569	chr2-71157075-71157872	0.767361	0.154072	0.013	0.012	1	0	Not Sig	Unchanged	N
ERV2477	chr7-43810503-43810974	0.777286	0.36017	0.012	0.009	1	0	Not Sig	Unchanged	N
ERV6087	chr1-161486956-161487944	0.787155	0.151233	0.036	0.031	1	0	Not Sig	Unchanged	N
ERV2677	chr7-152025034-152026535	0.829166	0.100928	0.246	0.222	1	0	Not Sig	Unchanged	N
ERV4269	chr15-50876691-50877502	0.863668	0.177608	0.031	0.027	1	0	Not Sig	Unchanged	N
ERV2522	chr7-64951184-64951653	0.901817	0.136329	0.011	0.01	1	0	Not Sig	Unchanged	N
ERV5302	chrX-12946686-12947402	0.939877	0.180069	0.048	0.042	1	0	Not Sig	Unchanged	N
ERV1074	chr3-115790675-115792692	0.968661	0.23985	0.019	0.016	1	0	Not Sig	Unchanged	N
ERV2348	chr6-137715325-137716403	1.66676e-289	-6.13986	0.002	0.164	3.08226e-284	283.511	Sig	Down	N
ERV4199	chr14-85933991-85935256	8.33518e-274	-4.84668	0.006	0.176	1.54138e-268	267.812	Sig	Down	N
ERV4443	chr17-35312603-35315595	1.43871e-210	-2.68787	0.034	0.212	2.66053e-205	204.575	Sig	Down	N
ERV4050	chr13-99495756-99497283	7.493e-188	-3.37439	0.016	0.159	1.38564e-182	181.858	Sig	Down	N
ERV2940	chr8-115218524-115219458	7.58442e-164	-4.88034	0.004	0.103	1.40255e-158	157.853	Sig	Down	N
ERV2123	chr6-33343601-33345831	1.28213e-149	-2.27166	0.037	0.173	2.37099e-144	143.625	Sig	Down	N
ERV939	chr3-46108827-46109930	2.37164e-140	-4.52391	0.004	0.095	4.38576e-135	134.358	Sig	Down	N
ERV6095	chr1-169692374-169693547	8.45939e-137	-6.60474	0.001	0.078	1.56435e-131	130.806	Sig	Down	N
ERV909	chr3-32459632-32460867	7.2475e-133	-4.10834	0.006	0.094	1.34024e-127	126.873	Sig	Down	N
ERV3513	chr11-61091248-61093591	5.1127e-119	-4.12204	0.005	0.095	9.45466e-114	113.024	Sig	Down	N
ERV2677	chr7-152027344-152028553	4.4194e-116	-3.70182	0.007	0.09	8.17257e-111	110.088	Sig	Down	N
ERV3395	chr11-6745578-6746973	3.26576e-115	-4.7788	0.003	0.074	6.03921e-110	109.219	Sig	Down	N
ERV2348	chr6-137717302-137717968	3.49621e-112	-5.37758	0.002	0.07	6.46536e-107	106.189	Sig	Down	N
ERV2916	chr8-102978278-102980119	2.29037e-105	-4.59574	0.004	0.09	4.23547e-100	99.3731	Sig	Down	N
ERV909	chr3-32457780-32458661	1.48463e-103	-4.83705	0.002	0.073	2.74545e-98	97.5614	Sig	Down	N
ERV3699	chr12-9906737-9907380	2.89463e-103	-5.18029	0.002	0.064	5.3529e-98	97.2714	Sig	Down	N
ERV6036	chr1-121516218-121517118	3.78264e-98	-4.4703	0.003	0.073	6.99505e-93	92.1552	Sig	Down	N
ERV4422	chr17-8055902-8057029	4.39891e-94	-4.63336	0.003	0.078	8.13468e-89	88.0897	Sig	Down	N
ERV936	chr3-44861254-44862694	7.36694e-94	-1.48373	0.069	0.185	1.36233e-88	87.8657	Sig	Down	N
ERV4220	chr14-98984375-98985194	3.06237e-90	-4.87078	0.002	0.059	5.66308e-85	84.2469	Sig	Down	N
ERV4784	chr19-55005813-55006469	1.45756e-87	-4.67082	0.002	0.058	2.69539e-82	81.5694	Sig	Down	N
ERV4830	chr20-24930150-24932374	1.42543e-80	-3.62824	0.005	0.064	2.63598e-75	74.5791	Sig	Down	N
ERV1119	chr3-130179329-130180087	8.25099e-73	-3.9623	0.003	0.054	1.52581e-67	66.8165	Sig	Down	N
ERV3688	chr12-8320118-8320809	4.71909e-68	-3.59986	0.004	0.053	8.72679e-63	62.0591	Sig	Down	N
ERV1842	chr5-50445194-50445930	1.03706e-67	-4.31841	0.002	0.049	1.91778e-62	61.7172	Sig	Down	N
ERV2118	chr6-32472747-32474150	3.08756e-67	-2.39502	0.02	0.099	5.70967e-62	61.2434	Sig	Down	N
ERV4843	chr20-44671502-44672023	7.70338e-67	-4.55388	0.002	0.044	1.42455e-61	60.8463	Sig	Down	N
ERV2841	chr8-63146735-63147370	8.2584e-67	-5.47786	0.001	0.051	1.52719e-61	60.8161	Sig	Down	N
ERV4757	chr19-51811162-51811871	2.90342e-66	-4.72367	0.002	0.057	5.36914e-61	60.2701	Sig	Down	N
ERV6157	chr1-199089548-199090197	3.41167e-66	-5.69611	0.001	0.04	6.30904e-61	60.2	Sig	Down	N
ERV3241	chr10-43594919-43596395	1.39792e-63	-3.1606	0.007	0.061	2.5851e-58	57.5875	Sig	Down	N
ERV4604	chr19-9323266-9324779	1.48484e-61	-1.07873	0.093	0.189	2.74583e-56	55.5613	Sig	Down	N
ERV2674	chr7-150563872-150564632	6.05801e-61	-4.88156	0.001	0.038	1.12028e-55	54.9507	Sig	Down	N
ERV1478	chr4-80173305-80173855	1.19078e-59	-4.2432	0.002	0.04	2.20206e-54	53.6572	Sig	Down	N
ERV4060	chr13-111187798-111189855	2.94577e-59	-2.30859	0.014	0.068	5.44746e-54	53.2638	Sig	Down	N
ERV3826	chr12-66288056-66288582	7.72491e-58	-4.81379	0.001	0.037	1.42853e-52	51.8451	Sig	Down	N
ERV786	chr2-196131324-196132883	5.36149e-55	-3.44798	0.004	0.047	9.91474e-50	49.0037	Sig	Down	N
ERV4596	chr19-6577303-6578280	1.5754e-53	-2.74092	0.01	0.064	2.9133e-48	47.5356	Sig	Down	N
ERV2477	chr7-43808026-43809061	2.06503e-52	-3.47737	0.003	0.037	3.81876e-47	46.4181	Sig	Down	N
ERV2675	chr7-150586077-150587393	6.96583e-52	-3.34029	0.005	0.053	1.28816e-46	45.89	Sig	Down	N
ERV857	chr3-5139476-5140734	6.26584e-49	-2.92124	0.008	0.06	1.15871e-43	42.936	Sig	Down	N
ERV1236	chr3-172716373-172716920	5.42635e-47	-5.93223	0.001	0.035	1.00347e-41	40.9985	Sig	Down	N
ERV4711	chr19-35357986-35358689	1.07429e-46	-4.34299	0.002	0.041	1.98663e-41	40.7019	Sig	Down	N
ERV1747	chr5-5523103-5523675	1.21897e-45	-4.5554	0.001	0.03	2.25418e-40	39.647	Sig	Down	N
ERV817	chr2-218166745-218167234	2.07524e-45	-4.45464	0.001	0.033	3.83764e-40	39.4159	Sig	Down	N
ERV3175	chr9-134928926-134929837	7.87905e-44	-3.70968	0.003	0.044	1.45703e-38	37.8365	Sig	Down	N
ERV2744	chr8-17915973-17916717	3.44839e-43	-4.23879	0.002	0.039	6.37693e-38	37.1954	Sig	Down	N
ERV3237	chr10-43299548-43300025	9.73268e-42	-4.17083	0.002	0.03	1.79982e-36	35.7448	Sig	Down	N
ERV3704	chr12-10369656-10370395	1.57654e-41	-3.61775	0.002	0.031	2.91543e-36	35.5353	Sig	Down	N
ERV4485	chr17-75249898-75250613	6.7773e-41	-3.89952	0.002	0.031	1.25329e-35	34.9019	Sig	Down	N
ERV3510	chr11-60182841-60184250	7.09413e-41	-3.8332	0.003	0.037	1.31188e-35	34.8821	Sig	Down	N
ERV3387	chr11-4455356-4455958	8.18489e-41	-4.25196	0.002	0.036	1.51359e-35	34.82	Sig	Down	N
ERV2348	chr6-137722642-137723178	1.41528e-38	-4.59952	0.001	0.026	2.61721e-33	32.5822	Sig	Down	N
ERV5208	chrY-21240153-21240685	2.03035e-38	-4.9827	0.001	0.029	3.75463e-33	32.4254	Sig	Down	N
ERV4331	chr16-2663613-2664246	2.34846e-38	-3.50841	0.003	0.031	4.3429e-33	32.3622	Sig	Down	N
ERV6081	chr1-160726564-160727257	2.45203e-38	-2.2988	0.011	0.052	4.53442e-33	32.3435	Sig	Down	N
ERV1077	chr3-118851610-118852291	2.80016e-38	-4.05479	0.002	0.029	5.17819e-33	32.2858	Sig	Down	N
ERV3510	chr11-60185111-60185688	4.23175e-38	-4.8087	0.001	0.031	7.82557e-33	32.1065	Sig	Down	N
ERV6253	chr1-247358823-247359408	1.45477e-36	-4.98869	0.001	0.029	2.69023e-31	30.5702	Sig	Down	N
ERV1143	chr3-143806072-143807328	1.86638e-36	-4.71457	0.001	0.029	3.4514e-31	30.462	Sig	Down	N
ERV753	chr2-179048822-179050345	2.20581e-36	-2.9366	0.004	0.032	4.07909e-31	30.3894	Sig	Down	N
ERV1286	chr4-3044694-3046043	1.91126e-35	-1.6141	0.024	0.072	3.53439e-30	29.4517	Sig	Down	N
ERV2744	chr8-17907436-17908144	5.1791e-35	-4.0595	0.002	0.032	9.57745e-30	29.0187	Sig	Down	N
ERV6253	chr1-247360022-247361481	1.3273e-34	-2.90314	0.006	0.042	2.45451e-29	28.61	Sig	Down	N
ERV4615	chr19-9709042-9709764	1.7954e-34	-5.16641	0.001	0.027	3.32014e-29	28.4788	Sig	Down	N
ERV6180	chr1-211228982-211229498	2.51927e-34	-4.38467	0.001	0.025	4.65875e-29	28.3317	Sig	Down	N
ERV3175	chr9-134922358-134923242	1.22303e-33	-3.51683	0.003	0.034	2.26169e-28	27.6456	Sig	Down	N
ERV3775	chr12-42299518-42300293	1.65134e-33	-3.68858	0.002	0.025	3.05374e-28	27.5152	Sig	Down	N
ERV4768	chr19-52745850-52746382	1.78511e-33	-3.04987	0.004	0.031	3.30112e-28	27.4813	Sig	Down	N
ERV4757	chr19-51803568-51804415	2.7202e-33	-4.21778	0.002	0.03	5.03032e-28	27.2984	Sig	Down	N
ERV546	chr2-58112497-58113133	7.55361e-33	-4.42961	0.001	0.027	1.39685e-27	26.8548	Sig	Down	N
ERV1112	chr3-128923123-128923962	1.3552e-31	-3.501	0.002	0.024	2.5061e-26	25.601	Sig	Down	N
ERV2284	chr6-109891863-109892400	1.5263e-31	-5.41409	0.001	0.023	2.82251e-26	25.5494	Sig	Down	N
ERV4806	chr20-1731351-1732224	4.79253e-31	-3.37346	0.002	0.021	8.86259e-26	25.0524	Sig	Down	N
ERV1982	chr5-126845612-126846156	7.43431e-31	-2.393	0.007	0.038	1.37479e-25	24.8618	Sig	Down	N
ERV3510	chr11-60193585-60194207	2.17684e-30	-4.16141	0.001	0.023	4.02552e-25	24.3952	Sig	Down	N
ERV6283	chr22-39065975-39067289	2.30128e-30	-3.33349	0.002	0.023	4.25565e-25	24.371	Sig	Down	N
ERV4596	chr19-6572145-6572651	7.53029e-30	-3.77521	0.002	0.028	1.39254e-24	23.8562	Sig	Down	N
ERV6094	chr1-169667304-169667826	1.58027e-29	-3.9685	0.001	0.021	2.92232e-24	23.5343	Sig	Down	N
ERV6069	chr1-155636605-155637918	8.80226e-29	-1.52931	0.02	0.059	1.62776e-23	22.7884	Sig	Down	N
ERV857	chr3-5144292-5144796	1.74307e-28	-4.60298	0.001	0.022	3.22337e-23	22.4917	Sig	Down	N
ERV4353	chr16-21638411-21639034	4.89956e-28	-3.63615	0.002	0.021	9.06052e-23	22.0428	Sig	Down	N
ERV911	chr3-32973934-32974335	1.11349e-27	-4.27809	0.001	0.019	2.05913e-22	21.6863	Sig	Down	N
ERV5447	chrX-65926222-65926929	2.16537e-27	-3.91049	0.001	0.02	4.00432e-22	21.3975	Sig	Down	N
ERV926	chr3-38438398-38438924	3.90205e-27	-4.55798	0.001	0.018	7.21586e-22	21.1417	Sig	Down	N
ERV3826	chr12-66290786-66291190	6.52463e-27	-3.56162	0.001	0.019	1.20657e-21	20.9184	Sig	Down	N
ERV1728	chr4-184739515-184740002	2.4481e-26	-4.35334	0.001	0.023	4.52715e-21	20.3442	Sig	Down	N
ERV2121	chr6-33057131-33057968	1.71639e-25	-3.31914	0.002	0.024	3.17404e-20	19.4984	Sig	Down	N
ERV2589	chr7-107103254-107103884	1.74426e-25	-3.49295	0.002	0.023	3.22557e-20	19.4914	Sig	Down	N
ERV6094	chr1-169658756-169659190	3.14451e-25	-3.7501	0.001	0.018	5.81499e-20	19.2355	Sig	Down	N
ERV6081	chr1-160722643-160723189	4.1476e-25	-4.59821	0.001	0.018	7.66995e-20	19.1152	Sig	Down	N
ERV3510	chr11-60188462-60188905	2.43337e-24	-3.72708	0.002	0.021	4.49991e-19	18.3468	Sig	Down	N
ERV939	chr3-46110582-46111588	3.24899e-24	-1.43016	0.025	0.063	6.00819e-19	18.2213	Sig	Down	N
ERV5852	chr1-33061821-33062219	4.29233e-24	-6.47396	0	0.016	7.93759e-19	18.1003	Sig	Down	N
ERV626	chr2-98761222-98761855	5.28177e-24	-3.38775	0.002	0.021	9.76732e-19	18.0102	Sig	Down	N
ERV3715	chr12-14216364-14217318	9.78065e-24	-2.03559	0.008	0.03	1.80869e-18	17.7426	Sig	Down	N
ERV691	chr2-136080111-136080426	1.99124e-23	-9.42454	0	0.012	3.6823e-18	17.4339	Sig	Down	N
ERV4779	chr19-53829934-53830445	2.84048e-23	-3.75924	0.002	0.023	5.25276e-18	17.2796	Sig	Down	N
ERV957	chr3-51742972-51743410	5.67394e-23	-4.57672	0.001	0.018	1.04925e-17	16.9791	Sig	Down	N
ERV2297	chr6-114997856-114998340	1.18958e-22	-4.50597	0.001	0.013	2.19983e-17	16.6576	Sig	Down	N
ERV2346	chr6-137166391-137166821	1.48479e-22	-4.11573	0.001	0.02	2.74574e-17	16.5613	Sig	Down	N
ERV6268	chr22-22450427-22450943	1.68795e-22	-3.07111	0.003	0.026	3.12145e-17	16.5056	Sig	Down	N
ERV558	chr2-64260623-64261318	2.75266e-22	-2.40052	0.006	0.031	5.09035e-17	16.2933	Sig	Down	N
ERV6157	chr1-199095584-199096092	5.40191e-22	-3.32976	0.002	0.023	9.98948e-17	16.0005	Sig	Down	N
ERV3093	chr9-86369051-86369564	7.42429e-22	-4.56898	0.001	0.018	1.37294e-16	15.8623	Sig	Down	N
ERV1336	chr4-20629395-20629847	9.82159e-22	-4.5105	0.001	0.018	1.81626e-16	15.7408	Sig	Down	N
ERV1476	chr4-78720999-78721580	1.07982e-21	-4.00977	0.001	0.018	1.99686e-16	15.6997	Sig	Down	N
ERV4752	chr19-50344620-50345314	1.17795e-21	-3.0491	0.003	0.024	2.17832e-16	15.6619	Sig	Down	N
ERV4269	chr15-50873881-50874469	1.31067e-21	-4.03878	0.001	0.018	2.42375e-16	15.6155	Sig	Down	N
ERV1043	chr3-101643823-101644636	1.31508e-21	-1.183	0.025	0.057	2.43191e-16	15.6141	Sig	Down	N
ERV937	chr3-46046230-46046629	1.37033e-21	-3.39027	0.001	0.016	2.53408e-16	15.5962	Sig	Down	N
ERV2003	chr5-139511893-139512094	1.99447e-21	-4.17512	0.001	0.014	3.68827e-16	15.4332	Sig	Down	N
ERV4878	chr21-23968558-23969458	3.8671e-21	-1.59974	0.014	0.041	7.15124e-16	15.1456	Sig	Down	N
ERV2773	chr8-39848674-39849173	5.81442e-21	-3.90352	0.001	0.02	1.07523e-15	14.9685	Sig	Down	N
ERV909	chr3-32462176-32462586	8.66604e-21	-3.94432	0.001	0.015	1.60257e-15	14.7952	Sig	Down	N
ERV626	chr2-98757709-98758659	1.03142e-20	-1.03887	0.04	0.078	1.90736e-15	14.7196	Sig	Down	N
ERV5852	chr1-33060694-33061243	3.26307e-20	-3.60448	0.002	0.02	6.03424e-15	14.2194	Sig	Down	N
ERV5896	chr1-54965566-54966371	8.25945e-20	-3.22974	0.002	0.02	1.52738e-14	13.8161	Sig	Down	N
ERV3704	chr12-10372486-10372986	9.14999e-20	-2.91417	0.002	0.017	1.69206e-14	13.7716	Sig	Down	N
ERV3505	chr11-58999273-58999725	1.15961e-19	-3.98371	0.001	0.017	2.1444e-14	13.6687	Sig	Down	N
ERV3397	chr11-7520889-7521389	2.39951e-19	-3.33911	0.002	0.019	4.43729e-14	13.3529	Sig	Down	N
ERV4068	chr14-20714537-20715989	2.68487e-19	-1.25049	0.032	0.072	4.965e-14	13.3041	Sig	Down	N
ERV1797	chr5-32547596-32548026	2.75283e-19	-3.19621	0.001	0.014	5.09068e-14	13.2932	Sig	Down	N
ERV3637	chr11-108199915-108200415	4.26415e-19	-3.1736	0.002	0.02	7.88548e-14	13.1032	Sig	Down	N
ERV4628	chr19-16001714-16002773	6.44739e-19	-1.95979	0.008	0.032	1.19228e-13	12.9236	Sig	Down	N
ERV5208	chrY-21248684-21249964	1.02082e-18	-2.09425	0.007	0.027	1.88775e-13	12.7241	Sig	Down	N
ERV1350	chr4-25240841-25241275	1.15103e-18	-3.12366	0.002	0.019	2.12854e-13	12.6719	Sig	Down	N
ERV3175	chr9-134924966-134925490	1.42238e-18	-3.28795	0.002	0.02	2.63034e-13	12.58	Sig	Down	N
ERV5952	chr1-86339261-86339865	1.58257e-18	-3.11608	0.002	0.021	2.92657e-13	12.5336	Sig	Down	N
ERV2474	chr7-42869354-42870045	2.76708e-18	-1.83722	0.006	0.021	5.11703e-13	12.291	Sig	Down	N
ERV2474	chr7-42877876-42878493	3.40938e-18	-3.14474	0.002	0.02	6.3048e-13	12.2003	Sig	Down	N
ERV6025	chr1-116751182-116751547	3.68241e-18	-3.53133	0.001	0.015	6.80969e-13	12.1669	Sig	Down	N
ERV5363	chrX-49308756-49309820	3.85097e-18	-2.13948	0.006	0.026	7.12141e-13	12.1474	Sig	Down	N
ERV4570	chr18-58638464-58638827	4.81734e-18	-4.70137	0.001	0.015	8.90847e-13	12.0502	Sig	Down	N
ERV3799	chr12-54950174-54950667	5.0571e-18	-4.15943	0.001	0.011	9.35185e-13	12.0291	Sig	Down	N
ERV3567	chr11-83438397-83438872	1.36609e-17	-3.19249	0.002	0.019	2.52624e-12	11.5975	Sig	Down	N
ERV2121	chr6-33049965-33050386	3.68668e-17	-3.59749	0.001	0.015	6.81759e-12	11.1664	Sig	Down	N
ERV2348	chr6-137724733-137725361	3.90842e-17	-3.37339	0.002	0.017	7.22765e-12	11.141	Sig	Down	N
ERV1047	chr3-103048228-103048674	4.57252e-17	-2.89594	0.002	0.018	8.45572e-12	11.0728	Sig	Down	N
ERV871	chr3-15118573-15119080	4.81509e-17	-3.11368	0.002	0.016	8.9043e-12	11.0504	Sig	Down	N
ERV626	chr2-98760197-98760707	6.36772e-17	-3.8946	0.001	0.014	1.17755e-11	10.929	Sig	Down	N
ERV4267	chr15-49706782-49707221	7.52694e-17	-3.63313	0.001	0.016	1.39192e-11	10.8564	Sig	Down	N
ERV3165	chr9-129586364-129587139	9.01148e-17	-2.87758	0.002	0.014	1.66645e-11	10.7782	Sig	Down	N
ERV837	chr2-231405444-231406547	1.07032e-16	-1.67879	0.008	0.025	1.97928e-11	10.7035	Sig	Down	N
ERV3512	chr11-60759410-60759862	1.12883e-16	-3.74267	0.001	0.015	2.08749e-11	10.6804	Sig	Down	N
ERV5208	chrY-21246698-21247264	2.7585e-16	-3.68501	0.001	0.012	5.10116e-11	10.2923	Sig	Down	N
ERV5656	chrX-115499114-115499552	3.08488e-16	-4.46078	0.001	0.012	5.70471e-11	10.2438	Sig	Down	N
ERV946	chr3-48335262-48335614	4.08773e-16	-4.8882	0	0.012	7.55924e-11	10.1215	Sig	Down	N
ERV937	chr3-46053746-46054164	6.80707e-16	-4.56665	0.001	0.013	1.2588e-10	9.90004	Sig	Down	N
ERV5680	chrX-120145500-120145907	7.5325e-16	-3.85152	0.001	0.011	1.39295e-10	9.85607	Sig	Down	N
ERV3238	chr10-43294330-43294677	8.14752e-16	-2.80538	0.002	0.014	1.50668e-10	9.82198	Sig	Down	N
ERV3533	chr11-68869538-68870811	1.29031e-15	-1.99595	0.007	0.027	2.3861e-10	9.62231	Sig	Down	N
ERV2776	chr8-41590440-41590949	1.41918e-15	-3.23513	0.002	0.017	2.62442e-10	9.58097	Sig	Down	N
ERV2766	chr8-38090340-38090778	1.86455e-15	-3.2407	0.002	0.015	3.44801e-10	9.46243	Sig	Down	N
ERV2916	chr8-102976873-102977380	2.55574e-15	-3.28064	0.002	0.016	4.72621e-10	9.32549	Sig	Down	N
ERV3513	chr11-61095025-61095407	3.126e-15	-4.43649	0.001	0.012	5.78076e-10	9.23801	Sig	Down	N
ERV942	chr3-46386125-46386689	5.55026e-15	-2.39466	0.004	0.022	1.02638e-09	8.98869	Sig	Down	N
ERV912	chr3-33446366-33446678	6.28596e-15	-3.40253	0.001	0.012	1.16243e-09	8.93463	Sig	Down	N
ERV4231	chr14-106626920-106627392	7.4768e-15	-1.76809	0.008	0.026	1.38265e-09	8.85929	Sig	Down	N
ERV5717	chrX-136935521-136935998	7.85676e-15	-2.34525	0.003	0.015	1.45291e-09	8.83776	Sig	Down	N
ERV626	chr2-98764414-98764854	1.07647e-14	-3.70328	0.001	0.014	1.99065e-09	8.701	Sig	Down	N
ERV2120	chr6-32568517-32568898	1.20063e-14	-4.43984	0.001	0.012	2.22026e-09	8.6536	Sig	Down	N
ERV5110	chrY-13435820-13436956	1.41429e-14	-1.17028	0.022	0.048	2.61538e-09	8.58247	Sig	Down	N
ERV4780	chr19-54770851-54771832	1.61375e-14	-2.41425	0.003	0.014	2.98423e-09	8.52517	Sig	Down	N
ERV550	chr2-62099058-62099810	1.86752e-14	-3.36133	0.001	0.014	3.45351e-09	8.46174	Sig	Down	N
ERV2521	chr7-64999360-64999805	2.66871e-14	-3.28673	0.001	0.015	4.93512e-09	8.3067	Sig	Down	N
ERV2284	chr6-109894266-109894697	2.68111e-14	-3.46932	0.001	0.014	4.95804e-09	8.30469	Sig	Down	N
ERV4779	chr19-53844896-53845194	6.85368e-14	-3.15664	0.002	0.015	1.26742e-08	7.89708	Sig	Down	N
ERV4542	chr18-35835789-35836218	9.61834e-14	-3.18169	0.002	0.015	1.77867e-08	7.7499	Sig	Down	N
ERV6095	chr1-169680634-169681139	1.68211e-13	-2.84262	0.002	0.012	3.11064e-08	7.50715	Sig	Down	N
ERV2297	chr6-115001792-115002235	3.09074e-13	-3.00262	0.001	0.011	5.71556e-08	7.24294	Sig	Down	N
ERV1084	chr3-120614758-120615140	4.39045e-13	-4.32385	0.001	0.011	8.11905e-08	7.0905	Sig	Down	N
ERV6181	chr1-211695058-211695648	5.15432e-13	-3.71746	0.001	0.01	9.53163e-08	7.02083	Sig	Down	N
ERV1278	chr3-193614404-193614787	1.41666e-12	-2.8686	0.001	0.01	2.61977e-07	6.58174	Sig	Down	N
ERV3301	chr10-80110206-80110683	2.58211e-12	-3.00054	0.001	0.01	4.77497e-07	6.32103	Sig	Down	N
ERV4615	chr19-9721803-9722258	3.00848e-12	-3.3861	0.001	0.012	5.56344e-07	6.25466	Sig	Down	N
ERV6081	chr1-160714266-160714664	3.05677e-12	-3.31362	0.001	0.01	5.65273e-07	6.24774	Sig	Down	N
ERV3032	chr9-27634912-27635298	3.51095e-12	-3.48311	0.001	0.012	6.49262e-07	6.18758	Sig	Down	N
ERV4483	chr17-74917380-74917881	4.74172e-12	-2.67193	0.002	0.014	8.76863e-07	6.05707	Sig	Down	N
ERV1961	chr5-119426090-119426464	1.03532e-11	-2.92157	0.002	0.013	1.91456e-06	5.71793	Sig	Down	N
ERV3314	chr10-85594337-85594731	1.13625e-11	-2.77662	0.001	0.01	2.1012e-06	5.67753	Sig	Down	N
ERV2829	chr8-54070928-54071421	1.26242e-11	-3.09726	0.001	0.012	2.33453e-06	5.6318	Sig	Down	N
ERV4849	chr20-49281207-49281647	1.84511e-11	-2.1374	0.004	0.018	3.41207e-06	5.46698	Sig	Down	N
ERV3942	chr13-35144397-35144802	1.89966e-11	-2.93178	0.001	0.012	3.51295e-06	5.45433	Sig	Down	N
ERV3704	chr12-10358155-10359131	2.10316e-11	-2.49287	0.002	0.012	3.88928e-06	5.41013	Sig	Down	N
ERV3640	chr11-109965959-109966398	3.4205e-11	-2.23379	0.002	0.011	6.32535e-06	5.19892	Sig	Down	N
ERV6255	chr1-247906384-247906956	3.71089e-11	-2.72864	0.002	0.012	6.86237e-06	5.16353	Sig	Down	N
ERV944	chr3-46416448-46416956	3.75453e-11	-2.77041	0.002	0.012	6.94306e-06	5.15845	Sig	Down	N
ERV3237	chr10-43304575-43305234	5.19203e-11	-1.23782	0.014	0.031	9.60137e-06	5.01767	Sig	Down	N
ERV3387	chr11-4459471-4459886	5.77028e-11	-2.60041	0.002	0.013	1.06707e-05	4.97181	Sig	Down	N
ERV3334	chr10-96737346-96737665	7.55528e-11	-3.4382	0.001	0.01	1.39716e-05	4.85475	Sig	Down	N
ERV2015	chr5-151244227-151244590	9.18026e-11	-2.75068	0.001	0.01	1.69766e-05	4.77015	Sig	Down	N
ERV1286	chr4-3058998-3059454	1.1924e-10	-2.7023	0.002	0.013	2.20504e-05	4.65658	Sig	Down	N
ERV4231	chr14-106638812-106639238	1.7366e-10	-2.13784	0.003	0.014	3.21141e-05	4.4933	Sig	Down	N
ERV4216	chr14-92765735-92765984	1.87272e-10	-3.42391	0.001	0.01	3.46313e-05	4.46053	Sig	Down	N
ERV837	chr2-231399046-231400831	2.38276e-10	-1.57368	0.009	0.025	4.40632e-05	4.35592	Sig	Down	N
ERV6244	chr1-246527343-246528008	2.6829e-10	-2.76145	0.001	0.01	4.96135e-05	4.3044	Sig	Down	N
ERV2534	chr7-77338117-77339331	3.55876e-10	-1.80177	0.006	0.02	6.58104e-05	4.18171	Sig	Down	N
ERV5771	chrX-155966853-155967286	4.05458e-10	-2.03509	0.003	0.013	7.49793e-05	4.12506	Sig	Down	N
ERV4361	chr16-30546128-30546544	4.94859e-10	-3.01852	0.001	0.01	9.15118e-05	4.03852	Sig	Down	N
ERV1280	chr3-196519098-196519566	6.46992e-10	-1.69694	0.005	0.014	0.000119645	3.92211	Sig	Down	N
ERV4086	chr14-24006627-24007558	6.65179e-10	-1.07097	0.011	0.023	0.000123008	3.91007	Sig	Down	N
ERV559	chr2-64899862-64900239	6.80429e-10	-2.59117	0.002	0.012	0.000125828	3.90022	Sig	Down	N
ERV1063	chr3-112302861-112304967	6.96959e-10	-1.27837	0.01	0.024	0.000128885	3.8898	Sig	Down	N
ERV2924	chr8-107602608-107603025	7.7439e-10	-2.95427	0.001	0.012	0.000143204	3.84404	Sig	Down	N
ERV5841	chr1-21397869-21398246	9.94468e-10	-2.50364	0.002	0.01	0.000183902	3.73541	Sig	Down	N
ERV549	chr2-60424174-60424622	1.03383e-09	-3.39906	0.001	0.01	0.000191181	3.71856	Sig	Down	N
ERV6087	chr1-161491453-161491840	1.26892e-09	-2.66647	0.002	0.011	0.000234655	3.62957	Sig	Down	N
ERV1035	chr3-98188509-98188874	2.75209e-09	-2.602	0.002	0.011	0.000508929	3.29334	Sig	Down	N
ERV3550	chr11-77548218-77549388	3.14201e-09	-1.31621	0.011	0.026	0.000581037	3.2358	Sig	Down	N
ERV2962	chr8-131317476-131317810	3.18087e-09	-2.96129	0.001	0.01	0.000588222	3.23046	Sig	Down	N
ERV4632	chr19-18586305-18586680	5.0411e-09	-2.51932	0.002	0.012	0.000932225	3.03048	Sig	Down	N
ERV3902	chr12-111827048-111827242	5.16331e-09	-2.63245	0.002	0.01	0.000954825	3.02008	Sig	Down	N
ERV4465	chr17-50421294-50422014	5.19065e-09	-1.46241	0.007	0.019	0.000959881	3.01778	Sig	Down	N
ERV3042	chr9-31334896-31336327	6.09071e-09	-1.81787	0.004	0.015	0.00112632	2.94834	Sig	Down	N
ERV3910	chr12-123559441-123559846	6.83623e-09	-2.8178	0.001	0.01	0.00126419	2.89819	Sig	Down	N
ERV4362	chr16-30615285-30615797	8.5819e-09	-1.308	0.008	0.02	0.00158701	2.79942	Sig	Down	N
ERV4711	chr19-35374943-35375320	1.01321e-08	-2.75501	0.001	0.01	0.00187367	2.72731	Sig	Down	N
ERV4784	chr19-55014549-55015361	1.14506e-08	-1.91481	0.003	0.012	0.00211751	2.67417	Sig	Down	N
ERV6184	chr1-212916466-212917152	1.193e-08	-2.09038	0.004	0.015	0.00220615	2.65636	Sig	Down	N
ERV1260	chr3-185561321-185562132	1.284e-08	-1.90088	0.004	0.014	0.00237444	2.62444	Sig	Down	N
ERV4739	chr19-44636087-44636488	1.42837e-08	-2.16042	0.003	0.012	0.00264142	2.57816	Sig	Down	N
ERV2748	chr8-20155577-20155911	1.50844e-08	-2.74774	0.001	0.01	0.00278948	2.55448	Sig	Down	N
ERV2978	chr8-142718007-142718549	1.92334e-08	-1.01011	0.013	0.025	0.00355673	2.44895	Sig	Down	N
ERV5953	chr1-86499997-86500384	3.35867e-08	-1.70227	0.004	0.011	0.00621103	2.20684	Sig	Down	N
ERV2373	chr6-150861732-150862195	3.91242e-08	-1.80108	0.004	0.015	0.00723504	2.14056	Sig	Down	N
ERV768	chr2-187509907-187510682	4.06545e-08	-2.12347	0.003	0.014	0.00751803	2.1239	Sig	Down	N
ERV2437	chr7-21553898-21554427	1.64207e-07	-1.9818	0.003	0.013	0.030366	1.51761	Sig	Down	N
ERV3076	chr9-78187836-78188180	1.70342e-07	-2.52623	0.002	0.01	0.0315005	1.50168	Sig	Down	N

## Sheet: scRNA-Seq
ERV	p_val	avg_log2FC	pct.1	pct.2	p_val_adj	logpadj	significant	change	HIF2-Responsive
CA9	0	5.68206	0.427	0.011	0	310	Sig	Up
PTPRC	0	-5.04501	0.065	0.891	0	310	Sig	Down
ERV5875	0	6.0152	0.397	0.017	0	305	Sig	Up	Y
ERV504	0	6.89137	0.064	0.001	0	305	Sig	Up	Y
ERV506	0	6.44668	0.095	0.001	0	305	Sig	Up	Y
ERV565	0	4.54471	0.055	0.004	0	305	Sig	Up	Y
ERV1266	0	6.14602	0.176	0.004	0	305	Sig	Up	Y
ERV1745	0	3.29381	0.106	0.021	0	305	Sig	Up	Y
ERV3254	0	6.43554	0.093	0.001	0	305	Sig	Up	Y
ERV5148	0	7.2737	0.041	0	0	305	Sig	Up	Y
ERV5147	7.11519e-303	5.89244	0.035	0.001	4.58752e-298	297.338	Sig	Up	Y
ERV3546	6.20584e-293	5.29656	0.038	0.001	4.00121e-288	287.398	Sig	Up	Y
ERV475	2.57763e-272	6.07312	0.034	0.001	1.66193e-267	266.779	Sig	Up	Y
ERV3797	6.26902e-269	5.73482	0.031	0	4.04195e-264	263.393	Sig	Up	Y
ERV4894	1.57922e-137	5.14432	0.016	0	1.0182e-132	131.992	Sig	Up	Y
ERV3895	9.21116e-61	2.75094	0.018	0.004	5.9389e-56	55.2263	Sig	Up	Y
ERV2750	9.31968e-44	2.88043	0.01	0.001	6.00886e-39	38.2212	Sig	Up	Y
ERV1742	3.13867e-11	1.53007	0.021	0.013	2.02366e-06	5.69386	Sig	Up	Y
ERV3547	2.49142e-15	-0.292406	0.025	0.042	1.60634e-10	9.79416	Not Sig	Unchanged	Y
ERV1281	7.8115e-08	-0.274206	0.009	0.016	0.00503647	2.29787	Not Sig	Unchanged	Y
ERV2948	0.0872132	0.589167	0.043	0.048	1	0	Not Sig	Unchanged	Y
ERV5861	0.000138004	-0.293359	0.006	0.01	1	0	Not Sig	Unchanged	Y
ERV6084	4.31347e-05	-0.407387	0.006	0.01	1	0	Not Sig	Unchanged	Y
ERV673	4.36256e-62	-1.28824	0.018	0.056	2.81276e-57	56.5509	Sig	Down	Y
ERV6056	7.51989e-16	-2.08057	0.002	0.01	4.84845e-11	10.3144	Sig	Down	Y
ERV505	0	6.3497	0.085	0.001	0	305	Sig	Up	N
ERV1339	0	5.92024	0.169	0.005	0	305	Sig	Up	N
ERV1449	0	5.60342	0.321	0.009	0	305	Sig	Up	N
ERV1503	0	6.29579	0.049	0.001	0	305	Sig	Up	N
ERV1855	0	3.17231	0.066	0.008	0	305	Sig	Up	N
ERV2039	0	6.12627	0.083	0.001	0	305	Sig	Up	N
ERV4246	0	5.59923	0.052	0.001	0	305	Sig	Up	N
ERV4274	0	6.76058	0.064	0.001	0	305	Sig	Up	N
ERV5658	0	5.19968	0.065	0.004	0	305	Sig	Up	N
ERV6109	0	6.73528	0.081	0.001	0	305	Sig	Up	N
ERV1824	1.38563e-305	4.6071	0.042	0.002	8.93385e-301	300.049	Sig	Up	N
ERV2144	3.59603e-302	7.0312	0.034	0	2.31854e-297	296.635	Sig	Up	N
ERV3232	7.58408e-298	5.36751	0.036	0.001	4.88983e-293	292.311	Sig	Up	N
ERV6181	7.26942e-291	5.16353	0.036	0.001	4.68696e-286	285.329	Sig	Up	N
ERV3335	7.22746e-261	5.73255	0.031	0.001	4.65991e-256	255.332	Sig	Up	N
ERV3081	6.13423e-248	7.05041	0.028	0	3.95504e-243	242.403	Sig	Up	N
ERV2437	8.5685e-236	6.11584	0.028	0.001	5.52454e-231	230.258	Sig	Up	N
ERV2432	7.00411e-227	6.13014	0.026	0	4.5159e-222	221.345	Sig	Up	N
ERV5149	5.41026e-222	8.06461	0.024	0	3.48827e-217	216.457	Sig	Up	N
ERV2434	3.34389e-198	5.32186	0.027	0.001	2.15597e-193	192.666	Sig	Up	N
ERV4715	5.36465e-197	2.04102	0.085	0.024	3.45886e-192	191.461	Sig	Up	N
ERV1023	1.04787e-195	4.87837	0.03	0.002	6.75613e-191	190.17	Sig	Up	N
ERV1575	3.87408e-187	6.6893	0.021	0	2.49782e-182	181.602	Sig	Up	N
ERV6155	8.27145e-184	5.93971	0.023	0.001	5.33302e-179	178.273	Sig	Up	N
ERV1267	3.473e-168	6.08019	0.019	0	2.23922e-163	162.65	Sig	Up	N
ERV3542	5.34039e-152	5.03112	0.022	0.001	3.44322e-147	146.463	Sig	Up	N
ERV4489	2.12952e-141	2.74932	0.042	0.009	1.37301e-136	135.862	Sig	Up	N
ERV3322	3.21803e-138	6.22845	0.016	0	2.07483e-133	132.683	Sig	Up	N
ERV5481	1.36099e-129	2.38902	0.051	0.014	8.77501e-125	124.057	Sig	Up	N
ERV4644	8.07392e-128	7.37381	0.014	0	5.20566e-123	122.284	Sig	Up	N
ERV3528	1.0631e-126	2.2409	0.053	0.015	6.85433e-122	121.164	Sig	Up	N
ERV2626	5.55776e-122	6.34542	0.014	0	3.58336e-117	116.446	Sig	Up	N
ERV4419	4.26554e-117	5.24096	0.014	0	2.75021e-112	111.561	Sig	Up	N
ERV3586	9.08581e-111	4.38659	0.014	0.001	5.85807e-106	105.232	Sig	Up	N
ERV3527	1.3634e-101	4.53755	0.015	0.001	8.79053e-97	96.056	Sig	Up	N
ERV4645	1.35223e-98	6.55136	0.011	0	8.71852e-94	93.0596	Sig	Up	N
ERV2618	1.56717e-96	5.52565	0.012	0	1.01043e-91	90.9955	Sig	Up	N
ERV5480	8.68804e-91	2.19674	0.036	0.01	5.60162e-86	85.2517	Sig	Up	N
ERV4642	8.75302e-84	7.01685	0.01	0	5.64351e-79	78.2485	Sig	Up	N
ERV4719	5.11202e-71	3.86373	0.013	0.001	3.29597e-66	65.482	Sig	Up	N
ERV6188	1.02029e-69	4.04103	0.011	0.001	6.57829e-65	64.1819	Sig	Up	N
ERV1259	1.38703e-68	3.33367	0.015	0.002	8.94286e-64	63.0485	Sig	Up	N
ERV4714	1.44899e-66	3.77622	0.012	0.001	9.34238e-62	61.0295	Sig	Up	N
ERV3199	2.08257e-61	3.14609	0.021	0.005	1.34274e-56	55.872	Sig	Up	N
ERV3050	3.90443e-58	2.61236	0.018	0.004	2.51738e-53	52.5991	Sig	Up	N
ERV513	2.19078e-56	4.32209	0.01	0.001	1.4125e-51	50.85	Sig	Up	N
ERV3308	1.49001e-52	4.17292	0.011	0.001	9.60683e-48	47.0174	Sig	Up	N
ERV3651	1.35904e-50	2.97701	0.013	0.002	8.76238e-46	45.0574	Sig	Up	N
ERV2449	2.77009e-49	2.7258	0.012	0.002	1.78601e-44	43.7481	Sig	Up	N
ERV2846	1.90135e-48	2.61015	0.013	0.002	1.22589e-43	42.9115	Sig	Up	N
ERV5717	1.24678e-47	2.67304	0.014	0.003	8.03861e-43	42.0948	Sig	Up	N
ERV1100	3.6247e-44	3.15769	0.011	0.002	2.33703e-39	38.6313	Sig	Up	N
ERV3213	4.61736e-41	2.29641	0.015	0.004	2.97704e-36	35.5262	Sig	Up	N
ERV1115	3.05483e-40	2.73057	0.01	0.002	1.9696e-35	34.7056	Sig	Up	N
ERV4051	1.3998e-38	1.61631	0.024	0.009	9.02522e-34	33.0445	Sig	Up	N
ERV4164	9.57527e-33	2.36067	0.012	0.003	6.17366e-28	27.2095	Sig	Up	N
ERV2720	1.946e-29	1.69382	0.024	0.011	1.25469e-24	23.9015	Sig	Up	N
ERV3785	1.50729e-28	2.50293	0.01	0.002	9.71826e-24	23.0124	Sig	Up	N
ERV2095	1.70634e-26	1.51375	0.021	0.009	1.10016e-21	20.9585	Sig	Up	N
ERV3052	1.99287e-23	1.9053	0.013	0.005	1.2849e-18	17.8911	Sig	Up	N
ERV3887	1.43598e-21	1.4686	0.021	0.01	9.25847e-17	16.0335	Sig	Up	N
ERV4453	3.96684e-20	1.61655	0.021	0.01	2.55762e-15	14.5922	Sig	Up	N
ERV2721	7.44245e-17	2.03166	0.015	0.007	4.79852e-12	11.3189	Sig	Up	N
ERV3543	8.33433e-17	1.91394	0.015	0.007	5.37356e-12	11.2697	Sig	Up	N
ERV1112	3.17063e-16	1.32497	0.033	0.02	2.04427e-11	10.6895	Sig	Up	N
ERV6074	1.52731e-14	2.1869	0.021	0.012	9.84734e-10	9.00668	Sig	Up	N
ERV5918	2.95162e-13	1.01466	0.025	0.015	1.90305e-08	7.72055	Sig	Up	N
ERV6033	1.39756e-09	1.27322	0.021	0.013	9.01077e-05	4.04524	Sig	Up	N
ERV5108	6.01092e-09	1.10051	0.017	0.01	0.000387554	3.41167	Sig	Up	N
ERV1870	1.36369e-110	-0.365797	0.126	0.228	8.79237e-106	105.056	Not Sig	Unchanged	N
ERV4295	9.61652e-107	0.374543	0.78	0.864	6.20025e-102	101.208	Not Sig	Unchanged	N
ERV5047	9.29062e-68	-0.989558	0.025	0.07	5.99013e-63	62.2226	Not Sig	Unchanged	N
ERV2550	3.57133e-33	0.652479	0.066	0.039	2.30261e-28	27.6378	Not Sig	Unchanged	N
ERV624	1.04e-31	-0.72671	0.041	0.072	6.70539e-27	26.1736	Not Sig	Unchanged	N
ERV1058	6.28011e-27	-0.839664	0.009	0.026	4.0491e-22	21.3926	Not Sig	Unchanged	N
ERV3222	7.34475e-27	-0.178862	0.038	0.066	4.73553e-22	21.3246	Not Sig	Unchanged	N
ERV2534	2.30787e-26	-0.638785	0.013	0.032	1.488e-21	20.8274	Not Sig	Unchanged	N
ERV1992	9.60533e-25	-0.495819	0.023	0.045	6.19304e-20	19.2081	Not Sig	Unchanged	N
ERV4778	3.37291e-22	-0.212876	0.045	0.071	2.17468e-17	16.6626	Not Sig	Unchanged	N
ERV4292	2.30407e-20	-0.999708	0.006	0.019	1.48555e-15	14.8281	Not Sig	Unchanged	N
ERV4346	3.00722e-17	-0.575576	0.007	0.019	1.93891e-12	11.7124	Not Sig	Unchanged	N
ERV4485	1.36347e-16	-0.837722	0.008	0.019	8.79095e-12	11.056	Not Sig	Unchanged	N
ERV2590	1.17272e-15	-0.954257	0.004	0.013	7.56114e-11	10.1214	Not Sig	Unchanged	N
ERV5429	3.96388e-15	-0.246062	0.068	0.091	2.55571e-10	9.59249	Not Sig	Unchanged	N
ERV3107	1.94518e-14	-0.338243	0.014	0.027	1.25415e-09	8.90165	Not Sig	Unchanged	N
ERV5843	9.24262e-14	-0.778725	0.004	0.012	5.95918e-09	8.22481	Not Sig	Unchanged	N
ERV546	1.17672e-12	-0.765487	0.008	0.017	7.58691e-08	7.11994	Not Sig	Unchanged	N
ERV4488	2.24881e-12	-0.551771	0.005	0.013	1.44992e-07	6.83866	Not Sig	Unchanged	N
ERV5477	7.17538e-12	-0.729562	0.01	0.019	4.62633e-07	6.33476	Not Sig	Unchanged	N
ERV3203	6.27541e-11	-0.741987	0.009	0.017	4.04607e-06	5.39297	Not Sig	Unchanged	N
ERV4183	1.09456e-10	-0.477731	0.01	0.019	7.05716e-06	5.15137	Not Sig	Unchanged	N
ERV1081	1.45643e-10	-0.758649	0.004	0.011	9.3903e-06	5.02732	Not Sig	Unchanged	N
ERV4331	1.32977e-09	-0.163715	0.013	0.023	8.57366e-05	4.06683	Not Sig	Unchanged	N
ERV5110	1.69091e-09	-0.800778	0.004	0.01	0.000109022	3.96249	Not Sig	Unchanged	N
ERV3123	4.69339e-09	-0.021113	0.018	0.028	0.000302606	3.51912	Not Sig	Unchanged	N
ERV2007	2.5892e-08	-0.425662	0.006	0.012	0.00166938	2.77744	Not Sig	Unchanged	N
ERV4841	2.86632e-08	-0.295987	0.007	0.013	0.00184806	2.73328	Not Sig	Unchanged	N
ERV933	1.59555e-07	-0.535001	0.006	0.012	0.0102873	1.9877	Not Sig	Unchanged	N
ERV1405	2.455e-07	-0.446348	0.008	0.014	0.0158286	1.80056	Not Sig	Unchanged	N
ERV3341	6.52393e-07	0.981801	0.013	0.008	0.0420631	1.3761	Not Sig	Unchanged	N
ERV2699	1.03739e-06	1.23123	0.017	0.011	0.066886	1.17466	Not Sig	Unchanged	N
ERV555	1.51239e-06	-0.519733	0.006	0.012	0.0975112	1.01095	Not Sig	Unchanged	N
ERV5352	2.17029e-06	-0.437207	0.005	0.01	0.139929	0.854091	Not Sig	Unchanged	N
ERV3382	2.61406e-06	-0.119074	0.01	0.016	0.168541	0.773294	Not Sig	Unchanged	N
ERV4249	8.05947e-06	-0.40885	0.007	0.012	0.519634	0.284302	Not Sig	Unchanged	N
ERV1439	1.04692e-05	-0.175113	0.012	0.018	0.674999	0.170697	Not Sig	Unchanged	N
ERV750	0.379742	0.65596	0.02	0.019	1	0	Not Sig	Unchanged	N
ERV1110	0.00841406	-0.189663	0.008	0.011	1	0	Not Sig	Unchanged	N
ERV1638	0.323835	0.302989	0.01	0.011	1	0	Not Sig	Unchanged	N
ERV1647	0.0480634	0.234288	0.008	0.01	1	0	Not Sig	Unchanged	N
ERV1876	0.000260531	0.0871174	0.012	0.017	1	0	Not Sig	Unchanged	N
ERV2152	4.48167e-05	-0.414572	0.006	0.011	1	0	Not Sig	Unchanged	N
ERV2196	0.00123551	0.849185	0.029	0.024	1	0	Not Sig	Unchanged	N
ERV2289	0.576006	-0.096245	0.014	0.015	1	0	Not Sig	Unchanged	N
ERV2453	0.000160315	0.161923	0.027	0.034	1	0	Not Sig	Unchanged	N
ERV2662	0.0260119	-0.167745	0.008	0.01	1	0	Not Sig	Unchanged	N
ERV2718	0.0191865	0.0682759	0.007	0.01	1	0	Not Sig	Unchanged	N
ERV2982	0.00217468	-0.18627	0.008	0.011	1	0	Not Sig	Unchanged	N
ERV3200	7.14976e-05	-0.304978	0.009	0.014	1	0	Not Sig	Unchanged	N
ERV3436	0.00572174	0.209545	0.007	0.01	1	0	Not Sig	Unchanged	N
ERV3552	0.122568	0.193297	0.009	0.011	1	0	Not Sig	Unchanged	N
ERV3943	0.00231657	0.977051	0.022	0.018	1	0	Not Sig	Unchanged	N
ERV3955	0.00606571	0.054485	0.01	0.013	1	0	Not Sig	Unchanged	N
ERV4097	0.0108954	0.383105	0.015	0.019	1	0	Not Sig	Unchanged	N
ERV4296	0.00119602	0.871317	0.017	0.013	1	0	Not Sig	Unchanged	N
ERV4335	0.563538	0.286989	0.015	0.016	1	0	Not Sig	Unchanged	N
ERV4378	0.0342527	-0.0615955	0.009	0.012	1	0	Not Sig	Unchanged	N
ERV4452	0.193278	0.387098	0.022	0.024	1	0	Not Sig	Unchanged	N
ERV4454	0.000801094	0.334705	0.012	0.017	1	0	Not Sig	Unchanged	N
ERV4611	2.83504e-05	0.742025	0.023	0.017	1	0	Not Sig	Unchanged	N
ERV4613	6.36244e-05	0.34903	0.01	0.015	1	0	Not Sig	Unchanged	N
ERV4617	0.0402671	0.937004	0.01	0.008	1	0	Not Sig	Unchanged	N
ERV4678	0.29355	0.717624	0.027	0.025	1	0	Not Sig	Unchanged	N
ERV4765	0.00213564	1.10651	0.016	0.012	1	0	Not Sig	Unchanged	N
ERV4777	6.42513e-05	-0.204238	0.008	0.012	1	0	Not Sig	Unchanged	N
ERV4849	0.19125	0.65094	0.028	0.026	1	0	Not Sig	Unchanged	N
ERV5410	0.115026	0.128359	0.012	0.014	1	0	Not Sig	Unchanged	N
ERV4444	0	-5.05267	0.006	0.233	0	305	Sig	Down	N
ERV6078	0	-4.58974	0.009	0.171	0	305	Sig	Down	N
ERV2334	1.1223e-307	-4.74747	0.005	0.127	7.23605e-303	302.14	Sig	Down	N
ERV4784	5.50245e-257	-3.85467	0.007	0.113	3.54771e-252	251.45	Sig	Down	N
ERV1407	3.61261e-95	-1.20727	0.033	0.094	2.32923e-90	89.6328	Sig	Down	N
ERV5947	1.23302e-94	-4.17592	0.002	0.042	7.94987e-90	89.0996	Sig	Down	N
ERV2082	3.41056e-75	-1.95334	0.009	0.047	2.19896e-70	69.6578	Sig	Down	N
ERV4152	3.86498e-74	-5.30839	0.001	0.031	2.49194e-69	68.6035	Sig	Down	N
ERV4153	8.75795e-64	-2.38284	0.005	0.036	5.64669e-59	58.2482	Sig	Down	N
ERV4821	5.83169e-63	-1.67529	0.013	0.05	3.75998e-58	57.4248	Sig	Down	N
ERV2118	3.13904e-61	-2.46414	0.003	0.031	2.02389e-56	55.6938	Sig	Down	N
ERV699	1.51607e-56	-2.43509	0.006	0.035	9.77484e-52	51.0099	Sig	Down	N
ERV909	1.58625e-53	-3.09774	0.003	0.028	1.02273e-48	47.9902	Sig	Down	N
ERV2377	9.04498e-48	-5.50035	0	0.02	5.83175e-43	42.2342	Sig	Down	N
ERV2013	1.25907e-39	-2.59177	0.002	0.02	8.11786e-35	34.0906	Sig	Down	N
ERV2340	1.99782e-37	-5.64987	0	0.015	1.28809e-32	31.8901	Sig	Down	N
ERV3245	3.07691e-37	-1.85876	0.007	0.027	1.98384e-32	31.7025	Sig	Down	N
ERV2518	8.34515e-36	-2.3896	0.003	0.02	5.38054e-31	30.2692	Sig	Down	N
ERV698	1.02758e-34	-2.81679	0.001	0.017	6.62533e-30	29.1788	Sig	Down	N
ERV2916	1.87385e-33	-2.37921	0.009	0.028	1.20817e-28	27.9179	Sig	Down	N
ERV3704	2.00999e-33	-1.06179	0.014	0.037	1.29594e-28	27.8874	Sig	Down	N
ERV4443	1.72208e-27	-2.94351	0.001	0.012	1.11031e-22	21.9546	Sig	Down	N
ERV2337	2.08249e-27	-5.46725	0	0.011	1.34269e-22	21.872	Sig	Down	N
ERV2297	5.27288e-27	-3.63751	0	0.011	3.39969e-22	21.4686	Sig	Down	N
ERV1884	5.22302e-26	-3.93598	0.001	0.011	3.36754e-21	20.4727	Sig	Down	N
ERV857	2.11671e-24	-2.22544	0.002	0.014	1.36475e-19	18.8649	Sig	Down	N
ERV4755	1.7899e-23	-4.00453	0.001	0.01	1.15404e-18	17.9378	Sig	Down	N
ERV2122	3.78273e-23	-2.05545	0.001	0.011	2.43891e-18	17.6128	Sig	Down	N
ERV3688	4.79794e-22	-2.62568	0.001	0.011	3.09347e-17	16.5096	Sig	Down	N
ERV5442	5.8597e-22	-1.16135	0.005	0.018	3.77804e-17	16.4227	Sig	Down	N
ERV3949	9.90645e-21	-1.33461	0.005	0.017	6.38719e-16	15.1947	Sig	Down	N
ERV6228	1.60333e-20	-2.69794	0.001	0.011	1.03375e-15	14.9856	Sig	Down	N
ERV2677	1.81705e-17	-1.45273	0.004	0.014	1.17155e-12	11.9312	Sig	Down	N
ERV1080	1.33104e-16	-1.13615	0.006	0.017	8.58191e-12	11.0664	Sig	Down	N
ERV4615	4.4479e-16	-1.77546	0.002	0.01	2.86778e-11	10.5425	Sig	Down	N
ERV2307	8.81304e-16	-1.16156	0.003	0.012	5.68221e-11	10.2455	Sig	Down	N
ERV3715	3.8634e-15	-2.33086	0.002	0.01	2.49093e-10	9.60364	Sig	Down	N
ERV936	5.13201e-13	-1.52872	0.005	0.013	3.30886e-08	7.48032	Sig	Down	N
ERV2653	3.85334e-11	-1.36732	0.004	0.011	2.48444e-06	5.60477	Sig	Down	N

## Sheet: CA9-enriched cell RNA-Seq
	Sample [Log10(TPM)+1]
ERV_name	1	2	3	4	5	6	7	8
ERV1066	3.31749	2.9537	3.14277	3.20647	3.1178	3.86726	3.56033	3.58261		Sample	Patient No.
ERV1166	0	0	0	0	3.04337	0	2.73624	2.429		1	106
ERV1264	5.15828	3.31857	3.42846	3.74743	3.90475	3.55544	3.53457	3.82939		2	102
ERV1266	4.3377	0	3.88043	3.94413	3.4497	2.42308	3.53787	3.17415		3	104M
ERV1271	0	3.25654	3.26952	3.20828	2.87657	3.06744	3.75508	3.2622		4	104P
ERV1281	0	4.40227	3.5549	3.89161	3.03702	4.29068	4.15946	3.75171		5	105
ERV1347	0	2.85657	3.4716	3.10933	3.75535	3.53276	3.07256	3.16326		6	*110
ERV1673	0	0	3.04637	3.46226	3.05137	0	2.47124	0		7	101
ERV1693	0	0	2.8289	0	3.58208	2.75175	2.85582	2.90076		8	109
ERV1722	3.16902	2.68029	3.89739	3.23409	3.30032	2.61613	2.96323	3.1911
ERV1742	3.13638	4.2709	3.56372	3.20145	3.47181	4.44082	4.27583	4.48583		These samples were derived from ccRCC tumors from patients enrolled in NCT02950766 clinical trial
ERV1745	5.05322	5.60808	4.60457	4.66475	3.72026	5.36393	5.19846	5.28716		Sample 3 and sample 4 are both from patient 104 tumors (104P--primary tumor; 104M--metastatic tumor)
ERV2014	3.09683	3.38625	3.39923	3.46293	3.52916	3.88636	3.19207	3.36195		*This sample is from a cell line that was derived from patient 110 tumor
ERV2098	0	2.49768	2.81169	3.05148	3.26384	2.43352	3.50372	3.48562
ERV2107	0	2.83972	3.45475	3.39352	3.50114	0	2.57859	2.74847
ERV2112	0	0	0	0	2.98275	2.39546	2.19849	2.36838
ERV2256	3.85967	6.18201	4.63311	4.27692	3.78685	4.24878	4.63323	4.19614
ERV2365	2.63462	3.1459	3.96505	3.95497	3.66902	3.16091	3.16352	3.20078
ERV2403	4.05222	0	2.97441	0	2.58146	2.89727	0	2.56915
ERV2574	3.73726	2.64648	2.96048	0	3.26651	2.88334	3.3018	3.33338
ERV2609	0	2.58286	2.89686	0	3.45816	2.81972	2.62276	2.79264
ERV2637	2.57316	4.44616	3.47762	4.82007	3.15162	4.8666	4.81186	4.83579
ERV2651	3.04661	3.83664	3.41596	3.71374	4.02917	3.83614	3.68592	3.8377
ERV2750	0	3.69701	3.34201	0	3.25009	3.26487	3.43588	3.23778
ERV2830	3.78205	3.69701	3.87839	3.44918	4.11017	4.03534	3.81514	3.78941
ERV2852	3.4742	3.1896	3.60051	3.61846	3.78735	3.36847	3.06677	2.97341
ERV2948	3.81149	3.53664	3.19743	3.13619	3.58264	4.02338	3.52539	3.69527
ERV3016	2.61617	0	0	0	3.12769	0	2.82056	0
ERV3095	3.12374	3.33398	3.42614	3.48984	3.61677	3.65003	3.21898	3.47318
ERV3136	3.27042	0	0	0	3.00379	3.01856	2.52057	0
ERV3145	3.02007	3.53135	2.84535	3.08514	3.40665	3.06924	2.87228	2.91722
ERV3177	3.09224	3.12639	2.74143	3.45834	3.38988	3.40465	4.54287	3.23926
ERV3254	0	3.54487	0	3.32052	2.98881	2.87865	4.52574	4.21954
ERV3316	3.04482	4.33424	0	3.71195	3.07921	4.56747	3.90774	3.912
ERV3409	3.477	3.04626	0	3.47512	0	2.68107	4.30034	2.35295
ERV3537	2.57612	2.99048	3.78161	3.41934	3.91155	3.64648	3.52523	3.52763
ERV3546	2.66578	3.47808	3.83348	4.17801	3.86154	2.71495	3.52871	2.98889
ERV3547	4.07671	4.86475	4.38536	4.50433	4.79665	4.73728	4.75857	4.82786
ERV3732	0	2.86171	3.17571	0	3.50977	3.27466	2.60058	3.19643
ERV3797	4.70627	4.17928	2.91351	0	3.42365	3.73945	4.39145	3.41134
ERV3888	3.10785	4.17057	3.71128	3.92111	4.3125	4.18232	4.51272	4.22336
ERV3895	5.05911	4.38965	4.50233	3.45208	3.12038	4.38435	4.88696	4.79826
ERV3920	2.46923	3.18462	3.29451	3.5343	3.64975	3.59758	3.09958	3.44555
ERV4054	0	3.98519	0	0	3.1281	3.14288	0	0
ERV4057	2.81158	3.101	5.92421	5.53561	3.8237	3.55972	2.96481	3.37773
ERV4103	3.18706	4.1077	3.76567	3.9511	4.25621	4.15268	4.09041	4.12996
ERV4184	3.50974	3.23489	3.5489	3.78869	3.75801	3.36261	3.27479	3.1894
ERV4297	0	3.31254	2.78145	3.02124	3.61896	3.83465	3.2855	4.11656
ERV4377	0	3.52034	3.0562	3.29599	2.96428	2.377	2.18003	3.19501
ERV4434	0	0	2.7803	3.49721	3.23245	2.70316	2.74923	0
ERV4511	0	3.3294	2.86525	3.10504	3.07437	3.39017	3.89218	3.36309
ERV4627	0	0	3.99549	3.87626	2.69945	3.69195	3.94051	3.97718
ERV4700	0	5.27434	0	4.58143	3.22559	3.47444	4.33975	3.06715
ERV4721	5.11565	4.47175	3.19469	3.13345	3.34581	4.42397	4.25302	4.66159
ERV475	0	3.97284	4.03158	4.51025	3.41678	4.19332	3.25807	3.29533
ERV478	0	3.00887	2.84576	0	3.59894	0	2.44672	3.2856
ERV4818	0	4.49208	3.62999	3.64794	3.57947	4.46667	4.4715	4.22474
ERV4862	0	0	0	0	2.34862	2.66443	2.97934	0
ERV4894	0	3.96934	0	3.50195	3.26715	3.66214	4.24332	4.16866
ERV504	4.43414	3.49057	4.8499	4.60067	3.41163	4.10765	3.90154	3.30241
ERV5048	0	3.35203	3.36501	0	3.2151	3.96456	2.92818	3.63645
ERV506	5.1042	4.33823	0	3.10669	3.5879	3.48873	4.18939	4.2398
ERV5107	3.75661	0	0	0	0	0	2.90985	2.7787
ERV5147	0	2.93135	2.76823	0	2.85241	3.64534	4.05043	3.93118
ERV5148	0	0	2.9925	0	2.59955	0	3.99714	4.42609
ERV5290	3.28511	0	3.88854	3.65121	3.71744	2.85716	3.26225	3.48329
ERV565	2.8977	3.92749	3.42195	3.66175	3.60879	4.05238	3.94719	4.26712
ERV5663	0	2.82333	0	3.07609	3.04542	0	2.43726	0
ERV5682	0	0	3.52461	3.58831	3.49964	2.97034	3.01642	2.94326
ERV5833	4.46754	3.64064	4.07569	3.44625	3.34499	3.7091	3.66071	3.72549
ERV5861	3.64222	3.97115	3.82652	4.06631	3.48473	3.72135	3.7285	4.03669
ERV5875	4.15954	5.61569	4.76872	4.67176	3.64109	5.2087	5.02752	5.49125
ERV5939	0	0	3.42944	3.06717	3.73547	3.22736	3.06516	2.42213
ERV6056	3.76269	4.33466	3.79209	2.82776	3.49605	3.64116	3.97425	3.62987
ERV6084	4.07866	3.49302	3.94533	0	2.81202	0	3.84731	2.9758
ERV6281	3.55666	0	2.984	3.22379	3.59105	3.08295	3.01092	2.57874
ERV673	0	2.80299	0	3.35679	2.90014	0	3.35477	3.18886
ERV836	3.87833	2.3896	0	2.9434	2.91272	3.50153	3.4185	2.29835
ERV838	0	3.25623	0	0	3.60326	2.71495	2.81901	0
ERV862	3.28949	0	3.63765	3.65559	4.10204	3.56051	3.73461	3.13549
ERV876	0	0	0	0	0	2.44754	3.2283	2.72149
